# Supplementary material for: Quorum Sensing Controls the CRISPR and Type VI Secretion Systems in Aliivibrio wodanis 06/09/139
Source: Front Vet Sci. 2022 Feb 8;9:799414. doi: 10.3389/fvets.2022.799414 (PMC8861277; doi:10.3389/fvets.2022.799414)
Supplement: Supplementary file 1 [file Table_1.xlsx]

## Sheet: Sheet1
Supplementary Table S1. Summary of RNA sequencing data
	WT_LCD_12°C			WT_LCD_6°C			WT_HCD_12°C			WT_HCD_6°C			∆ainS_LCD_12°C			∆ainS_LCD_6°C			∆ainS_HCD_12°C			∆ainS_HCD_6°C			∆litR_LCD_12°C			∆litR_LCD_6°C			∆litR_HCD_12°C			∆litR_HCD_6°C
	Replicate 1	Replicate 2	Replicate 3	Replicate 1	Replicate 2	Replicate 3	Replicate 1	Replicate 2	Replicate 3	Replicate 1	Replicate 2	Replicate 3	Replicate 1	Replicate 2	Replicate 3	Replicate 1	Replicate 2	Replicate 3	Replicate 1	Replicate 2	Replicate 3	Replicate 1	Replicate 2	Replicate 3	Replicate 1	Replicate 2	Replicate 3	Replicate 1	Replicate 2	Replicate 3	Replicate 1	Replicate 2	Replicate 3	Replicate 1	Replicate 2	Replicate 3
Total no. of reads	9318078	8603498	8039172	6830012	6764050	16382490	8405606	7031754	10520706	9104484	8794288	7847740	7143446	8654686	9865158	7390374	8156088	8183570	8638822	10776830	6664550	9212642	8208020	15229180	6867568	8258068	11600026	6469472	6545258	6707028	10079514	7936052	5773648	8032142	8780408	6454230
Total no. of paired reads mapped to A. wodanis	8683744	8042848	7628826	6431918	6275884	13607574	7924150	6612690	10038078	8630120	8404036	7559668	6738906	8043884	9091846	6947748	7717366	7634498	8134650	10216972	6310982	8683448	7766162	14602412	6487820	7775178	10966164	6151132	6193608	6308428	9496982	7505174	5419312	7611686	8370148	6182194
Total no. of singletons mapped to A. wodanis	165736	131030	101488	94524	129210	291488	142350	102022	141765	133158	112444	76473	94882	145735	214675	101472	105927	134886	167682	183895	97213	145152	104979	164224	104444	109325	162825	87641	93113	103580	168175	145316	102581	111371	109231	72719
Percent mapped reads to A. wodanis	0.9497	0.95	0.9615	0.9555	0.9469	0.8484	0.9596	0.9549	0.9676	0.9625	0.9684	0.973	0.9566	0.9462	0.9433	95,38%%	95,91%%	94,93%%	0.091	0.9651	0.9615	0.9583	0.9589	0.9696	0.9599	0.9547	0.9593	0.9643	0.9605	0.95	0.9588	0.964	0.9563	0.9615	0.9657	0.9691
