# Supplementary material for: Quorum Sensing Controls the CRISPR and Type VI Secretion Systems in Aliivibrio wodanis 06/09/139
Source: Front Vet Sci. 2022 Feb 8;9:799414. doi: 10.3389/fvets.2022.799414 (PMC8861277; doi:10.3389/fvets.2022.799414)
Supplement: Supplementary file 2 [file Table_2.xlsx]

## Sheet: HCD vs LCD
Supplementary Table S2. Fold change values in wild type A. wodanis, ∆litR and ∆ainS when comparing HCD to LCD
		WT (HCD/LCD)				∆litR(HCD/LCD)				∆ainS(HCD/LCD)
		6°C		12°C		6°C		12°C		6°C		12°C
locus tag	Protein	FC	padj	FC	padj	FC	padj	FC	padj	FC	padj	FC	padj
AWOD_I_0001	MioC protein	1.24276	0.278358	1.47052	0.130815	-1.27473	0.189151	1.34856	0.310018	1.10765	0.753538	1.18652	0.485214
AWOD_I_0002	tRNA modification GTPase MnmE	1.2877	0.0457594	1.35374	0.0585963	-1.2343	0.0678616	1.14667	0.476207	1.22443	0.484715	1.30021	0.0411447
AWOD_I_0003	inner membrane protein OxaA	-1.33542	0.0135032	-1.72629	0.000501752	-3.47122	6.0473e-36	-1.90351	0.000402795	-1.64487	0.0759179	-1.81995	0.000984311
AWOD_I_0004	ribonuclease P protein component (RNase P protein)	1.03521	0.826773	-3.0148	1.77029e-16	-3.87398	2.10934e-19	-2.8793	3.90336e-09	-1.38383	0.475488	-3.21361	9.08338e-18
AWOD_I_0005	50S ribosomal protein L34	-3.18838	1.64089e-11	-1.82077	0.057659	-4.57584	1.61441e-36	-1.94492	0.00301628	-2.08822	0.013772	-2.27532	1.52023e-05
AWOD_I_0006	putative amino-acid ABC transporter ATP-binding protein	-2.13204	5.22352e-06	-1.03159	0.893448	-2.80251	3.90737e-18	-1.18931	0.53733	-1.80676	0.0325266	1.023	0.906011
AWOD_I_0007	putative amino-acid ABC transporter, permease protein	-1.25432	0.0980496	1.83338	1.62576e-05	-3.06057	5.16061e-24	1.36768	0.111822	-1.6134	0.136304	1.74453	0.00484036
AWOD_I_0008	putative amino acid ABC transporter, substrate-binding protein	-1.04798	0.848135	5.50148	1.59682e-20	-3.91563	2.99291e-29	2.69694	0.000740782	-1.90152	0.202388	6.80563	3.26326e-19
AWOD_I_0009	chromosomal replication initiator protein DnaA	-1.05798	0.751734	-1.47711	0.00710709	-1.47609	8.32531e-05	-1.17608	0.442083	-1.06892	0.822156	-1.10204	0.588388
AWOD_I_0010	DNA polymerase III subunit beta-subunit	-1.08077	0.563598	-1.41544	0.0630103	-1.26734	0.0395772	-1.10214	0.704557	-1.03036	NA	-1.18513	0.22865
AWOD_I_0011	DNA replication and repair protein RecF	1.04798	0.722696	-1.19319	0.219558	1.00407	0.972887	1.15317	0.462448	-1.0119	0.970128	1.04273	0.799054
AWOD_I_0012	DNA gyrase subunit B	-1.34353	0.0179761	-1.21548	0.223255	-1.54583	2.27062e-05	-1.18226	0.52725	-1.12297	0.724381	-1.05205	0.793225
AWOD_I_0013	small heat shock protein	-1.20418	0.196092	1.22492	0.124672	-1.23069	0.128822	-1.60032	0.364494	-1.63974	0.0753047	-1.85811	0.00809479
AWOD_I_0014	valine--pyruvate aminotransferase (alanine--valine transaminase)	-1.54583	0.0165149	-1.34567	0.0392102	-1.07529	0.640101	-1.28378	0.190502	-1.44749	0.230021	-1.06853	0.776475
AWOD_I_0015	glycine-tRNA synthetase, alpha subunit	-1.81982	0.00212771	-1.84325	0.000181094	-2.45105	1.19763e-18	-1.77787	0.00524648	-1.58486	0.0793639	-2.1084	0.000553579
AWOD_I_0016	glycine-tRNA synthetase, beta subunit	-2.01751	0.000482717	-1.35388	0.107695	-2.48946	3.05429e-23	-1.44046	0.119884	-1.60049	0.0832857	-1.32573	0.288536
AWOD_I_0017	alpha-amylase	-2.4519	1.8947e-18	-1.77493	4.13309e-05	-1.31063	0.164968	-1.70064	0.00076367	-1.70415	0.0940753	-1.7265	1.56411e-05
AWOD_I_0018	putative membrane protein	-3.08298	9.55238e-16	-1.00515	0.984164	1.66733	0.0182387	-1.40707	NA	-1.6242	0.295689	-1.45158	0.0469709
AWOD_I_0019	sulfurtransferase tusA homolog	-2.33797	9.62769e-11	-1.15065	0.42722	1.40259	0.0437217	-1.35379	0.37709	-1.63126	0.262235	-1.2857	0.291659
AWOD_I_0020	membrane protein	1.44197	0.13281	1.93614	NA	3.68947	3.52184e-15	2.19111	0.00548049	3.63392	0.000359259	1.24346	0.274259
AWOD_I_0021	HTH-type transcriptional regulator, LysR family	1.28484	0.0466403	1.2037	0.389785	1.63743	0.00210323	1.23976	0.473353	1.68265	0.0276997	1.50788	0.0707547
AWOD_I_0022	putative inner membrane protein	3.75758	1.86639e-16	2.85421	0.000101831	3.75736	1.36598e-16	1.63502	0.22821	2.50437	0.000450526	3.27877	2.85024e-06
AWOD_I_0023	putative zinc-binding alcohol dehydrogenase	-2.08699	6.70409e-14	-1.96142	1.13154e-08	-1.2748	0.0502964	-1.90158	7.55487e-05	-1.53338	0.0205248	-1.74469	0.000190768
AWOD_I_0024	fatty oxidation complex beta subunit, 3-ketoacyl-CoA thiolase	4.50776	1.33452e-10	5.73674	2.46738e-45	9.56706	4.30517e-40	1.22462	0.666607	8.47902	7.11803e-14	2.69118	3.81624e-06
AWOD_I_0025	fatty oxidation complex alpha subunit, enoyl-CoA hydratase	5.82945	2.09979e-13	5.82675	1.91969e-29	16.404	3.37402e-54	1.15423	0.676595	7.99566	6.79861e-12	2.11336	0.00010611
AWOD_I_0026	putative uncharacterized protein	-1.06134	0.710506	1.27374	0.221847	1.94944	7.85367e-07	1.47643	0.189739	1.90137	0.0291799	1.73033	0.017114
AWOD_I_0027	Trk system potassium uptake protein TrkH	1.11311	0.461146	1.02771	0.859672	1.743	2.89474e-06	1.04867	0.851085	1.94659	0.0105028	1.21733	0.345509
AWOD_I_0028	protoporphyrinogen oxidase	1.01763	0.918578	1.06103	0.75006	-1.10044	0.524928	1.19122	0.562736	1.2483	0.529112	1.10153	0.64768
AWOD_I_0029	6-phospho-beta-glucosidase	-1.82919	0.000279836	-1.52267	0.0105075	1.38705	0.117411	-1.53559	0.0425184	-1.45124	0.392555	-1.65021	0.000948403
AWOD_I_0030	putative uncharacterized protein	1.9492	0.0404102	1.06536	0.894902	1.89774	0.00204689	-1.4124	0.174162	1.2424	0.669854	1.08119	0.798693
AWOD_I_0031	putative chloride channel	1.57657	0.000878107	2.69992	0.000163574	1.67855	0.00175237	1.23287	0.549431	1.94177	0.0245312	3.3232	5.22681e-08
AWOD_I_0032	thiamine biosynthesis protein ThiC	1.63523	0.00174585	2.27177	0.0119977	1.74412	0.0025681	1.42671	0.283982	1.96143	0.00629333	2.74265	3.23317e-05
AWOD_I_0033	thiamine-phosphate pyrophosphorylase	2.04645	0.00667902	2.59462	0.00415022	2.84117	4.91624e-05	1.12274	0.806747	1.85323	0.0877944	2.6204	1.94354e-06
AWOD_I_0034	thiamine biosynthesis adenylyltransferase ThiF	1.84474	0.000287606	2.01451	0.0252358	2.79176	3.84503e-07	1.19286	0.679085	1.64827	0.228474	2.20315	0.00167254
AWOD_I_0035	thiamine biosynthesis protein ThiS	2.1404	0.00791524	2.12235	0.0297669	2.35095	0.018477	1.28529	0.573291	2.00108	0.149516	2.01278	0.00795512
AWOD_I_0036	thiamine biosynthesis protein ThiG	1.61628	0.043463	1.62167	0.0404239	2.07088	0.00249931	1.02143	0.960745	1.56815	0.301955	1.50654	0.0573327
AWOD_I_0037	thiamine biosynthesis protein ThiH	2.77917	8.12104e-10	2.08191	0.0101693	4.26737	4.00554e-12	1.42372	0.323558	2.43127	0.0202897	2.27001	0.000230041
AWOD_I_0038	putative beta-N-acetylhexosaminidase	1.11483	0.582736	1.4814	0.0205497	2.54177	5.00312e-11	1.29143	0.148053	1.58511	0.206544	1.21744	0.196711
AWOD_I_0039	putative metallopeptidase	1.21468	0.295332	1.06859	0.642163	1.34421	0.0374528	-1.25141	0.383255	1.29593	0.446966	1.1456	0.563828
AWOD_I_0040	HTH-type transcriptional regulator, LysR-family	1.30071	0.0523535	1.05216	0.808448	1.61198	0.00242189	1.00373	0.994532	1.32819	0.365026	1.1156	0.601077
AWOD_I_0041	MFS transporter	1.77873	0.000256348	2.5815	1.36264e-06	1.21698	0.206383	1.84176	0.0230326	1.85672	0.0821632	2.86019	1.0561e-11
AWOD_I_0042	putative uncharacterized protein	1.18966	0.186425	1.26916	0.345537	-1.07634	0.641324	1.39713	0.170132	1.10404	0.802014	1.70365	0.000707592
AWOD_I_0043	putative transporter, EamA-like family	1.03821	0.816793	1.49855	0.0507799	-1.16662	0.250061	1.17579	0.566541	-1.09967	0.762524	1.68247	0.0182373
AWOD_I_0044	DNA recombination protein RumC	1.02757	0.89165	-1.0639	0.794672	1.28003	0.0746144	-1.08445	0.735936	-1.01347	0.96802	1.16311	0.385991
AWOD_I_0045	ubiquinone/menaquinone biosynthesis methyltransferase	-1.72381	1.33277e-06	-1.87461	0.00063629	-2.17497	7.03483e-14	-2.40158	3.70716e-10	-1.73143	0.00487276	-2.62565	1.24046e-12
AWOD_I_0046	putative uncharacterized protein	-1.57049	0.00417001	-1.71023	0.0033098	-2.21071	8.16057e-12	-1.74062	0.00178473	-1.77463	0.00292389	-1.62897	0.000937573
AWOD_I_0047	probable ubiquinone biosynthesis protein UbiB	-1.28696	0.0157733	-1.41165	0.0139827	-1.39724	0.00123404	-1.26306	0.222112	-1.31469	0.133833	-1.181	0.196711
AWOD_I_0048	sec-independent protein translocase protein TatA/E homolog	-1.51477	0.000436839	-1.36063	0.0743451	-1.08297	0.468743	-1.33062	0.126846	-1.26485	0.324135	-1.28667	0.154398
AWOD_I_0049	sec-independent protein translocase protein TatB	-1.42685	0.00409383	-1.60276	0.0131606	-1.14921	0.223461	-1.35937	0.155367	-1.18392	0.564137	-1.54135	0.0131456
AWOD_I_0050	sec-independent protein translocase protein TatC	-1.37919	0.012051	-1.76522	0.0197227	-1.18483	0.199282	-1.2469	0.445281	1.03818	0.932264	-1.79936	0.000189108
AWOD_I_0051	putative regulatory protein, tetR family	1.44249	0.0469148	1.50942	0.117182	1.415	0.0305863	1.37086	0.305305	1.18306	0.658972	1.6897	0.00506244
AWOD_I_0052	putative exported protein	1.26055	0.280057	1.14914	0.617505	1.52757	0.0631227	1.04709	0.895861	-1.02068	0.96802	1.52314	0.0289766
AWOD_I_0053	putative exported protein	-1.43215	0.0350619	1.0017	0.993277	1.28057	0.193466	-1.09072	0.753579	-1.11883	0.693475	1.17667	0.415223
AWOD_I_0054	methyl-accepting chemotaxis protein	2.9565	1.07751e-08	2.80002	0.00115946	4.35804	3.1046e-20	1.53893	0.260912	2.70623	0.00999507	3.23369	2.78418e-05
AWOD_I_0055	TatD related DNase	1.15392	0.323954	1.00481	0.980256	-1.08158	0.607683	-1.1994	0.371562	-1.05556	0.846887	1.01836	0.92155
AWOD_I_0056	delta-aminolevulinic acid dehydratase	-1.44469	0.0141961	-1.77201	1.90729e-06	-1.06541	0.635017	-1.70458	0.0255521	-1.02191	0.95251	-1.53995	NA
AWOD_I_0057	guanosine-5'-triphosphate,3'-diphosphate pyrophosphatase	-1.09986	0.596355	-1.23586	0.188518	-1.61018	1.69116e-05	-1.17865	0.44373	-1.04701	0.904237	-1.14557	0.462932
AWOD_I_0058	ATP-dependent RNA helicase RhlB	1.04049	0.770597	-1.21344	NA	-1.96283	1.11182e-09	-1.16587	0.447434	-1.16817	0.662436	-1.21929	0.279076
AWOD_I_0059	thioredoxin 1	-2.06456	6.42526e-06	-1.34983	0.206466	-1.39587	0.00395585	1.02254	0.958109	-1.50716	0.211034	-1.26298	0.156523
AWOD_I_0060	transcription termination factor rho	1.36598	0.0145351	-1.64945	0.00229537	-1.68209	NA	-1.19166	0.599743	1.23126	0.671811	-1.10937	0.647899
AWOD_I_0061	putative exported protein	2.04771	NA	1.54366	0.00251397	3.53312	5.44652e-21	2.52112	NA	4.31348	1.19059e-09	1.78765	0.000664006
AWOD_I_0062	3-octaprenyl-4-hydroxybenzoate carboxy-lyase	-1.14053	0.374163	-1.03872	0.765777	-1.09435	0.444887	-1.06207	0.757217	-1.2042	0.429769	-1.09033	0.634659
AWOD_I_0063	ferredoxin	1.08698	0.664066	1.02675	0.904819	1.06884	0.681751	1.17303	0.454018	-1.03077	0.932726	1.27762	0.170438
AWOD_I_0064	NAD(P)H-flavin reductase	1.21436	0.136314	1.15659	0.383507	1.07855	0.520409	1.12458	0.581698	1.06379	0.798714	1.1432	0.347278
AWOD_I_0065	protein HemY	-1.04191	0.842114	-1.36594	0.00959257	1.6843	0.000327833	-1.19692	0.328135	1.13946	0.763558	-1.29164	0.0904254
AWOD_I_0066	putative uroporphyrin-III C-methyltransferase HemX	-1.29742	0.124748	-1.60528	0.000281991	1.23661	0.288364	-1.62127	0.00301267	-1.10601	0.817945	-1.90836	0.000119492
AWOD_I_0067	uroporphyrinogen III synthase HemD	-1.13098	0.336643	-1.40323	0.0022925	1.17011	0.466688	-1.29187	0.141488	1.05854	0.890641	-1.31341	0.0546081
AWOD_I_0068	porphobilinogen deaminase HemC	-1.26085	0.0649912	1.09821	0.517009	-1.17118	0.193339	-1.14847	0.495257	1.19927	0.51264	1.01446	0.939332
AWOD_I_0069	adenylate cyclase	1.00426	0.976444	-1.19571	0.146275	-1.39316	0.00793885	-1.06988	0.735259	-1.20691	0.514935	-1.01415	0.943823
AWOD_I_0070	DNA helicase II UvrD	1.08212	0.519441	1.2772	0.0374546	-1.41018	0.00247178	-1.03812	0.888422	1.08388	0.821168	1.1978	0.178695
AWOD_I_0071	RarD protein	1.05129	0.751684	1.87615	0.00304911	-1.37399	0.13064	1.24639	0.442714	1.04475	0.912361	2.01888	0.00143888
AWOD_I_0072	ATP-dependent DNA helicase RecQ	-1.18325	0.272385	-1.26131	0.15366	-2.11463	2.06086e-09	-1.43184	0.0702448	-1.60524	0.0329996	-1.01743	0.935192
AWOD_I_0073	putative uncharacterized protein	-1.13047	0.53489	1.47511	0.0679737	-1.40597	0.0678449	1.36775	0.261116	1.02427	0.959662	1.7202	0.00494612
AWOD_I_0074	putative uncharacterized protein	-1.5178	0.015915	1.26643	0.269582	-2.11685	1.75637e-05	-1.20737	0.511426	-2.47298	0.00213798	1.12574	0.609147
AWOD_I_0075	DNA polymerase I	-1.54339	6.60571e-05	-1.1161	0.385625	-1.95135	1.08838e-10	-1.33925	0.164837	-1.58202	0.0150422	-1.13487	0.536315
AWOD_I_0076	probable GTP-binding protein EngB	1.35238	0.0249437	-1.21091	0.197758	-1.1707	0.29946	1.1775	0.516504	1.38064	0.352426	-1.02563	0.886209
AWOD_I_0077	cytochrome c	1.08537	0.603504	1.21991	0.136488	1.18481	0.0948586	1.12794	0.676545	1.30321	0.346991	-1.02354	0.904193
AWOD_I_0078	putative uncharacterized protein	-1.01391	0.932773	-1.50704	0.00814873	-2.61755	NA	-1.46897	0.094817	-1.5584	0.194027	-1.18637	0.262379
AWOD_I_0079	putative uncharacterized protein	-1.08045	0.612847	-1.39697	0.0296131	-3.01353	5.63219e-16	-1.47913	0.153814	-1.91429	0.0224035	-1.2446	0.151537
AWOD_I_0080	putative exported protein	-1.20248	0.207489	-1.47999	0.0564082	-3.12711	1.44282e-20	-1.26916	0.283023	-1.83195	0.0437122	-1.2509	0.134835
AWOD_I_0081	oxygen-independent coproporphyrinogen III oxidase	-1.84334	2.96132e-09	-1.06603	0.703679	-1.90379	3.63023e-05	-1.36004	0.140004	-1.5396	0.0832857	-1.20014	0.228361
AWOD_I_0082	HTH-type transcriptional regulator, AsnC-family	-1.76391	0.000303043	-1.34555	0.147064	-1.03864	0.814745	-1.51794	0.0869099	-1.4994	0.172396	-1.29731	0.132186
AWOD_I_0083	putative uncharacterized protein	-2.37406	1.88963e-08	-1.38188	0.064363	-1.02179	0.879837	-1.64787	0.0512115	-1.44316	0.305279	-1.88318	1.18909e-05
AWOD_I_0084	universal stress protein A	-3.49117	1.60685e-18	-1.35691	0.095531	1.69626	0.246446	-1.8051	0.0418279	-1.55494	0.39213	-2.04219	2.26782e-06
AWOD_I_0085	ferritin-1	-1.12197	0.564504	-1.04121	0.833466	1.62354	0.000124489	1.27153	0.32549	1.12981	0.676737	1.02482	0.88566
AWOD_I_0086	universal stress protein B	1.01597	0.943806	1.13999	0.533924	2.14173	4.14341e-10	1.24029	NA	1.27229	NA	1.21345	0.24967
AWOD_I_0087	putative exported protein	1.06407	0.706931	1.0477	0.77249	1.19336	0.224266	1.25509	0.318988	1.23698	0.333173	1.27522	0.250243
AWOD_I_0088	putative signal transduction protein	1.00024	0.99825	1.033	0.84708	1.35079	0.0029836	1.29211	0.089058	1.11714	NA	1.34341	NA
AWOD_I_0089	putative uncharacterized protein	1.06228	0.767152	-1.03528	0.858706	1.24251	0.269131	-1.01848	0.949416	1.30966	0.389332	-1.04985	0.839217
AWOD_I_0090	putative lipoprotein	-1.04043	0.801991	-1.31359	0.118198	1.14121	0.408841	-1.3972	0.0697295	-1.24216	0.465374	-1.17298	0.337153
AWOD_I_0091	KHG/KDPG aldolase	-1.26226	0.0871993	1.08	0.618933	-1.45126	0.0129857	1.12167	0.646937	-1.25356	0.363628	-1.15065	0.394043
AWOD_I_0092	adenosine deaminase	-2.28989	2.05483e-10	-2.48709	1.47838e-11	-1.31717	0.0209353	-2.74573	4.27394e-12	-1.40196	0.299974	-2.74674	4.10456e-13
AWOD_I_0093	putative signal transduction protein, GGDEF family	1.01238	0.934018	1.05936	0.763315	1.12127	0.380989	-1.17539	0.372098	1.1208	0.646661	1.11359	0.577186
AWOD_I_0094	nitrogen regulation protein NR(I)	1.02849	0.86501	1.07427	0.633564	1.02415	0.885198	-1.05598	0.80092	1.08216	0.77836	1.19749	0.294666
AWOD_I_0095	nitrogen regulation protein NtrB	-1.02922	0.874336	-1.06114	0.801475	-1.06773	0.73419	1.10686	0.733673	1.12782	0.686595	1.05489	0.803032
AWOD_I_0096	membrane protein	-2.13406	2.13006e-10	-1.05861	0.801475	1.26083	0.363283	-1.16755	0.453401	-1.2686	0.589451	-1.15698	0.368102
AWOD_I_0097	glutamine synthetase	-1.11049	0.687549	1.73652	0.000123939	-1.52561	0.000148673	-1.08246	0.784261	-1.00957	0.978428	-1.05185	0.881309
AWOD_I_0098	GTP-binding protein TypA	-1.6009	0.000432456	-1.53339	0.0152265	-5.89691	6.07106e-64	-1.34364	0.328582	-1.92138	0.09328	-1.18715	0.452784
AWOD_I_0099	tRNA-processing ribonuclease BN	-1.26892	0.112814	1.13898	0.533191	-1.0704	0.622898	-1.05878	0.828963	1.27799	0.340777	1.34195	0.0817971
AWOD_I_0100	D-tyrosyl-tRNA(tyr) deacylase	1.70748	0.000736737	1.52716	0.0827384	3.15926	4.07601e-15	1.45997	0.0230326	2.28027	0.00258208	2.00691	0.000895087
AWOD_I_0101	putative acyltransferase	1.67409	0.00127113	1.28897	0.118234	2.41838	3.16223e-13	1.07185	0.795226	1.92151	0.0826858	1.28683	0.0659854
AWOD_I_0102	tRNA guanosine-2'-O-methyltransferase	1.90197	4.4993e-05	1.79849	0.0554987	1.17292	0.408841	1.3852	0.231276	1.74941	0.222794	2.69988	6.40952e-09
AWOD_I_0103	guanosine-3',5'-bisbis(diphosphate) 3'-pyrophosphydrolase	1.10395	0.482063	1.06691	0.754294	-1.38009	0.003075	1.24871	0.328135	1.09129	0.788357	1.29155	0.110048
AWOD_I_0104	DNA-directed RNA polymerase, omega chain	-1.26302	0.0557172	-1.22122	0.278239	-1.31225	0.00721943	1.27504	0.226684	-1.2083	0.515339	-1.20193	0.232362
AWOD_I_0105	5'guanylate kinase	-1.43612	0.0160104	-1.88439	7.20788e-07	-2.44432	8.88193e-17	-1.21213	0.345587	-1.92495	0.0310607	-1.43451	0.0169655
AWOD_I_0106	phosphate-starvation-inducible E	-1.04411	0.822856	-1.18969	0.356038	1.16859	0.405284	-1.18602	0.541503	1.21276	0.504665	1.01724	0.949436
AWOD_I_0107	methyl-accepting chemotaxis protein	-2.62331	1.03813e-08	-1.44341	0.0179435	2.30438	0.0448324	-2.1601	0.00187683	-1.19054	0.781254	-2.31882	7.64634e-05
AWOD_I_0108	outer membrane protein	-1.21249	0.0684129	1.01661	0.92075	-1.42708	0.000514831	1.02604	0.917466	-1.23303	0.453164	-1.10841	0.53991
AWOD_I_0109	ribonuclease PH	-1.02803	0.886417	-1.05779	0.806209	-2.00244	3.62914e-08	1.12551	0.754231	-1.43433	0.219801	1.12608	0.507737
AWOD_I_0110	orotate phosphoribosyltransferase	-1.63888	0.000433847	1.40481	0.0697906	-2.93947	7.91092e-24	1.60653	0.0193203	-2.04133	0.00461668	1.50643	0.0428864
AWOD_I_0111	putative partitioning protein ParA	-1.84455	3.4217e-08	-1.29921	0.0221807	-1.34851	0.0163444	-1.25782	0.248225	-1.44835	0.0782877	-1.23754	0.148371
AWOD_I_0112	response regulator homolog OmpR	-1.41088	0.030783	1.18768	0.188272	-1.06455	0.638598	-1.00974	0.972638	-1.08413	0.809368	-1.21341	0.303632
AWOD_I_0113	osmolarity sensor protein EnvZ	2.17071	1.81962e-06	1.82076	0.0179435	2.48874	2.41962e-10	1.2412	0.389532	1.95375	0.00627596	2.1385	5.98753e-05
AWOD_I_0114	putative xanthine permease	2.48427	6.24907e-09	2.78338	0.00118728	1.26924	0.302199	2.09271	0.0197958	2.62711	3.41259e-05	3.37113	2.66767e-06
AWOD_I_0115	putative phosphoribosyl transferase	2.04253	0.00024701	2.63425	0.00334286	4.39913	2.34821e-07	1.41791	0.295227	2.1736	0.0781013	2.86978	0.00260231
AWOD_I_0116	carboxylesterase BioH	-1.72951	7.55236e-05	-1.04238	0.807161	-1.06444	0.703807	-1.31864	0.208737	-1.39446	0.238479	-1.07482	0.670878
AWOD_I_0117	putative uncharacterized protein	1.00906	0.96537	1.28995	0.0778233	1.0366	0.845091	-1.37978	0.140004	-1.00778	0.984185	-1.22557	0.184439
AWOD_I_0118	putative RNA binding protein	1.05143	0.79816	1.0266	0.8732	-1.47087	0.000710139	-1.3031	0.136167	1.09941	0.81332	1.21082	0.332478
AWOD_I_0119	transcription elongation factor GreB	1.64709	0.0105948	-1.0386	0.893599	1.33172	0.132807	1.04402	0.900414	1.742	0.0222466	1.56143	0.0438024
AWOD_I_0120	lipid A biosynthesis lauroyl acyltransferase	1.21503	0.252431	-1.25222	0.0570492	-1.03899	0.776692	-1.28206	0.22821	1.15571	0.606214	1.01953	0.918585
AWOD_I_0121	HTH-type protein slmA	1.09422	0.570399	-1.1655	0.350173	-1.12566	0.502868	-1.25804	0.332451	-1.14149	0.655678	-1.06814	0.754326
AWOD_I_0122	coenzyme A biosynthesis bifunctional protein CoaBC [includes: phosphopantothenoylcysteine decarboxylase; phosphopantothenate--cysteine ligase]	-1.56519	0.000202177	-1.71646	0.000153478	-1.5435	0.0004036	-1.69463	0.000873633	-1.59489	0.076203	-1.36181	0.0851155
AWOD_I_0123	DNA repair protein RadC	-1.81513	2.57739e-05	-1.12129	0.583018	-1.79359	7.09898e-06	1.2344	0.436494	-1.49324	0.247036	1.13313	0.51609
AWOD_I_0124	50S ribosomal protein L28	-2.39435	1.80408e-10	-1.36119	0.225769	-2.63988	6.37778e-15	-1.10191	0.676432	-1.79983	0.067821	-1.14222	0.459508
AWOD_I_0125	50S ribosomal protein L33	-2.19152	4.3913e-09	-1.19406	0.483203	-2.40497	2.69698e-12	-1.0575	0.791036	-1.72376	0.0691376	1.03726	0.863224
AWOD_I_0126	putative membrane protein	-1.10232	0.613508	-1.13602	0.576754	-1.15938	0.36129	-1.14983	0.684498	-1.1181	0.747001	1.12567	0.576822
AWOD_I_0127	DNA glycosylase	-1.05215	0.773599	1.01684	0.946573	1.17929	0.286644	-1.10168	0.707147	1.13985	0.643566	1.19921	0.322306
AWOD_I_0128	membrane associated sulfatase	1.41088	0.0102483	1.27318	0.290783	1.15379	0.278202	1.10031	0.716313	1.12079	0.736346	1.61045	0.00449673
AWOD_I_0129	phosphopantetheine adenylyltransferase	-1.32309	0.0321305	-1.11837	0.525791	-1.28389	0.115829	-1.11497	0.642428	-1.25201	0.446966	-1.13346	0.47338
AWOD_I_0130	putative LPS heptosyltransferase II	-1.13486	0.277623	-1.17945	0.153101	1.2249	0.112333	-1.23443	0.194532	-1.06203	0.841018	-1.10842	0.528691
AWOD_I_0131	lipopolysaccharide core biosynthesis glucosyl transferase	-1.22469	0.066929	-1.28089	0.0514993	1.16339	0.2717	-1.26553	0.217756	-1.17591	0.565091	-1.17838	0.29812
AWOD_I_0132	lipopolysaccharide core biosynthesis glycosyl transferase protein	-1.34439	0.00345627	-1.26044	0.0620477	-1.11729	0.443628	-1.22819	0.214341	-1.28072	0.38786	-1.20362	0.187259
AWOD_I_0133	lipopolysaccharide core biosynthesis kinase protein	-1.05034	0.743623	-1.06302	0.698058	1.20162	0.164644	-1.12695	0.617647	-1.24877	0.366817	-1.08736	0.622082
AWOD_I_0134	membrane associated sulfatase	-1.25425	0.0501713	-1.20854	0.165161	-1.49886	0.000369698	-1.33106	0.175841	-1.37296	0.128689	-1.29815	0.0546081
AWOD_I_0135	putative uncharacterized protein	1.22393	0.136667	-1.88985	0.000108736	1.10304	0.56912	-1.12563	0.662692	-1.03562	0.911477	-1.2822	0.199865
AWOD_I_0136	polysaccharide biosynthesis protein	-1.09747	0.479975	-1.16861	0.24471	-1.25645	0.0468378	-1.19732	0.466895	1.01346	0.963059	-1.34641	0.0333341
AWOD_I_0137	putative aminotransferase	-1.07292	0.605885	-1.08587	0.636136	-1.18419	0.105631	-1.16025	0.577223	1.02882	0.919179	-1.3244	0.139602
AWOD_I_0138	putative uncharacterized protein	1.05891	0.623627	-1.47777	0.00138943	-1.13123	0.24177	-1.17187	0.472279	1.13663	0.598608	-1.41754	0.0515679
AWOD_I_0139	sialic acid synthase	-1.01864	0.901279	-1.5111	0.000516847	-1.21231	0.0582648	-1.23257	0.298708	1.05868	0.8345	-1.48464	0.0227144
AWOD_I_0140	UDP-N-acetylglucosamine 2-epimerase	1.0025	0.987589	-1.52941	0.000503857	-1.14423	0.182731	-1.12629	0.653847	1.21876	0.453188	-1.31119	0.103932
AWOD_I_0141	putative uncharacterized protein	1.42166	0.00312262	-1.26134	0.0514993	1.03904	0.759353	1.34666	0.153468	1.45858	0.156122	-1.14999	0.414788
AWOD_I_0142	acetyltransferase, GNAT family	1.11649	0.463393	-1.2809	0.0395492	1.00894	0.947744	1.00539	0.987739	1.26967	0.336614	-1.32921	0.0830606
AWOD_I_0143	nucleotidyl transferase	-1.04208	0.752301	-1.35493	0.0341854	-1.37448	0.00235281	-1.1312	0.582932	1.06691	0.820028	-1.15501	0.460918
AWOD_I_0144	N-acylneuraminate cytidylyltransferase	1.02733	0.830467	-1.43927	0.00135215	-1.17566	0.151182	-1.39182	0.190502	1.05727	0.851638	-1.49628	0.0468718
AWOD_I_0145	putative oxidoreductase	1.19975	0.1606	-1.22785	0.101626	-1.27649	0.0165825	-1.25621	0.323165	1.05387	0.888943	-1.25235	0.253859
AWOD_I_0146	putative uncharacterized protein	-1.05508	0.715861	-1.33065	0.00347766	-1.41934	0.00123959	-1.08648	0.808675	-1.08864	0.786214	-1.12769	0.454589
AWOD_I_0147	putative uncharacterized protein	1.07609	0.578038	-1.36803	0.0578533	-1.38587	0.0113376	-1.0532	0.845743	1.0919	0.796068	-1.08979	0.636619
AWOD_I_0148	3-deoxy-D-manno-octulosonic-acid transferase	1.2248	0.171539	-1.37833	0.0260914	-1.11514	0.457035	1.03298	0.895861	1.28207	0.366817	-1.19545	0.316694
AWOD_I_0149	ADP-heptose-LPS heptosyltransferase II	1.16133	0.417287	-1.04519	0.799708	-1.15256	0.255455	-1.1856	0.426194	-1.02509	0.942845	-1.20941	0.253299
AWOD_I_0150	ADP-L-glycero-D-manno-heptose-6-epimerase	-1.09618	0.473942	-1.04693	0.820525	-1.39605	0.00152515	-1.09347	0.743764	-1.11446	0.706003	-1.16629	NA
AWOD_I_0151	putative metallo-beta-lactamase	3.01236	4.96834e-15	4.48879	1.23225e-06	5.56852	2.69765e-18	1.85454	0.0982289	2.76871	0.0035804	3.87086	1.32889e-05
AWOD_I_0152	23 ribosomal protein	9.34827	1.5668e-15	2.96594	0.0447049	7.62187	7.30213e-13	1.48983	0.454592	3.42903	0.0140644	2.77924	0.0520363
AWOD_I_0153	HTH-type transcriptional regulator, TetR-family	-1.01153	0.932892	-1.20331	0.204515	-1.08681	0.517846	-1.11077	0.598048	-1.19222	0.414184	-1.27761	0.0934708
AWOD_I_0154	putative lipoprotein	-1.25521	0.107328	-1.26856	0.0358343	-1.81164	2.26085e-08	-1.23324	0.363312	-1.37577	0.156406	-1.29912	0.114329
AWOD_I_0155	polysaccharide export protein (pseudogene)	1.37215	0.0363316	1.84045	0.0214706	1.54233	0.0140941	1.33328	0.426624	1.6644	0.0387618	2.44636	0.000103197
AWOD_I_0156	putative glycosyl transferase	-1.15512	0.334157	1.02924	0.865908	1.31536	0.0763733	1.14308	0.538918	1.11641	0.7134	-1.14143	0.468737
AWOD_I_0157	glycosyl transferase	1.39505	0.0173806	1.081	0.731984	1.67272	0.00135266	1.24089	0.458414	1.23958	0.441378	1.13957	0.474976
AWOD_I_0158	UDP-glucose 4-epimerase	1.07657	0.705058	1.11116	0.601321	1.64062	0.00599441	1.04628	0.865035	1.55666	0.0793639	1.23998	0.184499
AWOD_I_0159	galactosyl transferase, capsular polysaccharide synthesis enzyme	1.68403	0.00104808	1.64219	0.024878	2.35795	4.92798e-06	1.52869	0.130122	2.00722	0.0158316	1.97565	6.12845e-05
AWOD_I_0160	polysaccharide biosynthesis protein, putative epimerase/dehydratase (pseudogene)	1.83245	0.000235287	1.59272	0.0380177	2.20518	6.10089e-06	1.40252	0.248915	1.80161	0.0501286	2.2825	3.31341e-05
AWOD_I_0161	putative outer membrane protein	-1.12104	0.392732	1.02203	0.884175	-1.56031	2.0501e-05	1.01667	0.94844	-1.10784	0.757011	1.32291	0.0471348
AWOD_I_0162	putative exported protein	-1.15678	0.313146	-1.30166	0.0950071	-1.56161	0.00211906	-1.00651	0.983407	-1.26749	0.520615	-1.18458	0.388235
AWOD_I_0163	putative lipoprotein	-1.15904	0.280057	-1.08334	0.732095	-1.6774	0.000119348	1.00638	0.986796	-1.55253	0.134522	-1.10192	0.66915
AWOD_I_0164	membrane protein	-2.3043	7.80077e-06	1.13605	0.633241	-1.34031	0.0159736	1.13083	0.690259	-1.19449	0.659614	1.17958	0.442709
AWOD_I_0165	putative exported protein	-1.52715	0.0267883	-1.21409	0.294697	-1.34473	0.0345171	-1.10501	0.74075	-1.23856	0.510388	1.03237	0.837622
AWOD_I_0166	periplasmic polysaccharide export protein	-1.00601	0.970026	-1.0968	0.419957	-1.53854	5.73195e-05	-1.02566	0.917956	-1.20671	0.427627	-1.05522	0.724778
AWOD_I_0167	lipopolysaccharide biosynthesis protein, chain length determinant	1.03109	0.865464	-1.01916	0.923237	-1.15636	0.31316	1.15608	0.508655	1.01235	0.970563	1.06732	0.715588
AWOD_I_0168	colanic acid biosynthesis protein	1.02395	0.886827	-1.12851	0.302059	-1.59266	5.21815e-05	-1.01066	0.972028	-1.06835	0.8345	-1.06017	0.709667
AWOD_I_0169	lipopolysaccharide biosynthesis protein	1.32776	0.0266782	1.50105	0.0465099	1.04133	0.804909	1.24285	0.37333	1.29007	0.341242	1.92728	0.000349007
AWOD_I_0170	putative colanic acid biosynthesis glycosyltransferase	1.04371	0.849457	-1.29558	0.0605192	-1.5638	0.000827508	-1.08023	0.776606	-1.16269	0.658349	1.00485	0.982669
AWOD_I_0171	putative polysaccharide polymerase	-1.01703	0.91882	-1.26171	0.108517	-1.39324	0.0585402	-1.04084	0.895861	1.03337	0.926725	-1.17363	0.359705
AWOD_I_0172	putative glycosyl transferase	-1.3725	0.00419323	-1.3347	0.00876724	-1.61308	4.01348e-05	-1.27545	0.156455	-1.35873	0.191183	-1.46862	0.00601834
AWOD_I_0173	lipopolysaccharide biosynthesis protein, glucosyltransferase	-1.01511	0.918429	-1.20928	0.143698	-1.09604	0.548636	-1.00296	0.993863	-1.01406	0.968818	-1.3664	0.0272801
AWOD_I_0174	lipopolysaccharide biosynthesis protein, glucosyltransferase	-1.00092	0.995033	-1.28742	0.0573203	-1.14757	0.333364	-1.13271	0.566541	1.0053	0.986742	-1.31474	0.0445785
AWOD_I_0175	putative exported protein	-1.274	0.179949	-1.16679	0.459519	-1.01548	0.916522	-1.68302	0.0476438	1.02683	0.942845	-1.30652	0.215414
AWOD_I_0176	general secretion pathway protein G	1.47616	0.00238421	-1.64304	0.000123084	-1.61853	7.24875e-05	-1.66183	0.0111437	-1.01381	0.970128	-1.66062	0.000963556
AWOD_I_0177	general secretion pathway protein E	1.52203	0.00164906	-1.37097	0.0382605	-1.62274	2.12207e-05	-1.31219	0.166623	1.02421	NA	-1.24996	0.110192
AWOD_I_0178	general secretion pathway protein F	1.12853	0.410232	-1.11822	0.518156	-1.53784	0.000104118	-1.08783	0.761615	1.20886	0.507626	1.07617	0.62973
AWOD_I_0179	general secretion pathway protein	1.33483	0.0359375	-1.17388	0.361862	-1.19069	0.318253	1.31001	0.282372	1.35022	0.319067	1.02425	0.918389
AWOD_I_0180	putative general secretion pathway protein	1.83614	0.00049098	-1.16353	0.438987	1.04155	0.866952	1.13287	0.608541	1.5194	0.147177	1.04271	0.849292
AWOD_I_0181	putative uncharacterized general secretion pathway protein	1.61843	0.000180412	-1.14486	0.421403	1.20496	0.222072	1.08498	0.743394	1.66702	0.0206161	1.24213	0.225628
AWOD_I_0182	general secretion pathway protein K	1.20984	0.28555	-1.04663	0.768269	-1.11776	0.521164	-1.1424	0.564786	1.37601	0.182454	-1.09469	0.607435
AWOD_I_0183	putative general secretion pathway protein	1.50985	0.0165328	-1.28037	0.0528383	-1.1668	0.264403	-1.04048	0.880942	1.29248	0.299168	-1.1305	0.475632
AWOD_I_0184	putative general secretion pathway protein	1.72685	0.00322703	1.03512	0.89448	-1.21278	0.25552	-1.06254	0.801288	1.17751	0.686427	1.41534	0.0780888
AWOD_I_0185	putative general secretion pathway protein	1.70829	0.000106407	1.16108	0.331476	-1.25472	0.181581	1.04228	0.877219	1.31862	0.410348	1.3683	0.0448615
AWOD_I_0186	general secretion pathway protein D	1.28888	0.0970397	1.01289	0.937474	-1.3667	0.00401383	-1.0809	0.74075	1.07377	0.862061	1.13721	0.369194
AWOD_I_0187	putative lipoprotein, DSBA family	1.46924	0.0275058	1.62864	0.139309	2.36599	0.000108265	1.52883	0.247012	1.50561	0.220503	2.3252	0.000290079
AWOD_I_0188	transposase, IS30 family	-1.33872	0.0859009	-1.04796	0.78515	1.10221	0.592383	1.21207	0.367319	-1.1045	0.732548	1.1806	0.329441
AWOD_I_0189	putative lipoprotein	1.20198	0.158423	-1.03759	0.803965	-1.18747	0.203614	1.1555	0.527692	-1.12057	0.643843	-1.24774	0.123594
AWOD_I_0190	capsular polysaccharide transport protein KpsD	1.04161	0.761229	-1.27419	0.0642039	-1.35541	0.00260735	-1.06633	0.822572	-1.12099	0.671117	-1.24824	0.08666
AWOD_I_0191	capsular polysaccharide ABC transporter, membrane protein KpsM	-1.14405	0.295917	-1.18368	0.270258	-1.24894	0.0438265	1.06857	0.794226	-1.0863	0.784462	-1.06663	0.660266
AWOD_I_0192	capsular polysaccharide ABC transporter, ATP-binding protein KpsT	1.0281	0.861161	-1.21917	0.208439	-1.06033	0.640254	1.12718	0.581698	1.06475	0.841018	-1.02844	0.880269
AWOD_I_0193	capsular polysaccharide ABC transporter, inner membrane protein KpsE	1.23009	0.215318	-1.31793	0.00700751	-1.11398	0.343363	1.07387	0.72517	1.08868	0.824579	-1.13307	0.414788
AWOD_I_0194	glucose-1-phosphate thymidylyltransferase	-1.30104	0.0252297	-1.96736	3.95695e-12	-1.44985	5.55638e-05	-1.24743	0.281446	-1.31331	0.235753	-1.70787	0.00060003
AWOD_I_0195	dTDP-6-deoxy-D-xylo-4-hexulose-3,5-epimerase	1.20696	0.188284	-1.33322	0.0175358	-1.12423	0.285838	1.00442	0.987174	1.09492	0.782873	-1.22451	0.175465
AWOD_I_0196	putative rhamnosyl transferase	1.14375	0.283028	-1.57363	7.372e-05	-1.18977	0.123802	-1.15005	0.559802	1.11149	NA	-1.37079	0.0283138
AWOD_I_0197	putative glycosyl transferase, family 2	1.41209	0.00316987	-1.36183	0.00527949	-1.00074	0.995714	-1.18375	0.372611	1.35184	0.274892	-1.17957	0.274661
AWOD_I_0198	dTDP-4-dehydrorhamnose reductase	1.11377	0.416454	-1.52666	0.000158647	-1.41281	0.000282618	-1.40729	0.0230326	-1.26367	0.278627	-1.74925	0.000156163
AWOD_I_0199	dTDP-glucose 4,6-dehydratase	1.0318	0.82023	-1.70762	2.41508e-05	-1.88936	5.41717e-12	-1.41311	0.0615062	-1.20539	0.556865	-1.73173	0.000350996
AWOD_I_0200	putative glycosyl transferase, family 2	-1.19516	0.132735	-1.48073	1.42902e-05	-1.74621	2.06582e-09	-1.2995	0.288821	-1.16367	0.629472	-1.31279	0.145627
AWOD_I_0201	putative uncharacterized protein	-1.10205	0.419575	-1.89551	4.37717e-11	-1.67402	9.88218e-08	-1.36915	0.035171	-1.08171	0.815285	-1.66245	0.00274439
AWOD_I_0202	putative uncharacterized protein	1.04079	0.785157	-1.61499	8.46129e-07	-1.36512	0.00134996	-1.15365	0.363312	1.03944	0.905067	-1.33471	0.0651828
AWOD_I_0203	aminotransferase	-1.04358	0.803667	-1.78456	1.42108e-08	-1.46773	0.000424028	-1.26491	0.267831	1.01975	0.954366	-1.48262	0.0178432
AWOD_I_0204	putative sulfotransferase	1.20281	0.140014	-1.47525	0.00116425	-1.16256	0.166903	-1.24789	0.305839	1.13049	0.682951	-1.35761	0.114329
AWOD_I_0205	putative uncharacterized protein	1.22367	0.108217	-1.29064	0.0147495	-1.05165	0.656428	-1.12385	0.573926	1.23043	0.378774	-1.38477	0.0915471
AWOD_I_0206	transposase, IS66 family	-1.05263	0.759731	1.07399	0.673626	1.00325	0.98604	-1.0216	0.931623	1.102	0.767773	-1.00349	0.985534
AWOD_I_0207	transposase, IS66 family	-1.15747	0.560353	1.09412	0.768695	1.24561	0.456292	1.11943	0.740349	1.13143	0.783088	1.28583	0.321009
AWOD_I_0208	transposase, IS66 family	1.29156	0.301337	1.08126	0.796705	1.34876	0.286077	1.20882	0.55839	1.41294	0.31158	1.26519	0.372936
AWOD_I_0209	transposase, IS3 family	1.35031	0.0136746	-1.15148	0.333359	-1.11474	0.456829	1.16623	0.379362	1.17758	0.680081	1.12048	0.561217
AWOD_I_0210	putative SAM-dependent methyltransferase	-1.10501	0.410232	-1.50918	0.00106899	-1.55416	5.95777e-06	-1.09569	0.652444	-1.1535	0.623927	-1.27563	0.122528
AWOD_I_0211	putative nucleotidyltransferase	1.20239	0.156644	1.06897	0.687266	-1.05561	0.669694	1.36893	0.0735922	1.03924	0.911477	1.16744	0.368669
AWOD_I_0212	putative nucleotidyltransferase	1.13239	0.4823	-1.30739	0.0707157	-1.32302	0.0295525	1.22954	0.279787	-1.03079	0.928971	-1.11752	0.654369
AWOD_I_0213	putative uncharacterized protein	-1.28194	0.150669	-1.52511	0.0345698	-1.53665	0.00860345	1.10704	0.757837	-1.02426	0.94985	-1.44332	0.0414413
AWOD_I_0214	putative glycosyl transferase, family 2	-1.17253	0.21096	-1.47738	0.00146858	-1.65759	1.00057e-07	-1.14728	0.55323	-1.16794	0.589955	-1.21216	0.141604
AWOD_I_0215	putative glycosyl transferase, family 2	-1.18291	0.170001	-1.87957	4.79074e-05	-1.81852	1.84311e-08	-1.60399	0.0282141	-1.55465	0.0674742	-1.65908	0.000103197
AWOD_I_0216	putative glycosyl transferase, family 1	-1.16641	0.182103	-1.5005	0.00717819	-1.59232	7.69346e-06	-1.4657	0.0462295	-1.25279	0.464212	-1.23261	0.103877
AWOD_I_0217	putative uncharacterized protein	-1.06453	0.647491	-1.45289	0.00418268	-1.39023	0.00184126	-1.12815	0.574324	-1.00587	0.988346	-1.11404	0.531315
AWOD_I_0218	putative phosphorylcholine metabolizing protein	-1.20567	0.171016	-1.39678	0.017475	-1.27089	0.0186754	-1.40958	0.140004	-1.14014	0.613184	-1.47798	0.049408
AWOD_I_0219	putative cytidylyltransferase	-1.06431	0.722696	-1.16912	0.347555	-1.53878	0.00035562	-1.22283	0.462851	-1.08741	0.765496	-1.29869	0.131854
AWOD_I_0220	putative glycosyl transferase, family 2	1.12073	0.353955	-1.17763	0.199993	-1.21284	0.103742	-1.08941	0.710329	1.05004	0.879245	1.02186	0.917577
AWOD_I_0221	putative uncharacterized protein	-1.19357	0.316511	-1.33357	0.0346259	-1.83454	1.10309e-07	-1.24369	0.364654	-1.33852	0.269443	-1.21255	0.187692
AWOD_I_0222	transporter, citrate transporter family	1.13743	0.299599	1.11124	0.568468	1.01055	0.945022	1.08384	0.70236	1.14758	0.641572	1.5829	0.00439044
AWOD_I_0223	sulfate adenylyltransferase subunit 2	-1.57755	1.87072e-05	-1.34013	0.0579568	-1.70673	2.25142e-06	-1.42839	0.102644	-1.30666	0.259121	-1.32354	0.128748
AWOD_I_0224	adenylylsulfate kinase	-1.23648	0.0569479	-1.31828	0.142734	-1.51913	0.00182447	-1.19164	0.439023	-1.04289	0.905067	-1.22081	0.345507
AWOD_I_0225	S23 ribosomal protein	-1.10177	0.472166	-1.41657	0.0429753	-1.51562	0.000682508	-1.10767	0.656269	-1.14457	0.674749	-1.11406	0.622586
AWOD_I_0226	sulfate adenylyltransferase subunit 1	-1.27195	0.027239	-1.28218	0.128952	-1.8486	6.67295e-09	-1.13081	0.660881	-1.23684	NA	-1.29304	0.0928836
AWOD_I_0227	undecaprenyl-phosphate alpha-N-acetylglucosaminyl 1-phosphate transferase	1.01614	0.92714	-1.58081	0.000536554	1.04728	0.760841	-1.42213	0.0726534	1.1817	0.642112	-1.22208	0.255015
AWOD_I_0228	putative helicase	-1.00902	0.950363	-1.07567	0.674429	1.11601	0.346764	-1.0381	0.848112	1.21281	0.470315	1.42636	0.0278762
AWOD_I_0229	UDP-glucose 6-dehydrogenase	-1.12601	0.34797	-1.57889	0.000238887	-1.64307	1.14654e-05	-1.46058	0.0636151	-1.32712	0.28546	-1.44975	0.0109725
AWOD_I_0230	putative sodium/solute symporter	14.3324	1.60628e-10	53.5631	1.13742e-251	27.086	6.0049e-110	11.744	2.02824e-19	32.3516	1.46485e-41	27.8777	8.31136e-75
AWOD_I_0231	putative membrane protein	46.9853	9.60941e-18	134.64	1.7344e-111	246.655	2.80783e-49	15.8198	3.92435e-20	164.035	4.01653e-61	37.5428	4.54416e-62
AWOD_I_0232	integral membrane protein, MarC family	-1.31491	0.143201	1.28971	0.0951721	1.53028	0.00763526	1.15172	0.514287	1.15173	0.732548	1.11237	0.564834
AWOD_I_0233	transcriptional regulator, LuxR response regulator receiver	1.08631	0.63476	1.19718	0.305566	1.72926	0.0199725	1.57878	NA	1.88662	NA	-1.04449	0.850551
AWOD_I_0234	putative glucitol operon repressor	1.7202	0.286319	-1.39955	0.050253	1.69517	0.0141597	1.62443	0.0127937	-2.30756	0.0781013	-1.17532	0.382105
AWOD_I_0235	glucosamine--fructose-6-phosphate aminotransferase	1.81083	3.71011e-07	-2.72505	5.73862e-13	1.55135	0.000608131	1.19137	0.655212	-1.32101	0.57574	-1.06079	0.833394
AWOD_I_0236	putative regulator, GGDEF family protein	1.15738	0.364914	1.1469	0.411055	1.64546	0.000639337	-1.17504	0.37709	1.17453	0.679279	1.18618	0.264921
AWOD_I_0237	transcriptional regulator, ArsR family	-1.35863	0.241562	1.10601	0.676148	1.31644	0.303808	1.13027	0.748609	-1.42982	0.393494	-1.30982	0.290729
AWOD_I_0238	glyceraldehyde 3-phosphate dehydrogenase	1.10378	0.582283	1.34718	0.139403	1.22476	0.204766	1.08054	0.769779	-1.05076	0.905792	1.2438	0.23192
AWOD_I_0239	tyrosine specific protein phosphatase	1.27137	0.188284	1.48587	0.0268534	1.52932	0.0135406	1.21666	0.388349	1.0177	0.966383	1.12228	0.533633
AWOD_I_0240	transporter, MFS family	2.30646	1.89442e-07	2.09331	0.00475097	3.10556	1.18474e-12	1.4375	0.25167	1.94074	0.0465262	2.7138	4.08127e-05
AWOD_I_0241	mannitol operon repressor (mannitol repressor protein)	-1.2763	0.293631	-4.66164	3.37241e-14	1.99493	0.000174727	1.39953	0.252965	-1.1972	0.573545	-1.26497	0.382243
AWOD_I_0242	mannitol-1-phosphate 5-dehydrogenase	-3.45828	1.01186e-09	-53.7605	1.48158e-181	1.943	1.78283e-06	1.08543	0.735936	-2.44676	0.0167233	-2.96179	0.0356432
AWOD_I_0243	PTS system, mannitol-specific EIICBA component	-4.00846	1.33231e-14	-28.7372	2.84185e-116	1.60578	0.00154019	1.06918	0.716313	-2.11048	0.0562075	-2.41074	0.0922557
AWOD_I_0244	glucosamine-6-phosphate deaminase	-1.76529	7.92455e-08	-1.74556	0.000275873	-1.76238	0.000110249	-2.27509	1.43989e-05	-1.88999	0.0220035	-1.98184	6.47382e-05
AWOD_I_0245	thiol:disulfide interchange protein DsbD precursor	-1.03839	0.80555	-1.53426	0.0019748	-1.59883	0.000375107	-1.99898	0.000969553	-1.21859	0.442754	-1.36824	0.107511
AWOD_I_0246	universal stress protein A	-1.80011	0.000766098	-1.13414	0.307276	3.00152	5.36511e-06	-1.1987	0.53733	-1.03897	0.951528	-1.4811	0.0092199
AWOD_I_0247	anaerobic C4-dicarboxylate transporter DcuA	-2.854	3.79853e-07	-3.00628	7.13099e-17	1.99807	1.88703e-08	-1.73309	0.00734594	-1.29786	0.460391	-3.08518	2.89205e-18
AWOD_I_0248	aspartate ammonia-lyase(aspartase)	-4.83376	4.04841e-14	-3.29574	1.77325e-08	1.1285	0.750499	-3.23548	1.41866e-06	-3.21737	0.00317123	-4.80081	4.30121e-16
AWOD_I_0249	protein FxsA	1.09834	0.4881	1.55985	0.0040975	1.45007	0.0192581	1.09846	0.788156	1.36062	0.194027	1.31146	0.0558603
AWOD_I_0250	putative exported peptidase	-1.41551	0.00455043	-1.09751	0.454459	-1.15299	0.443628	-1.15137	0.530096	-1.23045	0.488964	-1.11742	0.433423
AWOD_I_0251	putative membrane protein	-1.31829	0.0528761	-1.53653	0.00989994	-1.65428	6.89229e-07	-1.40706	0.028618	-1.75476	0.00235492	-2.0894	1.06238e-07
AWOD_I_0252	protein-export protein SecB	-1.96012	8.49454e-07	-1.36694	0.0706032	-1.69205	5.94491e-07	-1.77398	0.00176821	-1.85179	0.0121293	-2.04506	6.33325e-06
AWOD_I_0253	glycerol-3-phosphate dehydrogenase [NAD(P)+]	-1.33767	0.00316987	-1.62668	0.000195184	-1.15886	0.149268	-2.16774	0.000223522	-1.4246	0.128695	-1.636	0.00323681
AWOD_I_0254	serine acetyltransferase	-1.28853	0.0252181	-1.3416	0.0481132	1.0135	0.917209	-1.88842	0.0034432	-1.18102	0.429657	-1.31016	0.0554818
AWOD_I_0255	tRNA/rRNA methyltransferase	-1.22364	0.129658	1.4397	0.0566589	-1.45511	0.00415232	1.02537	0.936795	-1.45094	0.094597	1.30339	0.161165
AWOD_I_0256	sensor protein CpxA	1.93431	1.09188e-05	1.60357	0.0644838	1.40694	0.0404502	1.39238	0.195248	1.28753	0.438809	1.85897	0.00161692
AWOD_I_0257	transcriptional regulator	-1.01885	0.919168	1.14373	0.484242	1.00532	0.979533	-1.08799	0.809002	-1.12662	0.695623	1.37907	0.0391679
AWOD_I_0258	membrane protein	-1.01402	0.939709	-1.21062	0.237331	1.13875	0.474091	-1.06543	0.801288	-1.17148	0.576615	1.02572	0.899512
AWOD_I_0259	ferrous-iron efflux pump FieF	1.45913	0.00398713	1.60908	0.00547104	1.54591	0.00144811	1.33654	NA	1.51174	0.0668007	1.59179	0.00194926
AWOD_I_0260	6-phosphofructokinase	-1.35112	0.0188529	1.26224	0.207952	-1.83672	NA	1.00929	0.982696	-1.46337	0.198554	-1.25876	NA
AWOD_I_0261	putative uncharacterized protein	-1.04664	0.745902	-1.14371	0.519394	-1.45758	0.00529552	-1.128	0.598048	-1.20174	0.426177	1.18079	0.386676
AWOD_I_0262	elongation factor P	-1.61352	0.00312262	-1.03906	0.894208	-1.65067	3.00169e-05	1.14841	0.656646	-1.44258	0.118905	-1.11551	0.457735
AWOD_I_0263	fumarate reductase complex, membrane anchor subunit D	-2.26944	1.16298e-07	-1.61909	0.0039949	1.40045	0.051564	-1.69248	0.00458119	-1.01699	0.974453	-2.51295	1.98021e-07
AWOD_I_0264	fumarate reductase complex, membrane anchor subunit C	-1.77852	0.00162834	-1.60979	0.0041312	2.52299	7.7994e-10	-1.70001	0.00612576	1.44801	0.234437	-2.36574	4.21919e-05
AWOD_I_0265	fumarate reductase complex, iron-sulfur protein	-1.90421	0.00228816	-1.66811	0.00768807	2.56854	3.07679e-14	-1.91664	0.000882075	1.38986	0.327039	-2.47273	2.74144e-05
AWOD_I_0266	fumarate reductase complex, flavoprotein subunit	-2.45209	6.20806e-07	-1.57474	0.0270278	2.22293	3.21413e-06	-2.17593	0.0103896	-1.13507	0.770237	-2.41047	9.72619e-05
AWOD_I_0267	putative lysyl-tRNA synthetase	1.06398	0.716398	1.43833	0.0156982	1.15003	0.359089	1.29648	0.191018	1.1066	0.770959	1.3425	0.0922557
AWOD_I_0268	phosphatidylserine decarboxylase proenzyme	1.05179	0.690681	-1.00688	0.969331	-1.56562	5.7104e-05	-1.0013	0.99805	-1.00534	0.990407	-1.25761	0.183327
AWOD_I_0269	putative ribosome biogenesis GTPase RsgA	1.59879	1.06826e-05	-1.03595	0.806351	-1.11209	0.366544	1.1956	0.41486	1.68186	0.0664933	1.03115	0.862174
AWOD_I_0270	oligoribonuclease	-1.18523	0.306844	-1.13493	0.496695	-1.36465	0.00298534	-1.10491	0.691401	-1.4413	0.0323437	-1.31222	0.0625355
AWOD_I_0271	putative ferredoxin, 4Fe-4S binding protein	1.33242	0.0526297	1.3909	0.126304	-1.05157	0.802634	1.21511	0.457767	1.21404	0.479418	1.2387	0.289039
AWOD_I_0272	putative uncharacterized protein	-1.43628	0.00264016	-1.05343	0.778272	-1.5468	0.00032638	1.015	0.9574	-1.47237	0.0499406	-1.09922	0.579356
AWOD_I_0273	N-acetylmuramoyl-L-alanine amidase	1.09469	0.537263	-1.14927	0.269199	-1.19238	0.183747	-1.1285	0.555851	-1.10206	0.702085	1.04692	0.799054
AWOD_I_0274	DNA mismatch repair protein MutL	-1.11229	0.451965	-1.06622	0.69231	1.03448	0.817804	1.00015	0.999959	-1.09056	0.782873	-1.13931	0.38419
AWOD_I_0275	tRNA dimethylallyltransferase	1.09388	0.463094	1.16669	0.390486	1.16723	0.119326	1.13056	0.649528	1.13326	0.66498	1.17284	0.374906
AWOD_I_0276	RNA-binding protein Hfq	-1.04004	0.750614	1.22898	0.272793	1.23061	0.049668	1.07742	0.796176	-1.00586	0.986572	1.22965	0.296291
AWOD_I_0277	HflX protein, putative GTP-binding protein	1.10714	0.42752	1.05762	0.799308	1.16629	0.278535	-1.02686	0.937275	1.29185	0.40627	1.01433	0.959588
AWOD_I_0278	HflK protein	1.16696	0.299069	1.17888	0.423046	1.04664	0.808178	-1.00408	0.993863	1.4951	0.29506	1.16513	0.481148
AWOD_I_0279	HflC protein	-1.09846	0.645135	1.30092	0.253768	1.05087	0.769236	1.32144	0.33618	1.33122	0.429932	1.50322	0.00649308
AWOD_I_0280	putative membrane protein	1.0369	0.889821	1.35368	0.257609	1.31643	0.207776	1.38249	0.36757	1.33243	0.467143	1.94247	0.00204881
AWOD_I_0281	adenylosuccinate synthetase	-1.69259	1.47519e-07	-1.30664	0.126725	-3.17971	7.15359e-25	-1.28506	0.295227	-1.77168	0.057199	-1.2341	0.262379
AWOD_I_0282	sodium-type polar flagellar protein MotX	-1.75639	0.00151697	-1.00189	0.992959	-1.30835	0.123454	-1.64048	0.0177264	-1.39682	0.314562	-1.77869	0.00207017
AWOD_I_0283	flavohemoprotein	-1.23394	0.220302	-1.32011	0.105049	-1.11209	0.553656	-1.33436	0.214195	-1.25229	0.500921	-1.1807	0.377513
AWOD_I_0284	HTH-type transcriptional repressor nsrR	1.48507	0.00906643	1.48189	0.0163316	1.48114	0.0106743	1.08327	0.754313	1.18781	0.610712	1.74489	0.000401201
AWOD_I_0285	ribonuclease R	-1.33879	0.0699126	1.00174	0.992914	-1.45362	3.09392e-05	-1.12204	0.701494	-1.24566	0.321069	-1.11723	0.654339
AWOD_I_0286	23S rRNA (guanosine-2'-O-)-methyltransferase RlmB	-1.18057	0.277623	-1.22391	0.259545	-1.65601	4.56737e-06	-1.00279	0.99401	-1.09394	0.797199	-1.23588	0.287373
AWOD_I_0287	30S ribosomal protein S6	-2.0209	1.15798e-07	1.03045	0.942217	-3.58531	2.50074e-31	-1.70937	0.00136469	-2.15901	0.00383744	-1.7596	0.00234228
AWOD_I_0288	primosomal replication protein N	-2.10006	1.64544e-06	-1.00749	NA	-3.51249	5.54999e-31	-1.73687	0.00120338	-1.9551	0.0240894	-1.78609	0.00226115
AWOD_I_0289	30S ribosomal subunit protein S18	-2.21744	1.90953e-08	1.04538	0.936927	-3.72981	1.50291e-32	-1.71793	0.00249667	-2.22723	0.00497644	-1.76391	0.00355367
AWOD_I_0290	50S ribosomal subunit protein L9	-2.59442	6.60813e-09	1.19486	NA	-3.97323	8.16064e-29	-1.51556	0.113875	-2.08381	NA	-1.42972	0.0923188
AWOD_I_0291	methylenetetrahydrofolate reductase	-5.55639	2.96537e-31	-1.01766	0.923945	-2.45973	9.80149e-12	-1.1479	0.589183	-2.16363	NA	-1.52423	0.019443
AWOD_I_0292	phosphoenolpyruvate carboxylase	-1.51686	0.0506115	1.17742	0.414659	-2.52036	2.89608e-18	-1.2547	0.374078	-1.64764	0.0548539	-1.7262	NA
AWOD_I_0293	acetylornithine deacetylase	-1.12897	0.491169	-1.24464	0.148509	-1.50132	0.000778328	-1.43857	0.0378975	-1.22008	0.354637	-1.37489	0.140467
AWOD_I_0294	N-acetyl-gamma-glutamyl-phosphate reductase	-2.28121	5.36669e-08	-1.77459	0.00704276	-1.93746	2.64949e-05	-1.59133	0.141554	-2.51661	5.16956e-05	-1.54049	0.0785001
AWOD_I_0295	acetylglutamate kinase	-3.04709	1.55355e-16	-1.8837	0.000679754	-2.51346	2.91005e-08	-2.33806	2.84071e-06	-3.06872	5.89864e-06	-2.08778	5.43698e-05
AWOD_I_0296	argininosuccinate synthase	-1.52943	7.79984e-05	-1.11317	0.476218	-1.4756	0.000459588	-1.37595	0.152236	-1.5814	0.112571	-1.19272	0.27389
AWOD_I_0297	bifunctional protein ArgHA (argininosuccinate lyase)	1.01788	0.913275	-1.22916	0.103279	-1.3363	0.0118835	-1.23163	0.235593	-1.2542	0.286789	-1.38663	0.0586775
AWOD_I_0298	membrane protein	-1.80917	0.00219764	-1.35527	0.312316	-1.22937	0.416302	-1.22208	0.5754	-1.6133	0.182454	-1.76399	0.0369395
AWOD_I_0299	dihydrolipoyl dehydrogenase (dihydrolipoamide dehydrogenase)	-2.40923	1.52494e-06	-2.19561	1.85338e-08	-1.05671	0.778258	-1.91759	0.00474471	-1.202	0.619998	-1.98913	0.00637668
AWOD_I_0300	hybrid peroxiredoxin (thioredoxin reductase)	-1.7866	0.000303043	-1.85778	0.000295661	1.07616	0.619932	-2.0679	0.0011602	1.00763	0.983253	-2.47368	0.000643305
AWOD_I_0301	transcriptional regulator OxyR, LysR family (hydrogen peroxide-inducible genes activator)	-1.49112	0.00118743	-2.04835	8.31586e-10	1.03391	0.838321	-1.93178	0.000358418	-1.53398	0.139826	-1.6734	0.00633922
AWOD_I_0302	penicillin-binding protein 1A	-1.10344	0.431105	1.14674	0.37304	-1.10091	0.411371	1.1413	NA	-1.01486	0.958911	1.14629	0.34447
AWOD_I_0303	fimbrial assembly protein PilM	1.1348	0.362664	2.05011	0.00146511	2.16242	4.34692e-05	2.24786	2.22167e-05	1.26479	0.555287	2.0363	1.53445e-07
AWOD_I_0304	fimbrial assembly protein PilN	3.00536	6.13182e-11	3.54095	NA	7.73162	2.30732e-16	2.91061	0.000541121	2.46262	0.0705606	3.65562	7.78975e-13
AWOD_I_0305	fimbrial assembly protein PilO	3.0605	3.35234e-07	3.52805	7.95284e-08	7.00755	1.04218e-16	2.48243	7.831e-05	2.51356	0.0228608	3.26344	1.09271e-12
AWOD_I_0306	fimbrial assembly protein PilP	2.83228	3.9294e-10	3.52768	1.70602e-05	4.57771	3.15012e-11	2.20847	0.00767122	3.22315	0.0038871	3.39898	4.44789e-09
AWOD_I_0307	fimbrial assembly protein PilQ precursor	1.1827	0.241321	1.26178	0.217237	2.24289	4.75e-07	1.35467	0.175841	1.29782	0.476557	1.44641	0.0167745
AWOD_I_0308	shikimate kinase 1	1.50111	0.000239484	-1.5206	0.0222739	-1.29025	NA	-1.04541	0.828963	1.0457	0.912978	-1.41548	0.00425349
AWOD_I_0309	3-dehydroquinate synthase	1.46088	0.0049911	-1.38592	0.119826	-1.16855	0.174088	-1.11776	0.705835	1.35424	0.332586	-1.1771	0.264584
AWOD_I_0310	putative cell division protein	1.10714	0.562312	-1.16822	0.40411	-1.03007	0.816275	1.09933	0.729606	1.28739	0.28923	1.075	0.634659
AWOD_I_0311	DNA adenine methylase	1.05741	0.751053	-1.53581	0.00502027	-1.8495	3.67224e-05	-1.30074	0.258843	-1.24626	0.570764	-1.38729	0.0334576
AWOD_I_0312	ribulose-phosphate 3-epimerase	-1.40078	0.00595688	-1.09901	0.60805	-1.68006	1.38803e-05	1.03039	0.917466	-1.23547	0.434385	-1.23767	0.195434
AWOD_I_0313	phosphoglycolate phosphatase	-1.37095	0.0160296	-1.09455	0.715074	-1.93229	2.05942e-08	1.1964	0.511277	-1.20321	0.495843	1.03914	0.839777
AWOD_I_0314	tryptophanyl-tRNA synthetase	-1.90381	4.99653e-08	-1.08859	0.61853	-1.92804	5.99905e-09	-1.30465	0.269415	-1.78779	0.0163887	1.02442	0.901316
AWOD_I_0315	anthranilate synthase component II (glutamine amido transferase)	-1.37455	0.171539	1.11289	0.613515	-1.28129	0.120293	1.00228	0.994639	-1.22955	0.420086	1.3573	0.0669708
AWOD_I_0316	acetylornithine aminotransferase/succinylornithine transaminase	1.41669	0.0920574	1.39582	0.0667934	3.59696	7.45485e-21	1.35193	0.301491	2.1605	0.044922	1.19988	0.419685
AWOD_I_0317	arginine N-succinyltransferase	2.32274	3.6267e-06	1.19985	0.277456	4.80809	2.11068e-40	1.05179	0.851085	3.07195	0.000461061	-1.03485	0.900936
AWOD_I_0318	N-succinylglutamate 5-semialdehyde dehydrogenase	3.68381	6.53928e-12	1.40013	0.0167968	6.47279	6.98781e-82	1.09493	0.834909	4.23526	7.94291e-08	2.03021	0.00109866
AWOD_I_0319	putative uncharacterized protein	4.03719	2.40451e-16	1.34862	0.0631305	7.23898	1.07021e-61	1.23477	0.621991	5.03794	9.45412e-12	2.31123	7.06145e-05
AWOD_I_0320	cyclic AMP receptor protein	-1.94603	2.34987e-08	-1.32045	0.0265185	-2.03086	1.47488e-15	1.04936	0.875931	-2.01212	0.00134853	-1.83468	0.00102148
AWOD_I_0321	OsmC-like protein	-1.93914	0.00251765	-3.07418	1.28329e-15	-1.56074	0.00308853	-1.43362	0.0932646	-1.69868	0.0405507	-2.07029	5.75201e-06
AWOD_I_0322	ATP-dependent hsl protease ATP-binding subunit HslU (heat shock protein HslU)	-1.20093	0.160653	-1.15062	0.254275	-1.69725	1.07846e-05	-1.84277	0.0407704	-1.6446	0.0105028	-1.48117	0.0423336
AWOD_I_0323	ATP-dependent protease HslV (heat shock protein HslV)	-1.17722	0.218531	1.10859	0.400359	-1.81117	3.1199e-05	-1.83481	0.0550586	-1.66924	0.028064	-1.41861	0.108076
AWOD_I_0324	putative cell division protein FtsN	-1.02968	0.866603	1.112	0.543579	-1.0369	0.837202	-1.3388	0.162932	-1.00623	0.986023	-1.28372	0.0936146
AWOD_I_0325	HTH-type transcriptional repressor CytR	-1.83237	3.92633e-05	1.00653	0.978618	-1.29911	0.163553	-1.32084	0.252965	-1.39901	0.350713	-1.32259	0.128073
AWOD_I_0326	primosomal protein N'	-1.31411	0.106154	-1.20373	0.164625	-1.4229	0.00592628	-1.08907	0.663142	-1.29671	0.319067	1.07791	0.695474
AWOD_I_0327	50S ribosomal protein L31	-2.44756	3.91181e-10	-2.0521	0.00101788	-2.75509	8.30264e-19	-1.25784	0.366384	-1.72157	0.0968898	-1.71237	0.0118452
AWOD_I_0328	NADP-dependent malic enzyme	-1.52317	0.00652226	-1.95901	2.15319e-08	-4.43348	6.25698e-23	-1.3999	0.0821661	-2.05641	0.0891957	-1.62533	0.00523367
AWOD_I_0329	methyl-accepting chemotaxis protein	1.00217	0.990723	1.29063	0.273704	-1.18139	0.298408	1.06821	0.870925	-1.15449	0.703455	1.15008	0.640537
AWOD_I_0330	pullulanase	-2.60546	1.21465e-05	-2.50361	3.07181e-17	-2.54939	1.73315e-12	-3.10025	0.000402533	-2.47096	0.0339394	-3.21894	0.0124634
AWOD_I_0331	maltose operon periplasmic protein precursor MalM	-3.0342	9.83666e-19	-1.98528	2.06433e-05	-2.93399	1.49402e-08	-1.11485	0.743696	-2.28502	0.00553953	-2.70627	NA
AWOD_I_0332	putative maltoporin	-7.4219	3.69825e-61	-2.41225	6.59979e-09	-10.5968	4.36061e-73	-1.79012	NA	-6.36998	1.06433e-13	-3.79524	0.010303
AWOD_I_0333	alpha amylase	1.00127	0.994512	-1.10284	0.582521	-2.16699	2.34181e-07	-1.79842	0.0267665	-1.56199	0.11223	-2.06	0.00440481
AWOD_I_0334	Met repressor (Met regulon regulatory protein MetJ)	-2.0362	7.19676e-07	1.26814	0.249589	-1.80459	1.32814e-06	1.09028	0.718163	-1.62613	0.0368374	-1.017	0.937498
AWOD_I_0335	cystathionine gamma-synthase (O-succinylhomoserin (thiol)-lyase)	-2.5356	2.46651e-11	1.05144	0.772576	-1.76759	1.24908e-07	-1.39026	0.0603275	-2.12554	NA	-1.27043	0.20302
AWOD_I_0336	bifunctional aspartokinase/homoserine dehydrogenase II	-1.70571	1.90541e-05	1.23007	0.184099	-1.49936	0.000574397	-1.32343	0.151248	-1.53218	0.0705573	-1.10195	0.621865
AWOD_I_0337	HTH-type transcriptional regulator LeuO	-1.91185	4.44241e-06	-2.30499	6.49908e-12	-1.62909	9.50292e-05	-1.43678	0.0753616	-1.73429	0.0228866	-1.7311	0.00196185
AWOD_I_0338	AMP-binding enzyme, putative long chain fatty acid Co-A ligase, acetyl-CoA synthetase	-2.12023	1.67794e-08	-1.92967	1.08275e-07	-1.45694	0.000955282	-1.79916	0.000360476	-1.90502	0.00269662	-1.56571	0.0236972
AWOD_I_0339	acetolactate synthase isozyme III large subunit	-1.39274	0.0261589	-1.20267	0.215411	-1.86569	6.28635e-11	-1.93725	0.000162687	-1.5254	0.0525491	-1.79643	0.0167374
AWOD_I_0340	acetolactate synthase isozyme III small subunit	-1.17436	0.23886	-1.42484	NA	-1.91208	5.32359e-07	-1.8575	0.00266589	-1.40197	0.221304	-1.73756	0.0197867
AWOD_I_0341	putative membrane associated regulator, GGDEF family protein	1.15801	0.339346	1.12083	0.480631	-1.07212	0.681943	-1.04894	0.851085	1.10279	0.724926	1.33032	0.0994245
AWOD_I_0342	transcriptional regulator, GntR family	-1.05044	0.816793	-1.59895	0.0983364	-2.81977	4.91247e-09	-1.45884	0.129319	-2.33641	0.00246938	-1.33246	0.181846
AWOD_I_0343	pyruvate kinase	-3.96742	1.38101e-27	-1.32637	0.211726	-7.34546	1.38246e-89	-1.49239	0.0819119	-3.50863	2.23491e-05	-1.98398	NA
AWOD_I_0344	membrane protein	1.2818	0.169329	-1.02364	0.908537	-1.04392	0.831774	1.3105	0.17365	-1.10089	0.752675	-1.02249	0.92178
AWOD_I_0345	AMP-binding enzyme, putative long chain fatty acid Co-A ligase, acetyl-CoA synthetase	1.38867	0.00793795	1.06058	0.776779	1.67596	0.000561957	1.31883	0.171841	1.21019	0.470315	1.1089	0.606201
AWOD_I_0346	outer membrane protein	2.14709	1.66703e-06	2.24814	1.4355e-07	3.22905	4.60089e-15	2.54839	0.000166477	2.65507	5.09616e-07	1.89915	0.000381153
AWOD_I_0347	RNA polymerase sigma factor RpoD (sigma-70)	-1.2702	0.0528761	-1.45362	0.0421165	-1.28242	0.0102873	-1.36196	0.274859	-1.3206	0.227169	-1.25573	0.251545
AWOD_I_0348	DNA primase	1.08652	0.483034	-1.11717	0.520303	-1.02109	0.872929	-1.0542	0.851534	-1.07437	0.78968	-1.09895	0.571037
AWOD_I_0349	putative uncharacterized protein	-1.70227	0.000868764	-1.67816	0.084745	-2.75996	1.02354e-15	1.04961	0.911678	-1.63553	0.114302	-1.65217	0.00505019
AWOD_I_0350	30S ribosomal protein S21	-1.85967	0.000203481	-1.85345	0.0268534	-2.91939	1.04724e-15	-1.03643	0.934525	-1.72541	NA	-1.89786	0.000424611
AWOD_I_0351	O-sialoglycoprotein endopeptidase (glycoprotease)	-1.33999	0.0402922	1.07093	0.728136	-1.96982	3.81613e-09	-1.17659	0.454061	-1.35197	0.28121	-1.12697	0.43741
AWOD_I_0352	glycerol-3-phosphate acyltransferase	-1.33278	0.0410704	-1.45282	0.0126079	-1.78128	6.63129e-06	1.21151	0.443341	-1.57609	0.0189751	1.19427	0.275598
AWOD_I_0353	dihydroneopterin aldolase	-1.03376	0.878535	-1.25131	0.239582	-1.19973	0.159893	1.06177	0.854468	-1.18892	0.511114	-1.21614	0.259798
AWOD_I_0354	2-amino-4-hydroxy-6-hydroxymethyldihydropteridine pyrophosphokinase	-1.09154	0.582308	1.0881	0.712492	-1.07086	0.650522	-1.04554	NA	1.01642	0.961857	1.48572	0.052757
AWOD_I_0355	undecaprenyl-diphosphatase	1.27177	0.138041	1.39347	0.0897487	1.1569	0.371947	1.11182	0.676432	1.10301	0.747775	1.65257	0.0239131
AWOD_I_0356	multifunctional CCA protein	1.43228	0.00470904	1.73711	0.00031607	1.15358	0.332535	1.239	0.310643	1.30884	0.280518	1.94907	7.38156e-05
AWOD_I_0357	general secretion pathway protein A	-1.2355	0.0777741	1.03386	0.851273	1.15678	0.295452	-1.17741	0.442714	1.10614	0.718875	1.11533	0.573781
AWOD_I_0358	general secretion pathway protein B	1.29915	0.0989807	1.0812	0.660093	1.30218	0.0830591	-1.07598	0.783942	1.18134	0.542194	1.14392	0.460983
AWOD_I_0359	membrane protein	-1.62176	0.00037127	-1.15944	0.304475	-1.59029	9.50454e-05	-1.46234	0.021002	-1.60561	0.00901139	-1.50016	0.00853533
AWOD_I_0360	putative phosphate transporter	-1.40842	0.0178759	-1.18686	NA	-2.9646	5.38443e-26	-1.53292	0.0799539	-1.36593	0.367749	-1.2914	0.113001
AWOD_I_0361	putative phosphate transporter	-1.13884	0.283308	-1.19204	0.366856	-2.61822	9.64169e-20	-1.39089	0.123507	-1.63331	0.0851203	-1.62534	0.000188085
AWOD_I_0362	putative adenylate cyclase	-1.16453	0.165353	-1.53118	0.00139908	-1.17087	0.166873	-1.29358	0.115746	-1.15784	0.490974	-1.51106	0.000637049
AWOD_I_0363	putative ion transport protein	-1.06785	0.667453	-1.02745	0.88923	1.31316	0.0874759	-1.03434	0.906293	1.05681	0.860667	-1.05636	0.779107
AWOD_I_0364	methyl-accepting chemotaxis protein	-1.10403	0.414943	-1.03059	0.835012	1.3447	0.0596924	1.17224	0.474747	1.06236	0.876649	1.13269	0.425659
AWOD_I_0365	glutamate-ammonia-ligase adenylyltransferase	-1.18448	0.227705	1.19264	0.112168	1.11884	0.366223	1.06428	0.774517	1.18051	0.559228	1.31412	0.0927684
AWOD_I_0366	bifunctional protein HldE	-1.23921	0.0358107	1.02093	0.906997	-1.41668	0.000358251	-1.21145	0.418485	-1.3453	0.164988	-1.06096	0.732732
AWOD_I_0367	outer membrane protein TolC precursor	-1.32063	0.0244063	-1.25026	0.208693	-1.48653	0.000104979	-1.28399	0.225161	-1.36585	0.216891	-1.27207	0.239089
AWOD_I_0368	ADP-ribose pyrophosphatase	-1.89456	3.45203e-09	-1.89345	2.05469e-05	-1.09821	0.637523	-1.64312	0.00783982	-1.49448	0.256759	-2.25588	NA
AWOD_I_0369	putative uncharacterized protein	-1.915	8.77366e-10	-1.7741	0.00281847	-1.26874	0.221984	-1.61466	0.00331175	-1.69868	0.140772	-1.67951	0.000606529
AWOD_I_0370	calcineurin-like phosphoesterase	-1.43507	0.00227517	-1.5863	0.0024561	-1.11984	0.503761	-1.52508	0.00251795	-1.28888	0.383268	-1.59512	0.00029808
AWOD_I_0371	putative uncharacterized protein	-1.15081	0.451316	-1.91136	9.03137e-07	1.10278	0.571984	-1.6106	0.00214446	-1.08782	0.776664	-1.35775	0.0328989
AWOD_I_0372	DNA topoisomerase IV subunit B	-1.37912	0.0112711	-1.42161	0.0150849	-1.87014	1.49402e-08	-1.59189	0.0141088	-1.27543	0.348447	-1.317	0.037697
AWOD_I_0373	DNA topoisomerase IV subunit A	-1.37998	0.00198715	-1.27048	0.157267	-1.80027	4.80484e-08	-1.37978	0.175841	-1.2873	0.279881	-1.11984	0.43633
AWOD_I_0374	exported serine protease	1.05483	0.738352	1.0092	0.964313	-1.01098	0.954104	-1.1128	0.646937	1.16949	0.617742	1.06178	0.769334
AWOD_I_0375	membrane protein	-1.14448	0.215318	-1.51243	0.0136891	1.35719	0.13057	-1.37595	0.0203246	-1.13963	0.752309	-1.8252	1.76777e-05
AWOD_I_0376	putative ATPase	-1.39273	0.00167816	-1.06911	0.640822	1.0875	0.653867	-1.15765	0.454113	-1.25652	0.493535	-1.197	0.31245
AWOD_I_0377	50S ribosomal protein L13	-2.28765	NA	-1.20423	NA	-4.14341	NA	-1.94068	0.000162687	-2.46392	0.000461061	-1.88069	0.00010954
AWOD_I_0378	30S ribosomal protein S9	-2.74066	1.4851e-12	-1.12522	NA	-4.59344	2.64578e-47	-2.06792	0.000159383	-2.4562	0.00160228	-1.83131	0.000637049
AWOD_I_0379	ubiquinol-cytochrome c reductase iron-sulfur subunit	1.12887	0.270293	-1.08096	0.568478	-1.01331	0.906714	1.00082	NA	1.15796	NA	-1.38425	0.0394755
AWOD_I_0380	cytochrome B	-1.08672	0.643638	1.05594	0.754339	-1.20074	0.0826147	-1.05508	0.845743	1.22655	0.456253	-1.05882	0.785045
AWOD_I_0381	ubiquinol--cytochrome c reductase, cytochrome C1	-1.16179	0.441104	1.07689	0.701439	-1.19957	0.104346	1.06313	0.865392	1.34306	0.324549	1.37342	0.0655597
AWOD_I_0382	stringent starvation protein A	-1.66716	0.00122473	-1.95683	0.000809992	-1.82095	1.00193e-08	-1.41773	0.179303	-1.32735	NA	-1.47438	0.0120743
AWOD_I_0383	stringent starvation protein B	-1.50484	0.00802378	-1.84842	0.00106762	-1.60505	6.1701e-06	-1.31174	0.295144	-1.27543	0.431116	-1.35536	0.0407437
AWOD_I_0384	putative lipoprotein	-1.13451	0.490332	-1.25668	0.306992	-1.02292	0.899732	-1.15198	0.474747	1.08219	0.811012	-1.22422	0.170171
AWOD_I_0385	DnaA initiator-associating protein DiaA	1.04557	0.797456	-1.1987	0.235991	-1.17857	0.267576	-1.02975	0.911859	1.01943	0.954366	-1.21718	0.271854
AWOD_I_0386	UPF0102 protein	-1.02604	0.889174	-1.06499	0.764674	1.02453	0.902217	1.09119	0.684884	1.06009	0.842798	-1.28451	0.102807
AWOD_I_0387	putative lipoprotein LppC	-1.03675	0.782227	-1.17838	0.173803	1.08134	0.584344	-1.14414	0.466895	-1.18248	0.490162	-1.21926	0.125902
AWOD_I_0388	putative tetrapyrrole methyltransferase	1.03136	0.832232	-1.02226	0.909412	-1.40162	0.00182058	1.10832	0.635332	-1.07532	0.84229	1.0253	0.894391
AWOD_I_0389	S-adenosyl-methyltransferase MraW	-1.53251	0.367492	-1.60352	0.0123448	-1.53705	0.0170518	-1.55307	0.269255	-1.52721	0.345875	1.55218	0.397929
AWOD_I_0390	cell division protein FtsL	-1.05763	0.799837	-1.19543	0.379088	-1.93553	4.22796e-05	1.03053	0.921632	-1.41341	0.312993	-1.1069	0.701652
AWOD_I_0391	peptidoglycan synthetase FtsI precursor (pseudogene)	1.51764	0.00111099	1.38554	0.0588091	-1.11778	0.417888	1.22577	0.409908	1.18653	0.573359	1.8931	0.00193931
AWOD_I_0392	UDP-N-acetylmuramoylalanyl-D-glutamate--2,6-dia minopimelate ligase	-1.14399	0.284904	1.08372	0.64603	-1.56995	5.05455e-05	1.06586	0.781912	-1.24099	0.363763	1.14888	0.506351
AWOD_I_0393	UDP-N-acetylmuramoyl-tripeptide--D-alanyl-D-ala nine ligase	-1.71591	1.21638e-05	-1.3072	0.0630103	-1.95794	1.37098e-09	-1.36339	0.124111	-1.56796	0.0235038	-1.24071	0.155534
AWOD_I_0394	phospho-N-acetylmuramoyl-pentapeptide-transfera se	-1.44267	0.00115737	-1.01956	0.912476	-1.77197	4.10549e-06	-1.14403	0.589183	-1.36222	0.235218	-1.03549	0.83782
AWOD_I_0395	UDP-N-acetylmuramoylalanine--D-glutamate ligase	-1.37677	0.0114749	-1.06529	0.72966	-1.71548	2.04553e-06	-1.0808	0.735259	-1.30171	0.346447	1.05818	0.738623
AWOD_I_0396	cell division protein FtsW	-1.14914	0.349115	-1.05578	0.745149	-1.25248	0.0872848	-1.07176	0.75335	-1.13771	0.701106	1.36938	0.0542105
AWOD_I_0397	UDP-N-acetylglucosamine--N-acetylmuramyl-(penta peptide) pyrophosphoryl-undecaprenol N-acetylglucosamine transferase	-1.30351	0.0398607	1.02481	0.895018	-1.68119	2.2165e-06	-1.04888	0.843176	-1.26946	0.330073	1.0756	0.635019
AWOD_I_0398	UDP-N-acetylmuramate--L-alanine ligase	-1.15973	0.223679	-1.18455	0.14114	-2.04083	7.98119e-10	-1.14073	0.538522	-1.28627	0.333534	-1.1905	0.19921
AWOD_I_0399	cell division protein FtsQ	-1.01071	0.943449	1.0099	0.969785	-1.03628	0.78305	1.08487	0.780575	-1.09987	0.693316	-1.02835	0.867939
AWOD_I_0400	cell division protein FtsA	-1.0936	0.46426	-1.1389	0.524013	-1.22968	0.108712	-1.13133	0.660991	-1.02348	0.949205	-1.15982	0.371844
AWOD_I_0401	cell division protein FtsZ	-1.09275	0.47412	-1.04212	0.846679	-1.2152	0.0881142	-1.22927	0.428003	-1.0976	0.752309	-1.31396	0.152208
AWOD_I_0402	UDP-3-O-[3-hydroxymyristoyl] N-acetylglucosamine deacetylase	-1.41775	0.0249257	-1.24997	0.222331	-1.47905	0.000330167	-1.49595	0.0510795	-1.21805	0.541309	-1.47868	0.00527033
AWOD_I_0403	putative uncharacterized protein	-1.16906	0.467561	-1.46814	0.00474144	-1.04564	0.783726	-1.3333	0.165487	-1.30112	0.435063	-1.29002	0.157069
AWOD_I_0404	preprotein translocase SecA subunit	-1.2141	0.0495274	1.12028	0.531481	-1.5682	8.22948e-07	-1.3375	0.379182	-1.22432	0.388918	1.01899	0.926258
AWOD_I_0405	mutator MutT protein (7,8-dihydro-8-oxoguanine-triphosphatase)	1.07044	0.735144	1.24894	0.132661	-1.22294	0.148783	1.02854	0.930064	-1.10236	0.71839	1.41952	0.0245236
AWOD_I_0406	UPF0243 zinc-binding protein	-1.16613	0.382882	1.13238	0.614451	-1.1318	0.571984	1.06577	0.822715	1.0196	0.962976	1.16441	0.516888
AWOD_I_0407	UPF0289 protein	-1.15103	0.284441	-1.0207	0.892889	-1.19996	0.115026	1.05213	0.819778	-1.08041	0.778813	1.0263	0.883575
AWOD_I_0408	dephospho-CoA kinase (dephosphocoenzyme a kinase)	-1.03707	0.799574	1.10177	0.613515	1.01885	0.913637	1.24383	0.30761	-1.02794	0.927051	1.30598	0.0909424
AWOD_I_0409	type IV prepilin peptidase PilD	-1.02442	0.9033	1.36076	0.158777	-1.19378	0.204906	1.19037	0.369406	1.18782	0.577052	1.36176	0.0878913
AWOD_I_0410	type IV pilus assembly protein PilC	1.14283	0.45509	1.87396	0.00463517	1.95044	0.000410507	1.21081	0.56109	1.14921	0.746883	1.86882	0.000493342
AWOD_I_0411	type IV pilus assembly protein PilB	2.63282	1.24569e-11	2.38319	0.000380671	3.31749	3.3824e-08	1.53851	0.262664	1.7852	0.170828	2.55874	4.4291e-06
AWOD_I_0412	type IV pilin PilA	1.93421	3.26549e-05	2.91239	2.65384e-06	2.8245	0.00175113	1.54075	0.170132	1.57915	0.348493	1.60009	0.0174219
AWOD_I_0413	nicotinate-nucleotide pyrophosphorylase	-1.45515	0.00129922	1.0113	0.953787	-2.02358	5.57338e-11	1.04697	0.865576	-1.74281	0.012069	-1.42507	0.0491161
AWOD_I_0414	AmpD protein (N-acetylmuramoyl-L-alanine amidase)	-1.11669	0.533764	1.14326	0.466136	1.02175	0.909138	1.20713	0.432185	-1.40019	0.150359	-1.00996	0.965191
AWOD_I_0415	pyruvate dehydrogenase complex repressor	-1.39665	0.0247754	-1.46889	0.0324884	-2.69506	5.70203e-11	-1.14935	0.512027	-2.34792	0.00242844	-1.52384	0.00163946
AWOD_I_0416	pyruvate dehydrogenase E1 component	-2.84425	1.44468e-07	-2.19358	1.49775e-08	-3.51638	3.4124e-41	-1.71154	0.0103624	-2.40867	0.000174545	-1.71962	0.00846887
AWOD_I_0417	dihydrolipoyllysine-residue acetyltransferase component of pyruvat dehydrogenase complex	-3.31688	2.24971e-09	-2.03353	2.13139e-05	-3.34821	6.15947e-37	-1.91278	0.00789959	-2.1888	0.000318	-1.67118	0.01057
AWOD_I_0418	dihydrolipoamide dehydrogenase	-1.60798	0.0149309	-1.26099	0.193939	-1.59348	2.36701e-05	-1.39923	0.147299	-1.22371	0.524284	-1.33534	0.192278
AWOD_I_0419	HTH-type luminescence regulator LitR	2.24491	1.99919e-09	1.24491	0.0534647	-1.5148	0.0678449	-1.76739	0.0743258	1.61008	0.0379157	-1.19903	0.179694
AWOD_I_0420	hypoxanthine phosphoribosyltransferase	-1.04534	0.789791	1.25416	0.0891762	-1.09704	0.383095	1.29034	0.289838	1.03802	0.883487	-1.50433	0.0103719
AWOD_I_0421	putative uncharacterized protein	1.15566	0.408211	1.9567	4.65977e-05	-1.39975	0.0558298	-1.10304	0.843176	-1.0791	0.841018	1.14939	0.502068
AWOD_I_0422	carbonic anhydrase	-1.76494	1.11352e-06	-1.61592	0.00141427	-2.29788	7.35465e-16	-1.75172	0.000781476	-2.02242	0.000472497	-1.75733	9.90915e-05
AWOD_I_0423	sulfate transporter	1.70841	0.000411352	2.22925	3.48114e-09	1.82524	1.18159e-05	1.47356	0.044523	1.49788	0.183139	2.42387	1.40393e-09
AWOD_I_0424	ABC transporter, ATP-binding protein	1.23913	0.0802354	1.06473	0.682558	1.01597	0.911488	1.08163	0.690173	-1.1149	0.736485	1.02929	0.875176
AWOD_I_0425	ABC transporter, integral membrane protein	1.26599	0.0937572	1.05527	0.792915	-1.10026	0.492397	1.01453	0.956101	1.07633	0.850788	1.08642	0.666397
AWOD_I_0426	pantothenate synthetase	-1.51873	0.00592935	-1.42683	0.0357203	-2.44162	1.73315e-12	-1.54944	0.0481758	-1.75448	0.0396262	-1.41203	0.0579973
AWOD_I_0427	3-methyl-2-oxobutanoate hydroxymethyltransferase	-1.31882	0.0227208	-1.69513	0.000342587	-3.20516	1.78387e-23	-1.79868	0.00299836	-2.048	0.00695054	-1.89149	1.76777e-05
AWOD_I_0428	2-amino-4-hydroxy-6-hydroxymethyl-dihydropterid ine diphosphokinase	-1.17737	0.26779	-1.54696	0.00306471	-2.51465	9.97938e-10	-1.67049	0.00345944	-1.74745	0.0620126	-1.78393	0.000205996
AWOD_I_0429	poly(A) polymerase	-1.15212	0.216751	-1.49344	0.00472074	-2.4889	3.31753e-13	-1.61467	0.013002	-1.49129	0.166035	-1.33314	0.0449027
AWOD_I_0430	glutamyl-Q tRNA(Asp) synthetase	-1.0599	0.667453	-1.6809	0.000267827	-1.99596	8.60989e-08	-1.4812	0.101269	-1.1569	0.671946	-1.23699	0.282603
AWOD_I_0431	DnaK suppressor protein	-1.9249	1.20033e-08	-1.86492	0.00276227	-2.61116	3.28276e-20	-1.45411	0.0302086	-2.11223	0.0010335	-1.97469	NA
AWOD_I_0432	sugar fermentation stimulation protein A	-1.26911	0.0278873	-1.79691	2.63121e-05	-1.03404	0.852274	-1.29559	0.236665	-1.19979	0.634027	-2.02526	2.8515e-06
AWOD_I_0433	ATP-dependent helicase HrpB	1.64978	4.75428e-06	1.66653	0.014168	1.41097	0.00583095	1.33	0.23161	1.32257	0.398425	2.0406	0.000217911
AWOD_I_0434	penicillin-binding protein transpeptidase	1.47279	0.00557522	1.41581	0.0620108	1.37734	0.0152988	1.03717	0.886278	1.27086	0.40822	1.60002	0.00440481
AWOD_I_0435	methyl-accepting chemotaxis protein	1.40991	0.0102241	1.0695	0.574986	1.84481	3.87949e-05	1.34385	0.175841	1.15452	0.704619	1.0586	0.780516
AWOD_I_0436	putative exported protein	1.10322	0.445226	1.14907	0.315933	1.45474	0.000445549	1.00312	0.991819	1.29345	0.262967	1.13897	0.42974
AWOD_I_0437	aconitate hydratase 2 (citrate hydro-lyase 2)	1.8135	0.0036783	1.45025	0.0149682	2.07418	6.30883e-12	1.07237	0.842937	2.14504	0.00639835	1.59178	0.0224359
AWOD_I_0438	glycerate kinase	1.83227	7.80104e-05	1.67857	0.000353288	2.48624	5.65167e-13	1.17475	0.680701	1.72693	0.11122	2.21037	0.000298237
AWOD_I_0439	gluconate permease	1.01773	0.948009	1.44186	0.112168	4.12477	1.40123e-10	-1.46633	0.181245	1.6268	0.158287	1.26117	0.215501
AWOD_I_0440	carbohydrate diacid regulator (sugar diacid regulator)	-1.24436	0.205732	1.01251	0.957654	-1.06005	0.846594	-1.1535	0.565048	-1.46693	0.327039	-1.02188	0.923971
AWOD_I_0441	UPF0231 protein	-1.80721	7.11653e-05	1.19154	0.373972	-1.45382	0.0142098	-1.26392	0.347986	-1.48307	0.0925268	-1.20048	0.384864
AWOD_I_0442	nitrogen regulatory protein P-II	3.98811	1.18604e-05	4.27025	0.000528502	4.4212	0.000159035	1.37837	0.500635	3.33182	0.0172368	3.08255	0.000230717
AWOD_I_0443	ammonium transporter	1.67428	0.0284647	3.08913	1.67595e-07	2.36711	1.87611e-05	1.24485	0.579591	1.71212	0.118452	2.9918	6.0788e-06
AWOD_I_0444	iron(III) ABC transporter, periplasmic iron-compound-binding protein	1.46227	0.0180262	-1.15148	0.509919	-1.74481	3.63313e-06	1.26971	0.547444	1.37408	0.342141	-1.00414	0.985381
AWOD_I_0445	iron(III) ABC transporter, permease protein	1.17043	0.281589	1.29068	0.361717	-1.70893	0.000132526	1.13718	0.673925	1.17375	0.712092	1.46354	0.0501639
AWOD_I_0446	iron(III) ABC transporter, ATP-binding protein	-1.18182	0.213436	1.26864	0.208693	-1.99403	7.34491e-08	-1.02979	0.91255	-1.14306	0.73001	1.27338	0.112192
AWOD_I_0447	phosphoglucomutase/phosphomannomutase	1.26805	0.197066	-3.27511	1.38693e-10	1.72929	0.00162459	-2.08031	0.028618	1.28871	0.30016	-1.42282	0.521415
AWOD_I_0448	chitobiose phosphorylase (glycosyl transferase)	-1.02289	0.913275	-5.55482	7.62837e-30	1.22476	0.159471	-3.21476	1.25448e-05	1.10038	0.729953	-2.01293	NA
AWOD_I_0449	beta-hexosaminidase (beta-N-acetylglucosaminidase)	1.65892	0.00863944	-3.79926	3.05954e-11	2.51298	4.35663e-08	-1.7081	0.0296129	1.39903	0.193043	-1.59771	0.150844
AWOD_I_0450	glucosamine kinase	2.52294	0.000247811	-2.32489	0.00207957	2.44054	3.54853e-05	-1.41511	0.31423	1.63624	0.169543	-1.04202	0.913196
AWOD_I_0451	putative endochitinase	1.67856	0.00273587	-3.07019	9.21797e-11	3.54801	5.14511e-10	-1.50522	0.142786	1.4209	0.272083	-1.39458	0.242708
AWOD_I_0452	(GlcNAc)2 ABC transporter, ATP-binding protein	1.45467	0.0457594	-4.6573	9.60572e-22	2.65992	0.000209907	-2.62473	1.755e-06	-1.02656	0.963292	-2.5352	3.65142e-06
AWOD_I_0453	(GlcNAc)2 ABC transporter, ATP-binding protein	1.17609	0.592979	-4.00413	2.0901e-22	1.96091	0.00626434	-2.76381	4.25329e-06	-1.21505	0.751935	-3.09129	1.40902e-09
AWOD_I_0454	(GlcNAc)2 ABC transporter, permease	-1.35565	NA	-3.00293	1.19662e-10	2.1428	0.00053355	-2.05265	0.0106389	-1.5263	NA	-2.20405	0.000519618
AWOD_I_0455	(GlcNAc)2 ABC transporter, permease	-1.74494	0.0763997	-1.71377	0.0148276	2.08048	0.00179105	-1.47533	0.332078	-1.3657	0.589921	-1.52937	0.0707547
AWOD_I_0456	(GlcNAc)2 ABC transporter, substrate-binding protein	-3.12332	4.32904e-10	-2.74005	5.13089e-14	1.17446	NA	-2.72557	7.61022e-05	-2.10786	0.128689	-3.28266	8.80425e-12
AWOD_I_0457	sensor protein	1.03173	0.837164	1.47453	0.00320435	1.25891	0.0796704	1.23017	0.281208	1.17835	0.542194	1.58127	0.0032923
AWOD_I_0458	ribosomal RNA small subunit methyltransferase C (16S rRNA m2G120 methyltransferase)	-1.60556	0.000327766	-1.41626	0.00258266	-1.80336	1.77889e-08	-1.31523	0.124108	-2.06786	0.000665442	-1.49921	0.00291536
AWOD_I_0459	membrane protein	-1.19743	0.188097	1.38326	0.047705	1.0129	0.94041	1.12578	0.644269	-1.01795	0.948677	1.31637	0.165923
AWOD_I_0460	glutamate-1-semialdehyde 2,1-aminomutase	-1.51264	0.000423427	-1.14269	0.343542	-1.44405	0.000278821	-1.21206	0.429774	-1.4697	0.109848	-1.23129	0.278233
AWOD_I_0461	iron--sulfur cluster insertion protein erpA	-1.3582	0.115484	-1.01876	0.921154	-1.22701	0.056798	1.45238	0.25167	-1.29747	0.268368	1.24428	0.247768
AWOD_I_0462	membrane protein, putative periplasmic component of a bacterial drug efflux pump	1.97752	2.12048e-06	3.71415	1.00108e-20	2.0445	6.0383e-09	2.94701	7.2705e-06	2.66134	5.95459e-06	3.52834	6.28017e-18
AWOD_I_0463	putative multidrug resistance protein	2.55137	4.98101e-12	3.70349	4.19833e-30	3.03382	1.79605e-21	3.16046	3.32741e-11	2.99427	6.79078e-08	3.49022	8.7919e-16
AWOD_I_0464	putative membrane associated peptidase	1.11769	0.500255	-1.13996	0.489776	-1.25105	0.105631	1.02521	0.908069	-1.04562	0.895057	1.06826	0.723797
AWOD_I_0465	inner membrane protein	-2.39705	1.12812e-13	-1.00015	0.999141	-1.52393	0.0100501	-1.21241	0.315321	-1.91784	0.00646795	-1.08324	0.653852
AWOD_I_0466	cobalamin biosynthesis protein	-1.4822	0.00732944	1.2217	0.373505	-1.30166	0.113897	1.18376	0.442997	-1.29484	0.269735	1.29982	0.118531
AWOD_I_0467	5'-methylthioadenosine/S-adenosylhomocysteine nucleosidase	-1.41765	0.0231433	-1.13621	0.544406	-2.12134	1.73099e-12	-1.20157	0.452377	-1.2754	0.44268	-1.1382	0.467246
AWOD_I_0468	D-alanyl-D-alanine carboxypeptidase	-1.0045	0.981616	1.05073	0.763401	1.21945	0.203023	1.17529	0.437164	1.00668	0.98409	1.11165	0.523739
AWOD_I_0469	major outer membrane protein OmpU	-1.67554	0.000743573	-1.17659	0.295187	-1.67548	6.44931e-08	1.00631	0.987773	-1.3186	0.367749	-1.09478	0.664385
AWOD_I_0470	transcription elongation factor GreA	1.21233	0.26493	-1.02912	0.883628	-1.16517	0.198475	1.11556	0.653361	-1.0415	0.898159	-1.42139	0.0167596
AWOD_I_0471	RNA-binding protein	1.09188	0.515092	-1.67867	0.0224509	-1.43853	0.00376174	1.3538	0.17347	-1.01564	0.970563	-1.53205	0.00401752
AWOD_I_0472	ribosomal RNA large subunit methyltransferase J	1.31311	0.0159661	1.09728	0.580693	1.0086	0.939981	1.00696	0.986573	1.30336	0.288247	1.05221	0.809846
AWOD_I_0473	cell division protein FtsH	-1.00723	0.969538	1.08003	0.738688	-1.34999	0.010219	-1.14339	0.658235	1.18004	0.665581	1.08732	0.611111
AWOD_I_0474	dihydropteroate synthase	-1.2264	0.117572	-1.0473	0.830995	-1.62521	0.000106499	-1.17465	0.522207	-1.26398	0.409279	1.11506	0.519683
AWOD_I_0475	phosphoglucosamine mutase	-1.42879	0.00507094	-2.10888	1.0341e-08	-1.63424	2.28928e-06	-2.12882	4.58335e-05	-1.48	0.0333725	-2.02495	6.90448e-05
AWOD_I_0476	protein-export membrane protein SecG	-1.26986	0.0796964	-1.14114	0.58841	-1.82338	4.69982e-05	-1.22136	0.226861	-1.39693	0.264612	-1.37182	0.0625923
AWOD_I_0477	putative uncharacterized protein	-1.25479	0.0390497	-1.44254	0.0200319	-1.89326	2.43871e-07	-1.14551	0.512406	-1.32024	0.378022	-1.195	0.282207
AWOD_I_0478	transcription elongation protein NusA	-1.73365	0.000146221	-1.09323	0.682558	-2.38583	2.44606e-15	-1.25033	0.37709	-1.45625	0.154399	-1.11546	NA
AWOD_I_0479	translation initiation factor IF-2	-1.87965	9.52212e-06	-1.26206	0.251426	-2.34391	3.75912e-16	-1.55769	0.0982289	-1.67096	0.0111534	-1.18753	0.504311
AWOD_I_0480	ribosome-binding factor A	-2.16422	3.14959e-06	-1.1791	0.482082	-2.97566	3.48443e-18	-1.32134	0.244211	-1.88763	0.0152447	-1.29092	0.191189
AWOD_I_0481	tRNA pseudouridine synthase B	-2.39821	8.01376e-08	-1.20207	NA	-3.21469	1.31431e-22	-1.34109	0.166785	-1.78335	0.0361677	-1.30276	0.13228
AWOD_I_0482	30S ribosomal protein S15	-2.67361	6.21297e-14	-1.45962	0.211749	-3.46928	1.27992e-40	-1.52379	0.0077353	-2.13953	0.00657708	-2.18971	4.79574e-07
AWOD_I_0483	polyribonucleotide nucleotidyltransferase	-1.11229	0.518174	-1.05876	0.736104	-1.59394	4.38276e-07	1.08919	0.786201	-1.0187	0.96046	1.14806	0.545802
AWOD_I_0484	lipoprotein NlpI	-1.28136	0.0856894	-1.07516	0.738688	-1.50788	0.000110249	-1.04183	0.877401	-1.17046	0.593471	-1.0195	0.919413
AWOD_I_0485	peptidase, U32 family	-1.08747	0.615094	-1.20137	0.301587	-1.03761	0.834227	-1.20447	0.430204	-1.22753	0.418387	-1.28984	0.165427
AWOD_I_0486	peptidase, U32 family	1.2803	0.105181	-1.04146	0.834518	1.42517	0.0961743	-1.08244	0.779441	-1.05201	0.904373	-1.05729	0.84245
AWOD_I_0487	putative signaling protein	-1.60337	0.000548487	-1.64505	0.000408158	-1.3031	0.0550738	-1.79641	0.000223933	-1.62675	0.0653242	-1.56383	0.00843484
AWOD_I_0488	putative lipid carrier protein	1.21455	0.172822	1.35954	0.0481448	1.414	0.0127759	1.24248	0.428539	1.22129	0.518437	1.15797	0.355847
AWOD_I_0489	putative acetyltransferase, GNAT family	-1.13849	0.23724	1.11104	0.578801	1.17486	0.261176	-1.02389	0.932925	1.09798	0.788651	-1.2225	0.279331
AWOD_I_0490	DNA polymerase III, psi subunit	-1.16054	0.354372	-1.12462	0.532783	-1.36589	0.038492	-1.01675	0.94844	-1.07985	0.78968	-1.25625	0.195824
AWOD_I_0491	ribosomal-protein-alanine acetyltransferase	1.05787	0.703465	-1.31396	0.0917799	-1.42484	0.0432661	-1.53487	0.0386704	-1.11513	0.764733	-1.35997	0.104609
AWOD_I_0492	peptide chain release factor 3 (RF-3)	-1.15641	0.226699	-1.31962	0.2031	-2.79852	1.15162e-20	-1.24558	0.371562	-1.37331	0.405911	-1.23294	0.218563
AWOD_I_0493	putative uncharacterized protein	-1.18924	0.619607	1.03284	0.949128	-1.44954	0.298444	1.63481	NA	1.19495	0.714366	1.70969	0.0909485
AWOD_I_0494	putative DNase, TatD family	1.59367	0.00201887	1.48405	0.128214	1.32857	0.118145	1.59888	NA	1.50233	0.210769	2.51155	8.00871e-05
AWOD_I_0495	putative sodium-dependent nucleoside transporter protein	-2.67225	1.35651e-09	-2.96979	NA	-2.46273	7.52362e-23	-3.59711	1.21582e-11	-1.50544	0.212136	-4.11556	2.20753e-31
AWOD_I_0496	membrane protein	-2.64478	8.82393e-10	-2.02211	0.00226034	1.02152	0.933354	-3.01344	0.000157094	-1.94084	0.0702841	-2.32668	3.32908e-08
AWOD_I_0497	deoxyribose-phosphate aldolase	-1.35354	0.00412803	-1.84219	0.000293581	1.89987	7.17897e-07	-2.16656	6.498e-05	-1.36705	0.390964	-2.68889	1.53445e-07
AWOD_I_0498	thymidine phosphorylase	-1.08104	0.706867	-5.15091	4.08592e-18	1.86436	1.06191e-07	-3.98591	2.22696e-13	-1.08202	NA	-4.72077	1.50508e-14
AWOD_I_0499	phosphopentomutase	-1.2659	0.18558	-4.39137	1.08987e-13	1.10446	0.458083	-2.90463	1.34268e-09	1.03747	0.908941	-3.39949	2.32521e-16
AWOD_I_0500	purine nucleoside phosphorylase	-1.18747	0.159739	-3.89755	1.62785e-27	1.20687	0.121434	-2.25247	0.000440514	1.0731	0.776664	-2.45691	3.20025e-05
AWOD_I_0501	peripheral membrane protein	-1.1448	0.40519	-1.84636	2.68482e-05	-1.17302	0.369208	-1.36495	0.141977	-1.35276	0.330642	-1.4195	0.06075
AWOD_I_0502	phosphoserine phosphatase	-1.24455	0.12302	-1.22766	0.172129	-1.5162	0.000489928	-1.15912	0.626394	-1.09344	0.800516	-1.10478	0.606468
AWOD_I_0503	PilZ domain containing protein	1.11837	0.388591	1.15398	0.21977	1.19136	0.328477	1.19336	0.327732	1.4613	0.140003	1.08502	0.622436
AWOD_I_0504	DNA repair protein RadA	1.15334	0.2059	1.14642	0.314847	-1.02404	0.85691	1.0234	0.920186	1.31289	0.341394	1.23115	0.14991
AWOD_I_0505	elongation factor G (EF-G)	-2.67298	1.33452e-10	-1.33619	0.135546	-5.55459	1.86902e-70	-1.67834	0.0671294	-2.17919	0.0012426	-1.26379	0.328491
AWOD_I_0506	putative uncharacterized protein	1.33964	0.188284	1.49081	0.0698833	1.06107	0.745126	1.81424	0.00721893	1.26845	0.519811	1.28704	0.274919
AWOD_I_0507	cytosine deaminase	-1.40262	0.0467349	-1.34159	0.0457486	-2.4406	1.37625e-11	-1.22135	0.330376	-2.14825	0.00225274	-1.23459	0.290729
AWOD_I_0508	cytosine permease	1.1266	0.53395	1.25205	0.474938	-1.54669	0.00991415	1.09495	0.806747	-1.42378	0.268303	1.36587	0.139422
AWOD_I_0509	putative AMP-binding acetyl-CoA synthetase	2.55977	4.68485e-05	2.5086	3.46268e-14	5.14797	2.50314e-18	1.5133	0.0110409	3.03678	0.00106842	2.09543	9.9324e-08
AWOD_I_0510	DNA mismatch repair protein MutS	-1.57055	3.52055e-05	1.10637	0.516119	-1.76176	5.91123e-06	-1.10599	0.575612	-1.67191	0.0373499	-1.01384	NA
AWOD_I_0511	putative competence-damaged protein CinA	1.0812	0.678029	1.25176	0.313072	1.22256	0.23676	1.0058	0.986796	1.07416	0.841018	1.32462	0.101224
AWOD_I_0512	protein RecA	-1.52723	3.51726e-05	-1.10276	0.527318	-1.83208	1.10464e-11	-1.26032	0.298665	-1.5756	NA	-1.58693	0.00725711
AWOD_I_0513	alanyl-tRNA synthetase	-1.51294	7.93925e-06	-1.39227	0.010119	-2.63723	4.82874e-20	-1.24138	0.428956	-1.60685	0.107841	-1.13045	0.506351
AWOD_I_0514	aspartokinase	-1.09934	0.590859	-1.02833	0.897338	-1.2818	0.00899839	1.20758	0.360599	-1.04769	0.894351	1.00179	0.992859
AWOD_I_0515	carbon storage regulator	1.01357	0.940858	1.11406	0.526212	1.08839	0.432183	1.58033	0.015579	1.10182	0.791243	1.21035	0.246437
AWOD_I_0516	oxaloacetate decarboxylase 1, subunit gamma	1.01922	0.936059	-1.0059	0.981742	1.56948	0.000732562	2.01894	0.0422429	1.18238	0.612291	1.01014	0.969778
AWOD_I_0517	oxaloacetate decarboxylase 2, subunit alpha	1.19599	0.416662	1.79664	0.0001929	1.62077	3.10389e-05	1.95608	0.000684866	1.49471	0.214361	1.12186	0.717402
AWOD_I_0518	oxaloacetate decarboxylase, beta subunit	1.49866	0.0365285	2.41013	4.8968e-07	1.88133	2.83392e-08	2.23116	0.000303503	1.82321	0.0405195	1.96186	0.00138138
AWOD_I_0519	inner membrane protein	-1.1435	0.474449	-1.31216	0.0824824	1.07265	0.639907	-1.45603	0.098455	-1.39029	0.26531	-1.28936	0.164869
AWOD_I_0520	exported pepdidase, putative zinc protease	-1.38819	0.00843647	-1.87326	2.62804e-05	-1.27678	0.0308947	-2.17258	0.000397078	-1.5719	0.099567	-1.7003	0.000766726
AWOD_I_0521	glutamate--cysteine ligase	-1.50021	0.000818505	-1.59457	0.00474144	-1.89686	1.85443e-10	-1.62422	0.0143707	-1.77613	0.00497644	-1.65069	0.000794848
AWOD_I_0522	putative lipoprotein	-1.62822	7.04231e-05	-1.46559	0.0014127	-1.19563	0.258485	-1.7578	0.000569876	-1.37255	0.261215	-1.87419	5.75603e-05
AWOD_I_0523	S-ribosylhomocysteine lyase	-1.1535	0.335794	-1.04405	0.803965	-1.23912	0.098155	-1.57535	0.0303333	-1.00413	0.990531	-1.62787	0.0059642
AWOD_I_0524	putative transport protein	-1.01844	0.904165	1.11985	0.383304	1.08036	0.55428	1.10352	0.684498	1.28519	0.314239	1.0848	0.606201
AWOD_I_0525	putative cytochrome c assembly protein	1.03888	0.815234	-1.03139	0.846679	1.13463	0.379643	1.01262	0.967972	1.24793	0.300792	-1.10829	0.583187
AWOD_I_0526	signal recognition particle protein	1.02549	0.851439	-1.10751	0.60906	-1.03656	0.816254	-1.1769	0.490221	1.08403	0.795239	-1.23518	0.262035
AWOD_I_0527	30S ribosomal protein S16	-1.42924	0.00747942	-1.54726	0.0749867	-1.95456	1.22702e-09	-1.08073	0.795447	-1.84416	0.00801279	-1.37719	0.0400482
AWOD_I_0528	ribosome maturation factor RimM	-1.64208	9.8846e-06	-1.71624	0.0441789	-2.21594	1.44354e-09	-1.2171	0.530549	-1.70178	0.027887	-1.61853	0.000963755
AWOD_I_0529	tRNA(guanine-N1)methyltransferase	-1.62716	4.87144e-06	-1.88338	0.0171168	-2.16818	1.33689e-10	-1.23297	0.488435	-1.72037	0.0201207	-1.68024	0.000134299
AWOD_I_0530	50S ribosomal protein L19	-1.79673	1.48716e-07	-1.80772	0.0473877	-2.45377	2.73212e-14	-1.30607	0.290984	-1.9366	NA	-1.80374	0.000166034
AWOD_I_0531	phospho-2-dehydro-3-deoxyheptonate aldolase, Tyr-sensitive	-1.14935	0.381469	-1.20636	0.339809	-2.67661	1.74679e-11	-1.45928	0.0885021	-2.02647	0.0387618	1.17251	0.521788
AWOD_I_0532	T-protein	-1.6159	1.61345e-05	-1.22581	0.15859	-1.56724	8.62721e-05	-1.30679	0.25814	-1.58762	0.029244	-1.26543	0.0960164
AWOD_I_0533	putative membrane associated metallopeptidases	1.04613	0.751053	-1.17392	0.177373	1.13131	0.444985	-1.01532	0.953355	-1.08296	0.805145	-1.13467	0.399644
AWOD_I_0534	PilZ domain containing protein	-1.3747	0.00937927	-1.10043	0.624577	1.25408	0.238332	-1.28487	0.198233	1.07735	0.861985	-1.33605	0.0558067
AWOD_I_0535	ABC transporter, ATP-binding component	-1.38421	0.00368935	-1.02393	0.900147	-2.07059	4.454e-14	-1.00342	0.99401	-1.31003	0.255288	-1.0821	0.722716
AWOD_I_0536	soluble lytic murein transglycosylase precursor	1.34695	0.0552642	1.2003	0.191531	-1.04896	0.709815	1.14839	0.490122	1.23739	0.46415	1.20628	0.351839
AWOD_I_0537	trp operon repressor	1.19381	0.334951	1.20453	0.408247	1.06828	0.718562	1.20967	0.439249	-1.20043	0.51264	1.24539	0.264051
AWOD_I_0538	UPF0244 protein	-1.028	0.878535	1.52907	0.0351438	-1.04429	0.806314	1.16128	0.54494	-1.00114	0.996213	1.53721	0.0133271
AWOD_I_0539	biofilm architecture maintenance protein MbaA	1.38539	0.0131587	1.95411	0.00554977	1.87042	6.21619e-06	1.42967	0.203212	1.6028	0.0774578	2.06412	0.000484623
AWOD_I_0540	putative norspermidine sensor I	1.29361	0.140644	1.23048	0.362673	1.74187	0.00287114	1.08919	0.78785	1.34638	0.367751	1.33919	0.141867
AWOD_I_0541	putative norspermidine sensor II	1.98173	0.00120279	1.48124	0.186502	1.95528	0.00303571	-1.06126	0.86279	1.1741	0.700747	1.40493	0.206549
AWOD_I_0542	P-protein	-1.1265	0.364346	-1.40198	0.0292642	-1.51524	0.0129028	-1.10587	0.5754	-1.31657	0.250056	-1.27895	0.137239
AWOD_I_0543	ribosome-associated inhibitor A	-1.63333	0.000993239	-1.49641	0.00339007	1.57456	0.215621	-1.45142	0.246641	-1.61223	0.315244	-2.33577	8.09565e-07
AWOD_I_0544	outer membrane protein	-1.27268	0.0950745	-1.56822	0.00127434	-1.47193	0.00375056	-1.32392	0.164252	-1.21497	0.514935	-1.72993	0.000933095
AWOD_I_0545	ribosomal large subunit pseudouridine synthase D	1.23842	0.059734	1.22233	0.243359	-1.55465	0.00136054	1.57822	0.0232918	1.06502	NA	1.44652	0.00162358
AWOD_I_0546	putative uncharacterized protein	1.34391	0.043848	-1.00266	0.990288	-1.55566	0.00738019	1.38298	0.143683	1.16244	0.721702	1.24003	0.194097
AWOD_I_0547	chaperone ClpB (heat-shock protein)	-1.32311	0.0148954	-1.00313	0.982123	-1.40649	0.00110072	-1.96688	0.028618	-1.22856	0.408743	-1.30003	0.255886
AWOD_I_0548	transposase, IS630 family	1.12246	0.671752	2.22471	0.00909354	1.88181	0.0175797	1.79595	0.054221	1.34663	0.419556	2.19882	0.00152772
AWOD_I_0549	transposase, IS630 family	2.64179	1.90541e-05	3.39498	0.000150591	2.54953	0.000247187	1.66858	0.179241	2.72261	0.00896798	2.56796	0.00425038
AWOD_I_0550	membrane protein	1.36925	0.0370573	2.81875	1.72881e-10	2.32638	0.000519827	2.1841	0.00107192	1.39515	0.463506	1.70455	0.0144054
AWOD_I_0551	putative type IV pilin	3.17928	1.33108e-09	4.02071	1.62428e-05	3.09634	0.0988044	1.38686	0.536978	2.97946	0.0121741	3.72528	6.02355e-05
AWOD_I_0552	membrane protein	3.84652	5.94652e-17	4.60107	3.7653e-07	5.78334	3.51024e-06	1.80321	0.0988342	2.04285	0.0531369	3.00272	1.44602e-06
AWOD_I_0553	membrane protein	2.62674	6.11081e-10	3.43517	4.07269e-07	3.75865	4.36974e-15	1.85361	0.0773563	2.41139	0.00389409	3.26989	1.36875e-08
AWOD_I_0554	putative type IV pilin	3.41216	4.26095e-09	3.0197	0.000145482	2.4658	0.000604252	1.44528	0.293181	2.59249	0.0026024	2.59723	1.11207e-05
AWOD_I_0555	putative chromate transporter	1.60811	0.00708385	1.92878	0.023312	2.10422	0.000442352	1.3908	0.297194	1.67345	0.0982236	2.22502	0.000583682
AWOD_I_0556	HTH-type transcriptional regulator, LysR family	-1.85765	1.76653e-05	-1.10105	0.700945	-1.17069	0.517338	-1.00694	0.989918	-1.83247	0.14424	-1.353	0.108635
AWOD_I_0557	putative membrane protein	-1.60661	0.0768183	-1.35124	0.319526	-1.56972	0.107311	-1.22917	0.56529	-1.56394	0.226201	-1.25267	0.440409
AWOD_I_0558	tetrahydrodipicolinate succinylase	-1.86437	5.82698e-08	1.31124	0.0342575	-2.13247	2.37451e-10	1.01606	0.963609	-1.58342	0.0963233	1.05352	0.833259
AWOD_I_0559	putative uncharacterized protein, YebG family	-1.93087	2.47846e-08	-2.85947	2.54998e-15	-2.15598	4.18433e-12	-2.00365	0.000751478	-1.86887	0.000228693	-2.97421	8.02587e-15
AWOD_I_0560	HTH-type transciptional regulator, LysR-family	1.09249	0.600913	-1.38476	0.0231002	1.11477	0.465378	-1.38229	0.0658208	1.12441	0.73944	-1.18813	0.314056
AWOD_I_0561	putative C4-dicarboxylate/malic acid transport protein	1.30635	0.272534	1.17675	0.500479	1.84122	0.0156715	-1.12438	0.729389	1.05564	0.90713	1.01707	0.954197
AWOD_I_0562	exodeoxyribonuclease V gamma chain	1.05013	0.727013	1.05843	0.654276	-1.07067	0.548187	1.04442	0.839915	1.04842	0.883487	1.18648	0.21443
AWOD_I_0563	exodeoxyribonuclease V beta chain	-1.00697	0.961744	-1.05945	0.684943	-1.24878	0.0406917	-1.05672	0.807348	-1.01013	0.976988	-1.00198	0.991459
AWOD_I_0564	exodeoxyribonuclease V alpha chain	1.15248	0.410232	-1.05296	0.789879	-1.17348	0.236422	1.06206	0.801288	1.0048	0.990407	1.04917	0.813484
AWOD_I_0565	putative membrane associated signaling protein	1.74588	0.000115442	1.5379	0.0392102	1.77359	0.001534	1.60935	0.151333	1.56786	0.131724	1.98014	0.000476758
AWOD_I_0566	small multidrug resistance protein	-1.0088	0.977672	1.20125	0.552809	-2.00636	0.0358536	1.14218	NA	-1.8162	0.105697	1.30133	0.387571
AWOD_I_0567	amino-acid acetyltransferase	1.11437	0.494232	1.00063	0.997297	-1.46039	0.021025	-1.04781	0.893123	-1.05017	0.883252	1.45754	0.154175
AWOD_I_0568	membrane protein	-1.79062	1.26519e-05	-1.50664	0.0429753	-1.7554	0.000132588	-1.44518	0.0853875	-1.76879	0.00462498	-1.82365	0.00425318
AWOD_I_0569	membrane-bound lytic murein transglycosylase A precursor	-2.05586	NA	-1.30628	0.0333551	-1.48111	0.0032765	-1.62262	0.00296898	-1.77894	0.0220035	-1.57348	0.0146958
AWOD_I_0570	ThiF family protein	-1.17664	0.381222	-1.02513	0.937737	-1.98778	2.20393e-05	-1.30309	0.224736	-2.22851	0.0387618	1.35122	0.204028
AWOD_I_0571	uncharacterized sufE-like protein YgdK	1.10032	0.624756	1.22879	0.26011	-1.10493	0.590157	-1.01434	0.960745	-1.19139	0.538536	1.32951	0.17097
AWOD_I_0572	cysteine desulfurase	-1.03049	0.849377	-1.17769	0.381605	-1.57358	0.000297436	-1.30373	0.153814	-1.55137	0.0869632	1.0595	0.782322
AWOD_I_0573	glycine cleavage system transcriptional activator	-1.8724	0.00100161	-1.40663	0.111139	-1.2438	0.235854	-1.03561	0.93945	-1.07552	NA	1.14281	0.504069
AWOD_I_0574	membrane protein	-2.19737	1.39235e-07	-1.02771	0.926702	-4.21893	7.52731e-17	-1.16403	0.567885	-2.51405	0.000147971	-1.33128	0.144442
AWOD_I_0575	Ribosomal RNA large subunit methyltransferase M	-1.91181	0.000157903	-1.46767	0.0403387	-5.59121	6.64257e-60	-1.72661	0.012327	-3.44602	7.20788e-05	-1.50161	0.003355
AWOD_I_0576	uncharacterized exonuclease xni	-1.29898	0.0846544	-1.16892	0.337984	-1.14046	0.419593	-1.34729	0.176632	-1.30915	0.310366	-1.40916	0.024272
AWOD_I_0577	putative uncharacterized protein, lysine decarboxylase family	1.1699	0.417884	-1.46226	0.014717	1.97518	7.95334e-05	-1.46972	0.072028	1.23971	0.672058	-1.3747	0.132233
AWOD_I_0578	putative uncharacterized protein, GGDEF domain family	1.08948	0.559006	-1.32275	0.0252789	-1.37883	0.0150626	-1.22971	0.292273	-1.04181	0.886052	-1.60622	0.000521335
AWOD_I_0579	membrane protein	1.07135	0.600424	-1.08256	0.568636	1.366	0.0167619	1.2489	0.152748	1.08927	0.753407	-1.09165	0.577643
AWOD_I_0580	NADPH-dependent 7-cyano-7-deazaguanine reductase	-1.83214	2.58633e-06	-2.40281	1.81805e-09	-1.4751	0.0137521	-2.43132	3.70716e-10	-1.6569	0.0311396	-2.17665	4.51653e-08
AWOD_I_0581	protein Syd	1.12222	0.412822	1.19621	0.247472	-1.17804	0.290824	-1.01275	0.960745	-1.01733	0.963292	1.20308	0.210718
AWOD_I_0582	putative uncharacterized protein	1.26519	0.140228	1.09604	0.706338	-1.47046	0.00832873	-1.00009	0.999959	-1.04866	0.904065	1.02977	0.897447
AWOD_I_0583	putative uncharacterized protein	-1.10574	0.522228	1.29901	0.0848095	-1.13948	0.433812	1.31487	0.217748	1.37687	0.268073	1.24254	0.177635
AWOD_I_0584	putative uncharacterized protein	1.16858	0.374435	1.00645	0.977992	-1.58747	0.00356249	1.17332	0.512406	-1.00323	0.992623	-1.08982	0.735609
AWOD_I_0585	membrane protein	1.43909	0.0744935	1.71445	0.000253475	1.20414	0.170748	1.71763	NA	-1.02006	0.968278	2.13751	0.00325287
AWOD_I_0586	putative uncharacterized protein	-1.36079	0.0103882	1.09287	0.592772	-1.45737	0.00404411	1.07683	0.75948	-1.10553	0.667383	1.12914	0.407099
AWOD_I_0587	putative uncharacterized protein	-1.22407	0.347942	-1.00131	0.99573	-1.32078	0.132807	1.17107	0.681024	-1.32443	0.275121	-1.04655	0.874719
AWOD_I_0588	tRNA pseudouridine synthase C	1.17424	0.325692	1.02393	0.908537	-1.55868	0.0033742	-1.07236	0.788183	-1.21549	0.515712	-1.00668	0.97546
AWOD_I_0589	inositol-1-monophosphatase	-1.45992	0.0200149	-2.20554	7.67994e-10	-6.16075	5.3916e-69	-1.31834	0.252965	-2.30037	0.0325069	-1.69249	0.00065789
AWOD_I_0590	tRNA (cytidine/uridine-2'-O-)-methyltransferase TrmJ	-1.48899	0.000514912	-2.17367	1.8951e-06	-3.09918	3.57878e-24	-1.9831	0.000527575	-1.74018	0.0127107	-1.94473	2.83478e-06
AWOD_I_0591	HTH-type transcriptional regulator IscR	-1.58317	5.99395e-06	-1.99814	4.3426e-08	-2.49066	8.06714e-12	-1.73197	0.0214651	-1.51962	0.151786	-1.68048	0.000240814
AWOD_I_0592	cysteine desulfurase	-1.48403	0.000247178	-1.51197	NA	-2.23198	9.50388e-14	-1.49613	0.161412	-1.67072	0.0428147	-1.40798	0.0346031
AWOD_I_0593	NifU-like protein	-1.52236	5.43172e-05	1.02465	0.916486	-1.9293	1.51331e-10	-1.03915	0.934525	-1.62799	0.0209299	1.02632	0.918987
AWOD_I_0594	iron-binding protein IscA	-1.38806	0.00356438	-1.19058	0.368871	-1.76262	1.93884e-07	-1.05597	0.895747	-1.44194	0.128689	-1.12022	0.600253
AWOD_I_0595	Co-chaperone protein HscB	-1.30585	0.0327525	-1.54444	0.0107628	-2.28482	5.7164e-14	-1.41245	0.252965	-1.6434	NA	-1.42475	0.020675
AWOD_I_0596	chaperone protein HscA	-1.43075	0.00152536	-1.41327	0.00408907	-2.68286	7.25911e-26	-1.61346	0.103807	-1.64469	0.0903321	-1.26435	0.123866
AWOD_I_0597	2Fe-2S ferredoxin	-2.16611	5.67961e-10	-1.36273	0.0494126	-2.98974	1.69795e-26	-1.0171	0.958109	-2.07542	0.000437956	-1.44455	0.0381933
AWOD_I_0598	protein IscX	1.05304	0.817015	1.26015	0.361629	-1.57349	0.0291386	-1.00122	0.999047	-1.0016	0.996213	1.1936	0.588388
AWOD_I_0599	peptidase B (aminopeptidase B)	-1.77971	8.37358e-05	-1.28319	0.238318	-1.20324	NA	-1.80796	0.00245402	-1.10306	0.821818	-1.49943	0.0212996
AWOD_I_0600	nucleoside diphosphate kinase	-1.25034	0.042236	-1.72258	0.00181663	1.18132	0.171869	-1.06796	0.788156	-1.01413	0.97544	-1.59219	0.00637668
AWOD_I_0601	ribosomal RNA large subunit methyltransferase N	1.16864	0.29767	-1.9203	1.07423e-05	-2.42369	5.31329e-09	-1.95686	0.000565373	-1.69176	0.0620126	-1.57561	0.00843484
AWOD_I_0602	putative type IV pilus biogenesis/stability protein PilW	-1.14787	0.397874	-1.28174	0.086905	-1.23165	0.0945658	-1.14693	0.474747	-1.16899	0.523413	-1.13554	0.399337
AWOD_I_0603	putative membrane protein	1.28349	0.029902	-1.37261	0.0163316	-1.11275	0.39218	-1.20995	0.327197	-1.0275	0.920172	-1.65735	8.3885e-05
AWOD_I_0604	4-hydroxy-3-methylbut-2-en-1-yl diphosphate synthase	1.15505	0.296923	-1.73469	0.000101818	-1.26534	0.0299456	-1.34506	0.155367	1.00225	0.993731	-1.63306	7.67409e-05
AWOD_I_0605	histidyl-tRNA synthetase	-1.054	0.68056	-1.45398	0.0399293	-1.56554	3.94119e-06	-1.3859	0.187909	-1.02066	0.957119	-1.41839	0.0281138
AWOD_I_0606	putative outer membrane protein	-1.00072	0.995361	-1.22753	0.311381	-1.36116	0.00228398	-1.31504	0.187909	1.03687	0.915932	-1.29402	0.15112
AWOD_I_0607	lipoprotein	1.03552	0.801247	-1.27518	0.322108	-1.42555	0.000581535	-1.41079	0.143683	1.11972	0.776414	-1.21269	0.210318
AWOD_I_0608	GTP-binding protein EngA	1.04517	0.751521	-1.38894	0.0615108	-2.96386	3.09517e-19	-1.58363	0.0302449	-1.32318	0.514935	-1.43606	0.0210893
AWOD_I_0609	putative uncharacterized protein	-1.10093	0.641558	-1.16376	0.360246	-2.15511	2.14588e-08	-1.31259	0.288451	-1.67592	0.061499	-1.29435	0.139554
AWOD_I_0610	putative uncharacterized protein	-1.78906	8.37358e-05	-1.49647	0.00456722	1.15071	0.448826	-1.62362	0.0481758	-1.39056	0.352632	-1.87817	0.00344135
AWOD_I_0611	exodeoxyribonuclease VII large subunit	-1.37727	0.0105579	-1.22006	0.131878	-1.55818	0.00211887	-1.18211	0.410917	-1.53851	0.0222466	-1.28918	0.110008
AWOD_I_0612	inosine-5'-monophosphate dehydrogenase	1.09228	0.416662	2.33194	1.6593e-07	-2.41308	1.22789e-19	4.05842	4.98004e-08	-1.22956	0.662433	2.68461	8.44146e-07
AWOD_I_0613	GMP synthase [glutamine-hydrolyzing]	-1.36845	0.0126149	2.69247	3.24864e-08	-2.79235	4.20198e-21	3.07132	2.18104e-08	-1.57509	NA	3.12874	8.10884e-13
AWOD_I_0614	putative uncharacterized protein	1.457	0.18558	2.15758	0.0570697	1.03184	0.936609	1.14191	NA	1.14158	0.840088	4.52665	8.96479e-07
AWOD_I_0615	group II intron reverse transcriptase/maturase	-1.13339	0.446586	1.34748	0.0481448	1.12203	0.525708	1.27136	0.231276	-1.08769	0.78207	1.7279	0.000242418
AWOD_I_0616	putative transporter, AbgT family	-1.40826	0.0445005	-1.13914	0.457508	-1.19378	0.180985	-1.13629	0.604151	-1.25333	0.507436	-1.11892	0.521509
AWOD_I_0617	putative DNA-binding protein	-1.20572	0.261837	-1.15098	0.454646	-1.07892	0.677503	-1.19734	0.410917	-1.15835	0.616708	-1.44309	0.0388365
AWOD_I_0618	putative uncharacterized protein	-1.11611	0.599731	-1.45541	0.02566	1.53716	0.00984717	-1.39804	0.0903186	-1.23871	0.652783	1.02162	0.92905
AWOD_I_0619	endoribonuclease L-PSP	-1.3707	0.173111	-2.21798	0.000433806	2.17852	0.00259575	-1.56258	0.0588867	-1.20784	0.762298	-1.57871	0.0197615
AWOD_I_0620	inner membrane transport protein	-1.20142	0.309274	-1.22492	0.397562	2.49577	0.00112164	-1.52972	0.0419061	1.01535	0.982418	1.09205	0.742005
AWOD_I_0621	putative esterase	1.02083	0.924767	-1.18225	0.420211	-1.00455	0.979533	-1.08593	0.778434	-1.14158	0.666487	-1.3747	0.127208
AWOD_I_0622	methyl-accepting chemotaxis protein	1.93309	3.92633e-05	1.99131	1.91324e-09	4.71818	2.73596e-25	2.24671	0.000866735	2.00831	0.00826245	1.73173	0.00165795
AWOD_I_0623	alcohol dehydrogenase class 3	-1.23811	0.155212	-1.06043	0.756755	1.0397	0.798661	1.10721	0.693666	-1.03685	0.912331	-1.0579	0.793663
AWOD_I_0624	membrane protein	1.09156	0.769061	1.03706	0.912176	1.1665	0.576585	1.39166	0.344889	2.1397	0.0209299	1.30366	0.331907
AWOD_I_0625	thiol:disulfide interchange protein DsbA	1.62603	0.0252181	1.54429	0.0523624	1.88121	0.000601536	1.60743	0.0805332	1.56398	0.150359	1.40199	0.111148
AWOD_I_0626	sodium/dicarboxylate symporter	1.40887	0.0122607	1.37684	0.0558792	1.91381	1.38694e-06	1.6258	0.0329839	1.56093	0.0460114	1.91513	0.000234409
AWOD_I_0627	alcohol dehydrogenase class 3	-1.09314	0.572379	1.10722	0.601321	-1.0482	0.774287	1.12419	0.642295	-1.13932	0.712104	1.21397	0.282523
AWOD_I_0628	HTH-type transcriptional regulator, LysR-family	1.02511	0.876975	1.25105	0.167436	1.04721	0.816275	1.08321	0.761638	1.09925	0.755616	1.36296	0.0793263
AWOD_I_0629	tRNA-specific adenosine deaminase	1.26457	0.178111	1.69879	0.00612406	1.09203	0.606264	1.29449	0.283565	1.31566	0.311363	1.8029	0.0055093
AWOD_I_0630	putative uncharacterized protein	1.06149	0.822389	-1.12486	0.75492	1.54992	0.0652819	1.10345	0.807348	1.32366	0.469648	1.3712	0.264584
AWOD_I_0631	membrane-bound transglycosylase	-1.11891	0.467561	-1.13826	0.420326	1.28209	0.192711	-1.07187	0.792892	1.24677	0.450544	1.09502	0.660266
AWOD_I_0632	phosphoribosylformylglycinamidine synthase	-1.08735	0.612794	4.83113	8.51232e-32	-2.09201	1.66939e-13	2.90814	2.88648e-13	-1.21657	0.616798	3.66043	2.14444e-08
AWOD_I_0633	rRNA methylase (spou_methylase)	-1.10082	0.574386	-1.29756	0.105789	-2.00938	1.4959e-07	-1.15206	0.525911	-1.52095	0.0925268	-1.25847	0.189203
AWOD_I_0634	putative uncharacterized protein	1.34456	0.0538785	-1.05705	0.803965	-1.46672	0.00999221	1.21998	0.436529	-1.21554	0.589124	-1.18389	0.366119
AWOD_I_0635	putative uncharacterized protein	1.8393	0.000270177	1.41968	0.0426274	-1.1404	0.439445	1.49131	0.0548386	1.08927	0.789413	1.54689	0.00796729
AWOD_I_0636	putative uncharacterized protein, succinylglutamate desuccinylase/aspartoacylase family	-2.69191	2.8458e-11	-1.0711	0.784623	-3.44546	3.79251e-23	-1.53238	0.0953643	-2.61394	4.44541e-05	-1.27922	0.146302
AWOD_I_0637	ribosomal protein S6 modification protein	-2.15883	4.80419e-06	-1.48837	0.0324332	-3.11229	8.55697e-17	-2.38376	0.00179483	-3.83229	4.54081e-09	-2.06441	0.000197089
AWOD_I_0638	putative uncharacterized protein	-1.71537	0.0112711	-1.77306	0.0242223	-4.01139	1.04642e-12	-3.04563	5.76062e-05	-5.48711	4.27169e-09	-3.05558	1.55279e-07
AWOD_I_0639	transporter	1.69873	0.00732842	1.98779	0.0293628	1.88164	0.00159648	1.44202	0.297962	1.46909	0.366817	2.82884	1.29314e-05
AWOD_I_0640	putative uncharacterized protein	-1.54689	0.026357	-1.28433	0.274989	-1.91937	1.54564e-05	-1.0547	0.847392	-1.98009	0.00269225	-1.81428	0.00126794
AWOD_I_0641	prolyl-tRNA synthetase	-2.0486	2.51855e-10	-1.57931	0.0119823	-3.77791	2.2841e-38	-1.73121	0.0160072	-1.98363	0.0190851	-1.47161	0.027105
AWOD_I_0642	putative uncharacterized protein	-1.17848	0.323866	-1.11595	0.531773	-1.87144	3.27437e-06	-1.13254	0.659329	-1.69611	0.0417652	1.01112	0.963274
AWOD_I_0643	50S ribosomal protein L31 type B	1.2632	0.604137	1.42633	0.425672	1.60065	0.276423	-1.0332	NA	2.08286	0.144249	2.72574	0.00637799
AWOD_I_0644	50S ribosomal protein L36	1.64088	0.230551	1.34377	0.559317	2.75789	0.028339	1.19719	NA	1.48845	0.497111	3.73437	0.000596082
AWOD_I_0645	D-methionine-binding lipoprotein MetQ precursor	-1.55702	0.000207807	1.85689	0.00102044	-2.03849	1.92012e-09	1.21743	0.443688	-1.52366	0.0486449	-1.06712	0.82245
AWOD_I_0646	D-methionine transport system permease protein MetI	-1.77996	8.16181e-05	1.29021	0.222592	-2.28803	3.46569e-08	1.16231	0.496918	-2.04332	0.0121741	1.12079	0.65309
AWOD_I_0647	D-methionine transport ATP-binding protein MetN	-2.98395	8.82709e-19	1.22102	0.272793	-3.19051	1.98086e-12	1.05408	0.851085	-3.62277	NA	1.10916	0.592343
AWOD_I_0648	D,D-heptose 1,7-bisphosphate phosphatase	-1.60017	0.0051486	1.16152	0.366856	-2.00261	1.86312e-11	1.48176	0.0550235	-1.59088	0.0550849	1.03567	0.849621
AWOD_I_0649	transcriptional regulator, LysR-family	-1.13281	0.526363	1.28917	0.315095	1.23863	0.217885	1.19915	0.52246	1.10833	0.751088	1.51785	0.0434223
AWOD_I_0650	endoribonuclease L-PSP	3.8586	2.04177e-07	1.94602	0.0210622	3.24031	2.0938e-05	2.00832	0.0324124	4.40625	2.34817e-05	2.978	7.71815e-06
AWOD_I_0651	aldehyde dehydrogenase	3.64618	1.58929e-12	4.12693	5.40781e-21	6.07283	4.83087e-19	1.60078	0.103448	4.17109	1.03634e-05	3.07926	4.64905e-07
AWOD_I_0652	membrane dipeptidase, M19 family	3.3749	3.90716e-06	2.36791	0.000326281	4.18477	5.57658e-07	1.57817	0.0715947	4.74734	6.79078e-08	2.2096	0.00130093
AWOD_I_0653	glycine betaine transporter OpuD	2.9851	1.90982e-08	2.72775	0.000119998	4.72324	6.28329e-16	1.65668	0.0718619	4.75116	9.75883e-08	3.58881	8.44146e-07
AWOD_I_0654	putative uncharacterized protein	3.87039	2.20812e-18	2.74572	1.22028e-05	4.75868	9.90901e-20	1.75784	0.0464637	2.98429	0.0001079	3.0054	2.76494e-08
AWOD_I_0655	putative uncharacterized protein	2.99932	7.40319e-09	1.87613	0.00294332	3.39605	5.258e-09	1.64712	0.00944991	2.73834	0.000817158	2.62577	1.0132e-07
AWOD_I_0656	putative uncharacterized protein	1.79871	0.0185785	2.21331	0.00386132	2.34256	0.00712863	1.3041	0.407397	1.29872	0.630067	2.41566	0.000315884
AWOD_I_0657	putative oligopeptide transport system, inner-membrane oligopeptide-binding protein	11.6435	3.78653e-41	6.01413	9.12212e-47	19.7327	1.48183e-91	5.05207	NA	20.2463	4.83266e-42	5.72413	1.3992e-19
AWOD_I_0658	putative oligopeptide transport system, inner-membrane oligopeptide-binding protein	10.5594	1.17978e-30	13.6665	9.50889e-107	14.1514	8.79783e-89	6.25628	6.21125e-21	14.1493	3.0948e-25	12.3522	2.49123e-82
AWOD_I_0659	putative oligopeptide transport system, extracellular oligopeptide-binding protein	15.051	4.32192e-73	10.6789	7.35231e-152	16.638	1.25285e-168	6.15741	2.22696e-13	14.2169	5.39191e-48	12.2748	1.97454e-65
AWOD_I_0660	putative oligopeptide transport system, ATP-binding protein	14.5443	7.79604e-57	7.0574	2.56257e-75	12.3711	3.00992e-87	5.34861	1.0522e-10	16.2335	9.46854e-44	8.9916	1.6984e-41
AWOD_I_0661	putative oligopeptide transport system, ATP-binding protein	10.9901	3.72462e-39	6.9349	1.16587e-65	11.3024	5.32286e-58	5.44446	8.54123e-26	13.4597	1.00038e-36	7.50211	2.40064e-36
AWOD_I_0662	putative lipoprotein	3.56174	1.58075e-14	4.2333	3.55004e-23	5.27721	9.90122e-46	3.26407	4.56842e-09	4.34069	1.78604e-17	3.99666	2.39763e-19
AWOD_I_0663	putative ABC transporter permease	1.60804	0.0169885	2.08605	2.05929e-06	-1.05265	0.793933	2.38276	1.57868e-06	1.21114	0.671811	1.96368	8.81904e-05
AWOD_I_0664	serine hydroxymethyltransferase	1.24826	0.085215	1.49536	0.00120577	1.07242	0.49694	1.17978	0.567592	1.30828	0.339674	1.67501	0.00874808
AWOD_I_0665	accessory colonization factor AcfD	-1.15443	0.252877	-1.31946	0.0196758	1.15839	0.212796	-1.25134	0.173278	-1.11466	0.671807	-1.32511	0.0957027
AWOD_I_0666	transposase, IS110 family	-1.30322	0.152366	1.20472	0.319388	1.16925	0.396745	1.15311	0.492382	-1.11011	0.752675	1.2691	0.167568
AWOD_I_0667	methyl-accepting chemotaxis protein	1.46019	0.0202242	1.15306	0.21977	1.9716	1.01205e-08	1.43277	0.0412512	1.55051	0.0437122	1.25062	0.17056
AWOD_I_0668	transcriptional repressor NrdR	1.09055	0.53176	-1.03889	0.842819	-1.11783	0.398564	-1.02546	0.950167	-1.07669	0.787118	-1.11144	0.533946
AWOD_I_0669	pyrimidine deaminase/pyrimidine reductase (riboflavin biosynthesis protein RibD)	1.13118	0.486877	1.06047	0.692018	-1.13107	0.33278	1.07284	0.762002	1.09107	0.746668	1.06312	0.771061
AWOD_I_0670	riboflavin synthase alpha chain	-1.10941	0.431105	-1.23421	0.196906	-1.59836	0.000479889	-1.37573	0.214279	-1.1803	0.571458	-1.19638	0.338838
AWOD_I_0671	3,4-dihydroxy-2-butanone 4-phosphate synthase (GTP cyclohydrolase II) (riboflavin biosynthesis protein RibBA)	-1.8606	2.99191e-09	-1.46434	0.0201696	-1.71676	5.38604e-05	-1.41976	0.0960108	-1.8419	0.0167538	-1.66758	0.00203404
AWOD_I_0672	6,7-dimethyl-8-ribityllumazine synthase (riboflavin synthase beta chain)	1.1661	0.241534	-1.47134	0.0341937	-1.48163	0.00123217	-1.01304	0.976331	-1.15008	0.720489	-1.49592	0.00205763
AWOD_I_0673	N utilization substance protein B (protein NusB)	1.19659	0.293176	-1.6942	0.00753178	-1.64768	8.26413e-05	1.00001	0.999962	-1.25319	0.533169	-1.57909	0.000133285
AWOD_I_0674	thiamine-monophosphate kinase	1.27731	0.147676	1.1112	0.567992	-1.63577	0.00637558	1.17126	0.561171	-1.24935	0.460391	-1.09323	0.61862
AWOD_I_0675	phosphatidylglycerophosphatase A	-1.91986	2.977e-06	-1.04799	0.763203	-1.69017	0.00260316	-1.19193	0.387014	-1.81684	0.00302548	-1.50538	0.00850038
AWOD_I_0676	autoinducer 2-binding periplasmic protein LuxP	-1.2844	0.049069	-1.00891	0.957519	-1.03699	0.803934	-1.09146	0.680422	-1.37408	0.186943	1.01566	0.931654
AWOD_I_0677	sensor protein, LuxQ	1.44975	0.0164272	1.05539	0.806477	1.13867	0.412854	1.21202	0.322855	1.20121	0.482128	1.33766	0.0727917
AWOD_I_0678	putative uncharacterized protein	-1.00716	0.970026	1.11351	0.649762	-1.10316	0.65484	1.25572	0.511426	-1.0184	0.956852	1.13457	0.585773
AWOD_I_0679	antibiotic biosynthesis monooxygenase	-1.17232	0.204266	1.30819	0.103502	-1.36126	0.0330833	1.3645	0.247573	-1.13371	0.679366	-1.00455	0.985381
AWOD_I_0680	1-deoxy-D-xylulose-5-phosphate synthase (1-deoxyxylulose 5-phosphate synthase)	-1.04408	0.728813	-1.41447	0.0117817	-1.88471	7.11988e-09	-1.18867	0.454154	-1.12014	0.691738	-1.18628	0.308505
AWOD_I_0681	geranyltranstransferase	-1.14036	0.414972	-1.41767	0.0254285	-1.80557	0.000162427	-1.3505	0.243598	-1.10416	0.753363	-1.73087	0.00471378
AWOD_I_0682	exodeoxyribonuclease VII small subunit	-1.321	0.0612258	1.11063	0.662721	-1.7036	0.000147261	-1.03868	0.879904	-1.10137	0.784462	1.07131	0.748045
AWOD_I_0683	sodium-driven polar flagellar protein MotA	-2.04642	0.0001952	1.01234	0.956916	-2.62061	3.59222e-09	-1.94705	0.00216515	-1.6233	0.168848	-1.74498	0.00728652
AWOD_I_0684	sodium-driven polar flagellar protein MotB	-1.48579	0.0115478	1.00181	0.991158	-2.09014	5.39813e-07	-1.78054	0.00131824	-1.47086	0.103652	-1.39881	0.0223335
AWOD_I_0685	thiamine biosynthesis protein ThiI	-1.0609	0.775938	-1.58657	0.00305424	-3.31239	6.98466e-23	-1.32829	0.22376	-1.43057	0.403511	-1.19412	0.391716
AWOD_I_0686	transcriptional regulator, LysR family	-1.24223	0.163792	1.04744	0.823862	1.28227	0.2998	1.08522	0.779462	1.17229	0.694979	1.30597	0.157069
AWOD_I_0687	integral membrane protein	1.01014	0.961034	1.92167	0.00406229	2.9074	8.26901e-07	1.39775	0.248106	1.25853	0.630067	2.13352	0.000110523
AWOD_I_0688	protein ThiJ	-1.44897	0.0128451	1.00107	0.994835	-1.34337	0.081572	-1.26309	0.220694	-1.37271	0.302542	-1.15212	0.414416
AWOD_I_0689	2-dehydropantoate 2-reductase	-1.25826	0.130985	1.12986	0.50534	-1.45128	0.0245871	1.05047	0.847392	-1.52651	0.141815	1.04583	0.812812
AWOD_I_0690	outer membrane protein OmpK	-6.55433	7.22636e-42	-4.92583	5.6967e-10	-6.3003	1.15396e-68	-3.52122	2.06846e-19	-6.08778	2.77065e-20	-6.13719	5.99332e-46
AWOD_I_0691	MSF transporter	-1.30531	0.0653445	1.15348	0.343426	-1.91767	1.69709e-07	1.09747	0.710825	-1.06494	0.845358	1.1666	0.350715
AWOD_I_0692	peptidyl-prolyl cis-trans isomerase precursor	-1.37353	0.012784	-1.24221	0.270856	-1.27695	0.02417	1.00913	0.976334	-1.43612	0.0803493	-1.19103	0.244741
AWOD_I_0693	lipoprotein	-1.25274	0.0277832	-1.37061	0.0213597	-1.39312	0.00236248	-1.09267	0.677185	-1.54948	0.0232788	-1.4358	0.0103408
AWOD_I_0694	ribosomal RNA large subunit methyltransferase G	-1.4487	0.000591733	-1.15539	0.253147	-1.93226	1.56865e-09	-1.08138	0.676529	-1.83738	0.00178886	-1.46681	0.0238264
AWOD_I_0695	BolA protein	1.1149	0.51985	-1.01424	0.936189	1.04365	0.773517	-1.02988	0.913344	1.10323	0.737764	-1.14081	0.482376
AWOD_I_0696	Na(+)-translocating NADH-ubiquinone reductase subunit A	-1.43061	0.0398059	-1.10331	0.712154	-2.062	2.7236e-11	-1.30679	0.27414	1.07774	0.845044	-1.03659	0.852716
AWOD_I_0697	Na(+)-translocating NADH-quinone reductase subunit B	-1.67942	0.00971195	-1.09046	NA	-2.86499	1.9481e-23	-1.3576	0.244211	1.0227	0.962164	-1.04315	0.838338
AWOD_I_0698	Na(+)-translocating NADH-quinone reductase subunit C	-2.20008	0.000787731	-1.23026	0.410301	-3.43389	NA	-1.47159	0.170078	-1.13323	NA	-1.17751	0.457735
AWOD_I_0699	Na(+)-translocating NADH-quinone reductase subunit D	-2.30933	0.000140465	-1.20572	0.500907	-3.48551	2.21891e-29	-1.58467	0.110694	-1.19481	NA	-1.23266	0.289474
AWOD_I_0700	Na(+)-translocating NADH-quinone reductase subunit E	-2.3691	6.66778e-05	-1.24606	NA	-3.18363	7.71203e-22	-1.60391	0.103448	-1.22466	0.597891	-1.31605	0.117253
AWOD_I_0701	Na(+)-translocating NADH-uniquinone oxidoreductase subunit F	-2.22432	6.38353e-05	-1.0619	0.864591	-2.51802	1.72725e-12	-1.63077	0.118009	-1.27762	0.515354	1.0888	0.621865
AWOD_I_0702	thiamine biosynthesis lipoprotein ApbE	-1.0343	0.82535	-1.177	0.247765	-1.71328	5.13679e-06	-1.41759	0.084282	-1.13097	0.728324	-1.12792	0.529877
AWOD_I_0703	membrane protein	-1.7311	2.91164e-05	-1.83714	4.7549e-05	-1.87672	1.99136e-06	-1.58657	NA	-1.30247	0.393569	-1.02592	0.926234
AWOD_I_0704	putative response regulator	1.17128	0.299589	1.28758	0.0760085	1.36954	0.00859273	1.23946	0.339224	1.13791	0.694797	1.10306	0.536315
AWOD_I_0705	DNA polymerase IV	-1.25635	0.140644	1.29099	0.108773	-1.21637	0.201293	-1.12186	0.580972	-1.28728	0.306274	-1.15369	0.429877
AWOD_I_0706	alanine racemase	-1.27305	0.214562	-1.32213	0.0814144	-1.76033	7.4624e-05	-1.64127	0.00105376	-1.56836	0.0379817	-1.64512	0.00450398
AWOD_I_0707	aminoacyl-histidine dipeptidase	1.1966	0.296843	-1.7066	7.17474e-06	1.60752	2.23108e-05	-1.36588	0.157493	1.48539	0.141815	-1.33918	0.112202
AWOD_I_0708	membrane permease	1.37317	0.0291596	1.4072	0.0218542	-2.04056	NA	2.31305	0.000541633	-1.13007	0.824331	1.98156	3.35892e-05
AWOD_I_0709	xanthine phosphoribosyltransferase (xanthine-guanin phosphoribosyltransferase)	-1.12231	0.553637	1.36337	0.0449658	-1.40962	0.00161622	2.35787	0.000162706	-1.22256	0.467241	1.43033	0.0171671
AWOD_I_0710	putative esterase	-1.53146	0.000176535	-1.21805	0.195054	1.02413	0.893264	-1.70489	0.00191865	-1.193	0.588852	-1.72492	0.00233791
AWOD_I_0711	glutamate 5-kinase	-1.56106	0.000359739	-1.18834	0.250971	-1.376	0.00282197	-1.47314	0.0199273	-1.52321	0.0775682	-1.67179	0.000506733
AWOD_I_0712	gamma-glutamyl phosphate reductase	-1.13502	0.342376	-1.19188	0.299238	-1.52432	0.000393592	-1.36453	0.0963057	-1.24693	NA	-1.55522	0.01374
AWOD_I_0713	lipoyl synthase (lipoic acid synthase)	-1.31139	0.0247721	-1.23272	0.134742	-2.35889	8.72862e-18	-1.29864	0.198233	-1.65073	0.0295819	-1.60404	0.00053143
AWOD_I_0714	lipoyltransferase (lipoate-protein ligase B)	-1.48453	0.000884809	-1.25811	0.057936	-2.07164	6.38088e-10	-1.31209	0.159317	-1.74704	0.000673678	-1.82589	9.82381e-05
AWOD_I_0715	putative uncharacterized protein	-1.62794	0.00283084	-1.38401	0.0473912	-1.81236	0.000286542	-1.03681	0.889874	-1.73671	0.0231934	-1.25095	0.330872
AWOD_I_0716	penicillin-binding protein 5 precursor (D-alanyl-D-alanin carboxypeptidase fraction A)	1.30407	0.0247721	-1.44414	0.0193772	-1.6079	0.000217664	-1.08452	0.795226	1.01191	0.978428	-1.27974	0.100695
AWOD_I_0717	rare lipoprotein A	-1.13182	0.533085	-1.29813	0.0949583	-1.22994	0.235248	1.20815	0.378699	1.14499	0.652262	-1.1075	0.634659
AWOD_I_0718	rod shape-determining protein RodA	1.06832	0.696335	1.27487	0.157962	1.25933	0.0957238	1.02208	0.934525	1.38563	0.148397	1.94407	2.94937e-05
AWOD_I_0719	penicillin-binding protein 2	1.08071	0.641846	1.06224	0.766808	-1.07875	0.627216	1.16108	0.468463	1.34751	0.314562	1.3393	0.0560804
AWOD_I_0720	ribosomal RNA large subunit methyltransferase H	1.53359	0.00244333	1.32263	0.162914	-1.22659	0.154278	1.21017	0.33459	1.08494	0.815791	1.23981	0.231041
AWOD_I_0721	putative uncharacterized protein, Iojap family	1.10751	0.536063	-1.19541	0.361798	-1.31761	0.150816	-1.0196	0.950167	1.06622	0.871894	-1.25951	0.186802
AWOD_I_0722	DNA polymerase III, delta subunit	1.18616	0.193942	-1.30297	0.0414403	-1.1746	0.204906	1.11043	0.589007	1.12636	0.704619	-1.24805	0.192505
AWOD_I_0723	rare lipoprotein B precursor	1.36781	0.0200089	-1.12877	0.55273	-1.15784	0.292544	-1.00275	0.993863	-1.11313	0.712104	-1.38416	0.0603163
AWOD_I_0724	leucyl-tRNA synthetase	-1.70049	1.61345e-05	-1.18603	0.332318	-2.8153	1.13874e-29	-1.17771	0.525122	-1.83664	0.00514132	-1.27965	0.300768
AWOD_I_0725	putative uncharacterized protein	-1.72888	1.84432e-06	-1.58882	4.26867e-05	1.50056	0.0153408	-1.29662	0.317264	-1.32344	0.547305	-1.97118	4.488e-06
AWOD_I_0726	apolipoprotein N-acyltransferase	-1.19614	0.14902	-1.30395	0.0564226	1.11607	0.523332	-1.26843	0.31423	-1.10052	0.780633	-1.49113	0.0215784
AWOD_I_0727	hemolysin	1.2792	0.0312672	-1.01627	0.946917	1.01831	0.908108	-1.13545	0.622015	1.21628	0.509763	-1.05559	0.737037
AWOD_I_0728	putative metalloprotease	-1.02309	0.879133	-1.03183	0.876787	-1.00729	0.964462	-1.12516	0.682993	-1.09388	0.745943	-1.07362	0.731237
AWOD_I_0729	PhoH-like protein	-2.45756	5.7048e-08	-1.41252	0.0244445	-1.38799	0.0956139	-2.3522	0.000652781	-1.99286	0.0440126	-2.33941	7.40994e-08
AWOD_I_0730	(dimethylallyl)adenosine tRNA methylthiotransferase MiaB	-1.11935	0.43207	-1.89032	1.87868e-05	-4.291	3.44256e-24	-2.33371	3.85326e-06	-2.09002	0.0300704	-1.91593	2.17268e-05
AWOD_I_0731	2-octaprenyl-3-methyl-6-methoxy-1,4-benzoquinol hydroxylase	1.09392	0.578622	1.16835	0.294615	1.19695	0.240549	-1.04083	0.881605	-1.19046	0.556195	-1.01702	0.92155
AWOD_I_0732	GTP-dependent nucleic acid-binding protein EngD	-2.07551	2.15771e-11	-1.17328	0.434811	-4.34871	6.11703e-42	-1.23963	0.477069	-2.11934	0.0168426	-1.06886	0.760537
AWOD_I_0733	peptidyl-tRNA hydrolase	-1.30781	0.152624	-1.36759	0.0912102	-3.37609	3.94332e-22	-1.21781	0.47607	-1.88823	0.0656666	-1.15346	0.368537
AWOD_I_0734	ribose-phosphate pyrophosphokinase	-1.75437	1.16471e-05	1.23381	0.160491	-3.45143	4.7624e-25	1.23111	0.491223	-1.65228	0.118572	1.02793	0.899735
AWOD_I_0735	4-diphosphocytidyl-2-C-methyl-D-erythritol kinase	-1.09915	0.615094	1.33998	0.00607579	-2.21933	5.1079e-16	1.70134	0.00371648	-1.5605	0.154823	1.29594	0.137715
AWOD_I_0736	outer-membrane lipoprotein LolB	1.37818	0.0920574	1.15766	0.528949	1.07316	0.679461	1.40516	0.106029	1.27462	0.377301	1.27328	0.277664
AWOD_I_0737	glutamyl-tRNA reductase	-1.36007	0.0236167	-1.36191	0.157968	-1.52462	0.000250098	-1.29942	0.254555	-1.28022	0.418387	-1.42858	0.0117068
AWOD_I_0738	peptide chain release factor 1	1.07137	0.664066	-1.26282	0.0637061	-2.12728	2.71846e-11	-1.3318	0.221841	-1.31967	0.419776	-1.08427	0.623111
AWOD_I_0739	protein methyltransferase HemK	-1.07884	0.603118	-1.56432	0.00622743	-2.20683	2.08038e-09	-1.28043	0.30761	-1.174	0.671044	-1.2105	0.217156
AWOD_I_0740	protein SirB, invasion gene expression up-regulator	-1.29628	0.0709053	-1.60953	0.0155773	-1.74288	0.000162852	1.01906	0.957121	-1.20932	0.533919	-1.49829	0.0343317
AWOD_I_0741	protein SirB1	-1.16885	0.308091	-1.22017	0.298075	-1.67477	2.23777e-05	-1.07787	0.793948	-1.02122	0.947118	-1.09448	0.631319
AWOD_I_0742	2-dehydro-3-deoxyphosphooctonate aldolase	-1.02005	0.900368	-1.35385	0.0766568	-1.71651	4.34599e-07	-1.44523	0.183141	-1.10027	0.701106	-1.2666	0.193468
AWOD_I_0743	siroheme synthase	-1.51393	0.000219736	1.89775	2.40518e-05	-1.62291	6.64797e-05	1.04003	0.885388	-1.76031	0.0038871	-1.03825	0.893729
AWOD_I_0744	formate/nitrite transporter	-4.85117	1.35749e-31	-2.57921	7.09918e-09	-4.53589	2.70314e-23	-1.9272	0.0143441	-4.4315	1.52667e-07	-5.13008	3.11275e-07
AWOD_I_0745	nitrite reductase (NAD(P)H) small subunit	-6.61917	4.40468e-23	-6.03301	7.37139e-20	-12.483	2.03135e-23	-5.75212	1.07614e-08	-8.07296	5.50097e-14	-8.51647	1.32001e-05
AWOD_I_0746	nitrite reductase (NAD(P)H) large subunit	-7.86122	2.27138e-57	-12.8937	3.17573e-122	-16.5402	1.27914e-81	-9.70036	NA	-11.0458	NA	-6.41516	0.00030615
AWOD_I_0747	methyl-accepting chemotaxis protein	-2.52802	3.91181e-10	-1.58087	0.0217478	-2.49121	6.93077e-16	-2.25142	7.82059e-06	-2.77879	1.20139e-08	-2.44881	1.45004e-06
AWOD_I_0748	5'-nucleotidase precursor	-1.54367	9.95315e-05	-1.96911	0.0111738	-1.6611	3.76582e-06	-2.35524	3.81254e-05	-1.60951	0.00836288	-1.74115	0.00155523
AWOD_I_0749	putative signalling protein	1.1558	0.363632	1.59689	0.0168631	1.2011	0.293771	1.272	0.282372	1.1043	0.796502	1.99413	8.0499e-05
AWOD_I_0750	putative exported protein	-1.04766	0.819752	-1.9363	1.44782e-06	-1.1119	0.601102	-1.49615	0.109366	-1.34319	0.314186	-2.14461	0.000142391
AWOD_I_0751	copper-transporting P-type ATPase	-1.08964	0.60014	-1.90698	3.69997e-05	1.02063	0.928678	-2.28084	0.000666656	-1.08216	0.7764	-1.88204	0.000971342
AWOD_I_0752	HTH-type transcriptional regulator CueR (copper export regulator)	1.03512	0.87762	1.12276	0.596617	1.30384	0.156168	-1.01527	0.960745	1.3006	0.398613	1.09095	0.756174
AWOD_I_0753	thioredoxin	-1.2596	0.0496267	1.04463	0.763203	-1.28234	0.0712005	-1.50865	0.0933429	-1.61944	0.0138442	-1.71951	0.000682757
AWOD_I_0754	putative NAD- or NADP-dependent oxidoreductase	-1.22662	0.110957	-1.66454	0.000991245	-1.76644	0.000343369	-1.2252	0.39484	-1.59694	0.02362	-1.55596	0.0184687
AWOD_I_0755	putative NAD dependent epimerase/dehydratase	-1.15284	0.536821	1.1917	0.349592	1.64982	0.00324222	1.10389	0.710812	-1.03626	0.933664	-1.03618	0.881861
AWOD_I_0756	phosphodiesterase YfcE	-1.27891	0.167229	1.14406	0.435744	-1.10802	0.534038	1.02152	0.947266	-1.3755	0.128838	1.07692	0.724778
AWOD_I_0757	transmembrane regulatory protein ToxS	-1.00906	0.970026	-1.20027	0.117836	1.2176	0.161452	1.23825	0.288821	-1.1506	0.66578	-1.16883	0.355847
AWOD_I_0758	transcriptional regulator ToxR protein	1.06179	0.751734	-1.16922	0.146883	1.16623	0.19737	1.16683	0.454113	-1.26481	0.427665	-1.13801	0.45997
AWOD_I_0759	chaperone protein HtpG (heat shock protein HtpG)	-1.04828	0.711865	1.06633	0.666479	-1.2662	0.0713201	-1.57887	0.132571	-1.21575	0.357224	-1.27921	0.318648
AWOD_I_0760	adenylate kinase	2.15313	NA	2.24753	5.42912e-13	1.78013	6.25253e-10	2.53085	6.89497e-05	2.1485	0.00324994	2.08194	3.89301e-05
AWOD_I_0761	ferrochelatase	1.29999	0.0542513	1.21847	0.136102	1.16568	0.202062	1.27478	0.248106	1.24434	0.429657	1.4301	0.0175491
AWOD_I_0762	trigger factor (TF)	-1.63679	4.1787e-07	-1.2692	0.251858	-2.68232	4.82183e-22	-1.35666	0.294071	-1.90347	0.00221796	-1.17006	0.422169
AWOD_I_0763	ATP-dependent Clp protease proteolytic subunit	-2.17631	8.38854e-10	-2.05541	1.9086e-05	-2.41878	1.72315e-19	-2.14072	7.34622e-05	-2.09517	0.000374656	-1.9602	0.000541237
AWOD_I_0764	ATP-dependent Clp protease ATP-binding subunit ClpX	-1.43432	0.00084108	-1.61451	0.0032416	-1.50569	2.8734e-05	-1.68861	0.00455804	-1.53745	0.0240868	-1.62603	0.0072966
AWOD_I_0765	ATP-dependent protease LA	-1.2736	0.0672647	-1.07248	0.672897	-1.82747	7.42959e-09	-1.72057	0.039282	-1.37473	0.132881	-1.32356	0.243008
AWOD_I_0766	DNA-binding protein HU-beta	-2.07106	9.20863e-08	-1.52136	0.0146498	-1.59559	0.000172592	-1.46599	0.0613467	-1.71254	0.0238855	-1.6853	0.00412951
AWOD_I_0767	peptidyl-prolyl cis-trans isomerase D	-1.4205	0.000146035	-1.34547	NA	-2.16507	5.50047e-15	-1.52783	0.0830833	-1.6422	0.022555	-1.41006	0.0163244
AWOD_I_0768	putative competence protein ComEA	1.40885	0.129614	2.12649	0.00449738	-1.49847	0.0439969	1.3705	0.301471	1.06289	0.876649	1.014	0.965993
AWOD_I_0769	di-/tripeptide transporter (pseudogene)	1.65866	0.00351534	1.26166	0.485249	2.71184	9.76331e-07	-1.0371	0.936106	1.93692	0.0499406	1.48089	0.141773
AWOD_I_0770	transcriptional activator RfaH	1.24669	0.348371	-1.15721	0.539731	-1.09452	0.62269	1.60292	0.0323876	1.28919	0.526449	1.09976	0.716562
AWOD_I_0771	asparagine synthetase B	-3.03653	1.79709e-13	-1.61234	0.000413858	-3.52692	3.01996e-28	-1.77745	NA	-3.25484	NA	-1.91384	0.00701379
AWOD_I_0772	sodium/hydrogen antiporter	1.34831	0.0122614	1.59661	0.00163451	1.14951	0.312679	1.48752	0.145773	1.35418	0.244136	1.43416	0.0797032
AWOD_I_0773	N-acetylglucosamine repressor	-1.76722	4.7358e-06	-1.10506	0.543114	-1.2064	0.196917	-1.22996	0.242567	-1.32599	0.4076	-1.2992	0.116342
AWOD_I_0774	N-acetylglucosamine-6-phosphate deacetylase	-1.26918	0.0784708	1.44735	0.000658803	1.33582	0.0556523	1.30101	0.289713	-1.13638	0.722887	1.09291	0.653751
AWOD_I_0775	PTS permease for N-acetylglucosamine and glucose	1.04741	0.818373	1.03568	0.848793	2.29134	4.38509e-10	1.19431	0.288451	1.2938	0.509763	1.02483	0.91632
AWOD_I_0776	glutaminyl-tRNA synthetase	-1.93834	3.40903e-11	-1.47669	0.00391704	-2.91196	2.53278e-26	-1.37741	0.132612	-2.27035	0.000151013	-1.76527	0.00126764
AWOD_I_0777	ferric uptake regulator protein	1.0745	0.619938	1.48163	0.00511118	-1.41175	0.00408965	1.30691	0.287977	-1.09989	0.763558	1.20299	0.185924
AWOD_I_0778	putative uncharacterized protein	1.36289	0.0997451	1.75	0.0387092	1.30162	0.22242	1.23835	0.40978	1.2804	0.382656	1.65052	0.031642
AWOD_I_0779	flavodoxin 1	-1.12849	0.409889	-1.11245	0.454495	-1.83214	5.46996e-05	1.38179	0.325013	-1.24838	0.510508	1.08096	0.640537
AWOD_I_0780	membrane protein	-1.01472	0.932773	-1.5041	0.0413458	-1.5233	0.000360596	1.12065	0.789304	-1.26954	0.403621	-1.42333	0.0245962
AWOD_I_0781	putative esterase	1.23707	0.25872	-1.38288	0.0614215	-1.57599	0.00107137	1.28085	0.425674	-1.28157	0.460391	-1.10025	0.631416
AWOD_I_0782	protein SeqA	1.24384	0.0781694	-1.30978	0.100341	-1.22166	0.080142	1.11416	0.65397	1.00211	0.993731	-1.40694	0.0133576
AWOD_I_0783	phosphoglucomutase	-1.05515	0.674197	-1.18436	0.266489	-1.35294	0.0035434	-1.04708	0.892391	-1.03922	0.908937	-1.16695	0.439083
AWOD_I_0784	putative uncharacterized protein	-1.0693	0.659707	1.19198	0.42722	-1.56171	0.00055773	1.29706	0.324147	-1.15404	0.671811	1.32495	0.131161
AWOD_I_0785	citrate synthase	1.43519	0.0368099	1.17719	0.402814	1.31581	0.0525308	-1.23589	0.267275	1.54119	0.128689	-1.01209	0.967242
AWOD_I_0786	succinate dehydrogenase cytochrome b556 subunit	-1.20734	0.0981193	-1.1392	0.420941	1.24341	0.0907805	-1.04541	0.871747	1.46196	0.121562	-1.15745	0.432039
AWOD_I_0787	succinate dehydrogenase hydrophobic membrane anchor protein	1.02621	0.858708	1.12055	0.328011	1.53671	9.31464e-05	-1.04426	0.870925	1.6849	0.00625322	1.13736	0.59846
AWOD_I_0788	succinate dehydrogenase flavoprotein subunit	-1.05614	0.803965	-1.10849	0.379243	1.51628	9.1291e-05	-1.257	0.446273	1.78333	0.0087959	1.13791	0.667598
AWOD_I_0789	succinate dehydrogenase iron-sulfur protein	1.08563	0.749728	-1.31066	0.023231	1.39831	0.0020309	-1.34303	0.30587	1.83854	0.00826245	1.05158	0.873852
AWOD_I_0790	2-oxoglutarate dehydrogenase E1 component	1.15383	0.543072	-1.3838	0.0171703	1.05776	0.602904	-1.4244	0.179303	1.67353	0.0108075	1.00152	0.995821
AWOD_I_0791	dihydrolipoamide succinyltransferase component of 2-oxoglutarate dehydrogenase complex	1.58217	0.0202242	-1.39689	0.0173514	1.05095	0.661844	-1.513	0.19405	1.81772	0.00252355	1.12413	0.683593
AWOD_I_0792	succinyl-CoA ligase [ADP-forming] subunit beta	2.79298	2.32147e-08	1.10072	0.509336	1.69403	2.5964e-06	-1.06593	0.867418	3.07551	2.35628e-07	1.67899	0.044868
AWOD_I_0793	succinyl-CoA ligase [ADP-forming] subunit alpha	2.91248	1.992e-09	1.42199	0.00220799	1.79499	1.78322e-07	1.03601	0.943076	3.02386	3.96227e-08	2.46959	NA
AWOD_I_0794	high-affinity zinc uptake system membrane protein ZnuB	1.33573	0.153589	1.37079	0.1017	-1.21706	0.365633	1.20796	0.437593	-1.10466	0.783673	1.37574	0.108243
AWOD_I_0795	high-affinity zinc uptake system atp-binding protein ZnuC	1.40691	0.150726	-1.02345	0.949698	-1.07116	0.774287	1.26426	0.397877	1.07974	0.845044	1.24003	0.474009
AWOD_I_0796	high-affinity zinc uptake system protein ZnuA precursor	1.44416	0.0131083	-1.04894	0.830283	-1.11078	0.559165	-1.12193	0.677759	-1.13179	0.729947	-1.056	0.843335
AWOD_I_0797	exported peptidase	1.24729	0.126908	-1.17597	0.273704	-1.1837	0.272982	-1.04544	0.846739	-1.00782	0.98355	1.0053	0.982676
AWOD_I_0798	transcriptional regulator, AraC family	1.17139	0.316511	-1.00325	0.985909	1.03596	0.805238	-1.09681	0.654607	1.03134	0.922426	1.01981	0.926234
AWOD_I_0799	ferrous iron transport protein FeoA	-1.15575	0.514101	-1.54104	0.219695	-1.5167	0.0202701	-1.07115	0.888957	-1.41817	0.298368	-1.32586	0.341326
AWOD_I_0800	ferrous iron transport protein FeoB	-1.84184	8.91078e-10	-1.19254	0.380665	-1.77405	1.63179e-06	-1.14367	0.737628	-1.45294	0.0427175	-1.61109	0.0272821
AWOD_I_0801	putative ferrous iron transport protein	-1.68203	0.000546688	1.14638	0.448805	-1.0766	0.721288	-1.02965	0.944421	-1.16347	0.593181	-1.52428	NA
AWOD_I_0802	phosphate acetyltransferase	-3.33565	5.87168e-08	-1.90009	2.68481e-07	-3.22493	1.27311e-24	-1.66657	0.039282	-1.98919	0.0128077	-1.66968	0.0489645
AWOD_I_0803	acetate kinase	-3.99215	1.46829e-16	-2.32718	2.95445e-10	-6.1908	1.01047e-70	-2.14249	3.62252e-06	-4.00978	2.2323e-07	-2.67733	1.40397e-06
AWOD_I_0804	membrane protein	-1.39828	0.00714945	-1.17099	0.278239	1.09855	0.465153	-1.1419	0.693873	-1.54168	0.150359	-1.45207	0.0171986
AWOD_I_0805	arginyl-tRNA synthetase	-1.46755	0.00125403	-1.15109	0.374968	-2.222	5.9792e-11	-1.20688	0.53324	-1.39873	0.294523	-1.06936	0.704639
AWOD_I_0806	putative uncharacterized protein	-1.33528	0.0709961	-1.23429	0.279466	-1.52292	0.00594914	-1.03607	0.93397	-1.47629	0.167456	-1.11904	0.631416
AWOD_I_0807	FAD dependent oxidoreductase	-1.18016	0.343342	-1.09525	0.603334	-1.29206	0.0918085	-1.15946	0.545604	-1.05469	0.866856	-1.56903	0.0178344
AWOD_I_0808	putative O-methyltransferase	1.08646	0.548267	-1.22725	0.141904	-1.19442	0.217916	-1.1717	0.530234	-1.04174	0.900435	-1.47744	0.00655826
AWOD_I_0809	putative lipoprotein	1.1238	0.487167	-1.56225	0.000181297	1.14261	0.40118	-1.05441	0.865452	-1.08869	0.794211	-1.59278	0.00919809
AWOD_I_0810	putative uncharacterized protein	-1.22127	0.182409	-1.10431	0.513016	-1.07447	0.651527	-1.04462	0.840237	-1.30927	0.274892	-1.29577	0.110098
AWOD_I_0811	putative membrane accosiated acyltransferase	-1.07664	0.656786	-1.04008	0.830283	-1.08618	0.597578	1.14225	0.558019	-1.05002	0.890641	1.05394	0.788253
AWOD_I_0812	acyl carrier protein	1.03638	0.861919	-1.14077	0.44728	-1.43846	0.0118712	1.45489	0.154793	-1.06275	0.877617	-1.03258	0.883086
AWOD_I_0813	acyl carrier protein	-1.06655	0.74344	1.16745	0.42722	-1.41026	0.0249948	1.49903	0.0467404	-1.0396	0.905924	1.16778	0.352981
AWOD_I_0814	membrane protein	-1.04808	0.826773	1.14047	0.476793	-1.36007	0.0573204	1.33481	0.215584	1.01165	0.976988	1.17523	0.349396
AWOD_I_0815	putative uncharacterized AMP-binding enzyme	1.31911	0.0783172	-1.26039	0.222377	-1.69198	9.72367e-06	-1.07542	0.753417	1.00169	0.99477	-1.17889	0.357983
AWOD_I_0816	putative uncharacterized protein	-1.44781	0.0280261	-1.32587	0.0900264	-1.77437	0.00224697	-1.20399	0.46316	-1.31499	0.371193	-1.12915	0.576548
AWOD_I_0817	putative glycosyl transferase	-1.09518	0.492175	-1.28575	0.0725038	-1.79574	5.59441e-06	-1.35758	0.109975	-1.13263	0.664127	-1.19608	0.21752
AWOD_I_0818	putative phenylalanine and histidine ammonia-lyase	-1.8568	7.56899e-06	-1.33424	0.0893814	-3.21152	1.67151e-27	-1.65905	0.00922036	-1.75372	0.00693452	-1.41228	NA
AWOD_I_0819	putative thioesterase	-1.86031	6.38924e-05	-1.44349	0.0282601	-3.23239	2.22039e-13	-1.46152	0.203097	-1.47902	0.134596	-1.08148	0.741852
AWOD_I_0820	putative outer membrane protein	-1.36527	0.0653741	-1.49346	0.00988364	-2.58548	7.45887e-08	-1.6621	0.0196582	-1.14797	0.700067	-1.3585	0.0928836
AWOD_I_0821	membrane protein	-1.083	0.632567	1.12297	0.423906	-1.51797	0.0076499	-1.17114	0.447701	1.03381	0.929953	1.23421	0.224462
AWOD_I_0822	putative lipoprotein	-1.41886	0.0429391	-1.06789	0.762362	-1.69853	0.000842638	-1.46423	0.105189	-1.37946	0.186943	-1.33547	0.141773
AWOD_I_0823	beta-ketoacyl-[ACP] synthase	-1.09583	0.564504	-1.12481	0.490815	-1.86582	2.74507e-07	-1.35966	0.131905	-1.45842	0.0705606	-1.29194	0.116045
AWOD_I_0824	beta-hydroxydecanoyl-ACP dehydrase	-1.28513	0.128098	-1.1487	0.415688	-1.50293	0.0068014	-1.24679	0.27334	-1.38939	0.118345	-1.42685	0.0247005
AWOD_I_0825	3-oxoacyl-[acyl-carrier-protein] reductase	-1.51571	0.00110103	-1.09971	0.552809	-1.63984	0.00013631	-1.49178	0.0636864	-1.5473	0.032566	-1.50113	0.0224359
AWOD_I_0826	3-oxoacyl-[acyl-carrier-protein] synthase 2	-1.59376	0.00116509	-1.43213	0.0316439	-1.92081	7.21399e-08	-1.71752	0.00738608	-1.47284	0.101329	-1.47325	0.0535454
AWOD_I_0827	heat shock protein HslJ	-1.58305	3.797e-05	1.25276	0.102899	-1.4434	0.00116856	1.28799	0.207062	-1.45044	0.145219	-1.14681	0.455152
AWOD_I_0828	methyl-accepting chemotaxis protein	1.17167	0.336643	1.44644	0.00246427	1.20059	0.298652	1.13038	0.577223	1.12374	0.767773	1.01869	0.921741
AWOD_I_0829	methyl-accepting chemotaxis protein	2.53905	8.65023e-13	1.90539	2.13397e-08	2.80319	1.85443e-10	1.54524	0.00637961	2.15744	0.000794731	1.78363	2.1415e-05
AWOD_I_0830	50S ribosomal protein L25	-3.19018	NA	-1.08794	0.807583	-4.7821	3.414e-45	-2.0161	0.000551624	-2.2834	0.00295408	-2.25426	NA
AWOD_I_0831	putative exported protein	-1.37703	0.306844	1.45321	0.0209749	-1.23299	0.372662	-1.08995	0.822572	1.04759	0.929953	-1.0988	0.778632
AWOD_I_0832	putative helicase (DEAD/DEAH box helicase)	1.17813	0.318681	1.26703	0.212565	-1.56359	0.00291152	1.04728	0.888422	-1.10263	0.825042	1.26502	0.314612
AWOD_I_0833	putative lipoprotein	1.11128	0.584116	1.46407	0.0251671	1.78805	0.00139769	1.01778	0.955712	1.08556	0.819661	1.29004	0.228361
AWOD_I_0834	putative phospholipase D	1.26834	0.116363	1.4029	0.0462273	-1.01034	0.953339	1.16442	0.557144	1.33133	0.356905	1.57004	0.0144571
AWOD_I_0835	glyoxalase/bleomycin resistance protein	1.90434	0.0423623	2.28978	0.0077577	2.57794	0.0230516	1.26873	NA	1.76633	0.221983	1.84819	0.029345
AWOD_I_0836	transcriptional regulator, TetR family	1.16501	0.529278	-1.48196	0.121884	-1.23115	0.387181	1.00817	0.990187	-1.24669	0.555287	-1.22503	0.51185
AWOD_I_0837	putative acyltransferase	1.1517	0.498245	-1.54075	0.0345698	-1.3153	0.150825	1.02523	0.947266	-1.08659	0.796163	-1.26204	0.24627
AWOD_I_0838	putative uncharacterized protein, thioesterase superfamily	1.37959	0.194797	1.35776	0.286208	-1.40309	0.207586	-1.01155	NA	1.42967	0.441212	1.68277	0.0535212
AWOD_I_0839	chloramphenicol acetyltransferase	-1.5321	0.00592935	1.82487	0.0163332	-2.21907	8.89293e-08	1.15485	0.710242	-1.48371	0.154142	1.33799	0.217818
AWOD_I_0840	putative membrane protein	1.42143	0.0533048	1.1546	0.460519	-1.07647	0.703726	1.27156	0.247586	-1.07986	0.824856	1.10311	0.660266
AWOD_I_0841	putative uncharacterized protein	1.09416	0.659825	-1.01159	0.962181	-1.14142	0.49379	1.08407	0.772925	-1.0562	0.895057	-1.15179	0.491122
AWOD_I_0842	putative uncharacterized protein	-1.03808	0.848135	-1.18537	0.356038	-1.35745	0.0620171	1.25618	0.331434	-1.16277	0.602624	-1.0125	0.958178
AWOD_I_0843	Fic family protein	1.25562	0.213096	-1.08847	0.655704	1.72245	0.00872465	1.15753	0.632533	1.30842	0.382344	1.16471	0.391844
AWOD_I_0844	putative uncharacterized protein	1.0949	0.570389	1.2222	0.180974	1.04415	0.81207	1.17974	0.528767	-1.16611	0.566638	1.11318	0.588388
AWOD_I_0845	putative uncharacterized protein	-1.4375	0.0454517	-1.04369	0.885675	2.24053	0.0114386	1.07219	0.860918	-1.10964	0.843838	1.01085	0.969972
AWOD_I_0846	putative uncharacterized protein	1.46658	0.273867	1.17506	0.713692	2.34846	0.0555456	1.28618	NA	1.46309	0.484786	1.46926	0.225524
AWOD_I_0847	putative uncharacterized protein	1.28347	0.153292	1.03696	0.833466	1.33679	0.05808	1.1129	0.656326	1.57341	0.0756926	1.01693	0.938304
AWOD_I_0848	putative uncharacterized protein	1.90413	2.26347e-07	1.11358	0.577165	1.72774	0.00053357	1.35855	0.208897	1.79953	0.0195952	1.65623	0.00153919
AWOD_I_0849	putative ATP-dependent helicase	1.55014	0.00247031	1.05102	0.829559	1.58649	0.00547911	1.3349	0.190266	1.82558	0.0233753	1.82429	0.000217559
AWOD_I_0850	putative uncharacterized protein	1.1239	0.376115	1.28925	0.030603	1.17124	0.233987	1.18908	0.460093	1.07963	0.757471	1.17526	0.346668
AWOD_I_0851	putative uncharacterized protein	1.20259	0.309543	1.33462	0.0787756	1.02118	0.920442	1.51214	0.0268597	1.1478	0.666543	1.07281	0.717512
AWOD_I_0852	protein export membrane protein	-1.53879	0.0849788	1.92928	0.0305479	-1.70495	0.0220989	-1.0038	0.994265	-1.9206	0.0526092	2.17095	0.00445475
AWOD_I_0853	protein export membrane protein	-1.44929	0.063375	1.454	0.335865	-1.74911	0.020848	1.37187	0.370086	-1.63075	0.286719	1.87587	0.0208158
AWOD_I_0854	putative exported protein	-2.24241	4.14919e-08	-1.2181	0.310354	-2.41722	1.88029e-08	-1.94192	0.000193682	-2.15383	7.20788e-05	-1.35055	0.251102
AWOD_I_0855	transcriptional regulator, LysR family	-1.5437	0.0278847	1.27434	0.496912	-1.4243	0.141659	1.11151	0.808675	-1.08297	0.841018	1.54326	0.123579
AWOD_I_0856	secretion protein, HlyD family	-1.55001	0.0230713	-2.22869	7.17474e-06	-4.446	9.44582e-05	-2.30771	7.44686e-05	-2.65069	NA	-1.61647	0.00633922
AWOD_I_0857	MFS drug resistance transporter	-1.99246	8.00179e-05	-1.5423	0.0176232	-4.85514	4.22685e-16	-1.87824	0.000402533	-2.63359	0.0152265	-1.29815	0.189994
AWOD_I_0858	pseudouridine synthase	-1.90234	6.09025e-06	-1.80989	0.000164723	-3.3975	2.95493e-19	-1.551	0.0695831	-2.34193	0.00394669	-2.34107	7.1493e-09
AWOD_I_0859	bicyclomycin resistance protein	1.21079	0.174117	1.08919	0.666479	-1.45908	0.0106203	1.29849	0.175841	-1.05309	0.902461	1.21525	0.358632
AWOD_I_0860	putative uncharacterized protein	-1.07016	0.775594	1.01543	0.933254	-2.08673	7.23947e-06	-1.01326	0.960125	-1.63675	NA	1.06557	0.793607
AWOD_I_0861	putative NAD dependent epimerase	1.68769	5.29274e-05	1.4458	0.0142165	1.55304	0.00207219	1.46069	0.0329839	1.57542	0.0461622	1.41224	0.0609139
AWOD_I_0862	multidrug efflux pump	1.23939	0.244514	2.0064	3.07112e-06	1.49788	0.0199248	1.56494	0.039282	1.47321	0.150359	2.08631	2.96474e-05
AWOD_I_0863	ABC transporter, ATP-binding protein	1.34652	0.119908	1.40176	0.0642039	1.11827	0.661197	1.79896	0.00213612	1.32799	0.435728	2.03683	1.80634e-05
AWOD_I_0864	predicted permease	1.26363	0.213096	1.43009	0.0536097	-1.17412	0.391833	1.62327	0.0295868	1.06794	0.873793	1.65492	0.00650286
AWOD_I_0865	membrane protein	1.19692	0.29767	1.67623	0.0299544	1.1223	0.459097	1.48084	0.0535426	1.28175	0.366436	1.70419	0.000394987
AWOD_I_0866	Na(+)/H(+) antiporter NhaA	-1.63635	6.61888e-05	-1.02155	0.912476	-1.04465	0.777508	-1.29086	0.255148	-1.36117	0.334164	-1.53603	0.00942772
AWOD_I_0867	methyl-accepting chemotaxis protein	1.40817	0.160248	1.85805	0.0380501	2.53302	5.32573e-05	1.50578	0.164252	1.48541	0.365153	2.80888	0.000184223
AWOD_I_0868	membrane protein	-1.16261	0.42118	1.37816	0.0731669	1.31866	0.197075	-1.05107	0.889874	1.03911	0.930277	1.52169	0.046104
AWOD_I_0869	membrane protein	-1.25905	0.364346	1.1387	0.662668	1.24982	0.47772	-1.00426	0.99401	1.38708	0.366817	1.2176	0.428962
AWOD_I_0870	putative reductase	-2.17749	2.01087e-15	-1.76468	0.000629642	-3.87061	2.10447e-31	-1.70213	0.0230326	-2.79065	2.79017e-08	-1.8606	0.000393542
AWOD_I_0871	putative transport protein	-1.50073	0.0286894	-1.2096	0.270258	-3.43622	5.41446e-10	-1.32797	0.234533	-2.16522	0.045898	1.00236	0.990972
AWOD_I_0872	glutaredoxin 1	-2.9832	1.33452e-10	-1.26003	0.16797	-1.91605	2.95699e-08	1.17364	0.680701	-1.73912	0.0295902	-1.68455	0.00532656
AWOD_I_0873	HTH-type transcriptional regulator HexR	-1.07816	0.638966	-1.03237	0.846735	-2.87505	7.62589e-12	-1.10976	0.571512	-2.94772	0.00314909	-1.24942	0.225012
AWOD_I_0874	pyridoxal-dependent decarboxylase	-1.60536	2.57758e-05	-1.66657	5.57177e-05	-3.01208	4.1526e-16	-1.60023	0.00631537	-1.9674	0.0181811	-1.99584	0.000144408
AWOD_I_0875	putative exported protein	-1.93207	2.40644e-11	-1.27202	0.0768801	-1.67272	0.00419418	-1.27827	0.30554	-2.06809	0.00971902	-2.03728	NA
AWOD_I_0876	membrane protein	-1.09063	0.668347	1.0666	0.801191	-1.62219	0.00175851	1.05274	0.907724	-1.38156	0.274892	-1.14939	0.45574
AWOD_I_0877	putative uncharacterized protein	1.2794	0.125256	-1.03838	0.832547	1.0831	0.674819	1.3784	0.174664	1.59505	0.0725951	1.13687	0.521908
AWOD_I_0878	putative regulator of competence-specific genes	1.29929	0.0902219	3.22629	4.85328e-10	2.70658	3.27267e-09	2.48348	0.000244247	2.34624	0.00277651	2.68741	1.64448e-05
AWOD_I_0879	putative exported protein	-1.75062	2.90797e-06	-1.77762	NA	-2.10317	1.20952e-13	-1.81838	0.0105552	-1.65928	NA	-2.46986	1.29442e-09
AWOD_I_0880	putative lipoprotein	-1.31808	0.0139847	-1.43832	0.0200691	-1.18051	0.12349	-1.32945	0.0840171	-1.41574	0.0474056	-1.5895	0.00613971
AWOD_I_0881	phosphoserine aminotransferase	-1.43484	0.0275058	-1.13814	0.633564	-1.91544	1.77611e-08	-1.20583	0.538488	-1.28129	0.51264	-1.26343	0.364627
AWOD_I_0882	transport ATP-binding protein CydC	-1.36099	0.0226486	1.19666	0.227957	-2.2851	2.58285e-13	1.07971	0.713848	-1.39666	0.231474	1.59761	0.0127638
AWOD_I_0883	transport ATP-binding protein CydD	-1.06198	0.666509	-1.00686	0.968286	-2.36972	1.21025e-13	-1.15831	0.492382	-1.31407	0.40685	-1.02837	0.910039
AWOD_I_0884	thioredoxin reductase	-1.40675	0.00264016	1.15622	0.287086	-2.09895	3.32779e-11	-1.18615	0.511027	-1.57825	0.0798225	1.0641	0.7937
AWOD_I_0885	alanine dehydrogenase	1.74409	4.28061e-05	-1.25689	0.10148	-1.01772	0.885456	-1.7865	0.028666	1.35428	0.238574	-1.06634	0.817649
AWOD_I_0886	leucine-responsive regulatory protein	1.48056	0.00979433	-1.22164	0.219797	1.50419	0.000752327	-1.21398	0.530549	1.56506	0.124396	1.08474	0.72897
AWOD_I_0887	DNA translocase FtsK	1.11817	0.403425	-1.0793	0.640645	1.12855	0.335938	-1.17158	0.494439	1.20063	0.472932	1.10391	0.573806
AWOD_I_0888	outer-membrane lipoprotein carrier protein	1.21907	0.200821	-1.19139	0.262128	1.11267	0.501525	-1.50547	0.133002	1.04261	0.906698	-1.02866	0.896766
AWOD_I_0889	replication-associated recombination protein A	1.3943	0.0169234	-1.12476	0.474358	1.24086	0.0940467	-1.2735	0.346109	1.25037	0.479418	1.16352	0.367321
AWOD_I_0890	seryl-tRNA synthetase	-1.91653	1.00543e-08	-1.14018	0.494639	-1.7216	8.87519e-08	-1.51934	0.0711749	-1.78957	0.0105921	-1.45266	0.0354606
AWOD_I_0891	thioredoxin 2	-1.32597	0.0446791	-1.33171	0.105657	-2.47521	1.72836e-12	-1.93969	0.00956328	-1.73231	0.0233753	-1.54135	0.0288893
AWOD_I_0892	putative uncharacterized protein	-2.24016	2.33267e-08	-1.93048	0.00127681	-2.6292	5.64181e-10	-1.17943	0.676425	-1.14686	0.783088	-1.54487	0.0373476
AWOD_I_0893	inosine-guanosine kinase	-2.6569	9.78917e-15	-1.97234	8.54542e-06	-5.33014	4.89498e-61	-2.26865	8.59143e-05	-3.62559	1.32457e-07	-1.41705	0.0527742
AWOD_I_0894	putative aldose 1-epimerase	-1.74451	6.73019e-05	1.29181	0.0949583	-2.93432	3.55361e-18	-1.08377	0.771954	-1.69856	0.119926	-1.31574	0.322215
AWOD_I_0895	glyceraldehydes-3-phosphate dehydrogenase	-2.18061	1.38853e-06	-1.0215	0.919156	-2.13648	3.81084e-15	-1.21313	0.453877	-1.46619	0.201349	-1.5594	0.0731205
AWOD_I_0896	peptide methionine sulfoxide reductase MsrB	-1.21171	0.284904	-1.26235	0.0935048	-1.04	0.793054	-1.1638	0.437943	-1.18045	0.613184	-1.22106	0.329721
AWOD_I_0897	putative lipoprotein	-1.01403	0.950298	-1.11599	0.56397	1.30931	0.13645	-1.03185	0.915832	-1.07126	0.835095	-1.37868	0.117648
AWOD_I_0898	putative uncharacterized protein	-1.7307	9.55452e-05	-1.05745	0.776279	-1.02216	0.917561	-1.28934	0.174748	-1.36006	0.361405	-1.49424	0.00370018
AWOD_I_0899	putative exported protein	-1.50215	0.0126461	-1.19251	0.306266	-1.11343	0.585672	1.07782	0.783146	-1.27057	0.326312	-1.31421	0.113242
AWOD_I_0900	putative ion transport protein	-1.38849	0.0843801	-1.08726	0.676148	-1.01903	0.926168	1.07166	0.795447	-1.05898	0.837929	-1.12545	0.524742
AWOD_I_0901	aldehyde-alcohol dehydrogenase	-2.24775	1.51554e-09	1.38708	0.0709856	-1.33119	0.0130495	-1.61293	0.162482	-1.70552	0.0261448	-2.12601	0.0127322
AWOD_I_0902	putative uncharacterized protein	-2.2575	6.21285e-07	-1.31342	0.0342784	1.79564	0.191137	-1.56003	0.0117814	-1.14765	0.864991	-1.7438	0.000261654
AWOD_I_0903	putative uncharacterized protein	-2.03278	0.000835829	1.27456	0.209648	-1.35801	0.0561232	-1.7869	0.000705345	-1.45289	0.343479	-1.92354	1.84402e-05
AWOD_I_0904	superoxide dismutase	-1.5494	0.00202083	-1.47318	0.0108994	-1.65976	7.23947e-06	-1.33999	0.194422	-1.28422	0.403511	-2.03712	0.00030326
AWOD_I_0905	glutaredoxin-4	-1.00218	0.992352	-2.29936	5.1368e-07	-1.09183	0.420331	1.18153	NA	-1.06189	0.844457	-1.92056	0.000948722
AWOD_I_0906	putative response regulator	1.037	0.815164	-1.34356	0.0221282	-1.34696	0.0238331	-1.05175	0.832893	-1.30947	0.276572	-1.19445	0.240701
AWOD_I_0907	sodium/proton antiporter	-1.45063	0.0123112	1.15258	0.395075	-2.46543	3.37118e-13	1.00035	0.999959	-1.38758	0.350713	1.11608	0.634659
AWOD_I_0908	ribonuclease T	1.18983	0.226516	-1.03102	0.899601	-1.46249	0.0379466	1.4371	0.0977292	-1.00012	0.999595	1.19366	0.379316
AWOD_I_0909	sodium-type flagellar protein MotY precursor	-1.51402	0.00736161	1.21744	0.197212	-1.9236	8.92255e-06	-1.71447	0.0119933	-1.4533	0.113433	-1.56021	0.00455992
AWOD_I_0910	putative outer membrane protein	-1.01294	0.952167	1.21797	0.414447	1.09308	0.712314	1.21423	0.516937	1.34922	0.262967	1.1885	0.435766
AWOD_I_0911	lactoylglutathione lyase	-1.34143	0.0146757	1.04701	0.738688	-1.55506	0.00114486	-1.29663	0.379888	-1.2861	0.233812	-1.80202	0.00123318
AWOD_I_0912	endonuclease III	-1.10116	0.612794	1.04614	0.772083	-1.40061	0.00714044	1.00402	0.991584	-1.33951	0.138253	-1.39183	0.0516854
AWOD_I_0913	electron transport complex protein RnfE	-1.13098	0.50091	1.06675	0.718926	-1.49368	0.00539597	-1.27405	0.271796	-1.19718	0.505852	-1.32331	0.194114
AWOD_I_0914	electron transport complex protein RnfG	-1.60948	0.000479011	1.00703	0.970994	-2.1136	1.78647e-07	-1.23769	0.344889	-1.35801	0.25371	-1.171	0.374463
AWOD_I_0915	electron transport complex protein RnfD	-1.38315	0.0186997	1.06194	0.73169	-1.92459	3.36102e-07	-1.07198	0.793564	-1.26584	0.453386	1.00664	0.975678
AWOD_I_0916	electron transport complex protein RnfC	-1.10463	0.428275	-1.13155	0.362673	-1.88206	1.59769e-07	-1.14841	0.550454	-1.2447	0.45635	-1.00755	0.971835
AWOD_I_0917	electron transport complex protein RnfB	-1.05531	0.744079	-1.00376	0.984211	-1.65427	0.00125087	-1.13262	0.582026	-1.00907	0.986732	-1.03841	0.868952
AWOD_I_0918	electron transport complex protein RnfA	-1.22844	0.168305	1.0551	0.750428	-1.36832	0.0403387	1.21727	0.311734	-1.08379	0.821023	1.01538	0.947489
AWOD_I_0919	UvrABS system protein B (excinuclease ABC subunit B)	-1.16819	0.290585	-1.22449	0.0652207	-1.02269	0.878339	-1.44597	0.0975518	-1.41668	0.175937	-1.33399	0.110618
AWOD_I_0920	two component signal response regulator LuxO	-1.45657	0.0123535	-1.17107	0.333133	-1.01618	0.926168	-1.23169	0.237829	-1.06041	0.873793	-1.25834	0.199688
AWOD_I_0921	phosphorelay protein LuxU	-1.33377	0.125878	-1.31243	0.176174	-1.28741	0.285838	-1.42559	0.141679	1.10718	0.766495	-1.47921	0.0143258
AWOD_I_0922	putative uncharacterized protein	-2.03914	2.28891e-09	-1.43795	0.0276103	-2.00856	4.8599e-07	-1.74165	0.00249433	-2.34554	0.000384852	-1.74488	2.49841e-05
AWOD_I_0923	molybdenum cofactor biosynthesis protein A	-1.47072	0.00354346	1.03731	0.877148	1.12334	0.382164	1.2473	0.173497	1.10814	0.768205	1.10407	0.536921
AWOD_I_0924	molybdenum cofactor biosynthesis protein C	1.14544	0.402612	-1.46862	0.0243297	1.01648	0.914138	-1.09849	0.738447	1.28257	0.409617	-1.27446	0.121586
AWOD_I_0925	molybdopterin-converting factor subunit 1	1.26305	0.160788	-1.4846	0.0415897	-1.14839	0.386031	1.19248	0.502471	1.02755	0.950171	1.06294	0.78294
AWOD_I_0926	molybdopterin-converting factor subunit 2	1.14274	0.40512	-1.41025	0.0298367	-1.38064	0.0153408	1.11152	0.683106	-1.0142	0.973626	-1.03263	0.882335
AWOD_I_0927	putative uncharacterized protein	-1.59258	0.000674334	1.20979	0.336841	-1.18022	0.15219	1.09955	0.722874	-1.0543	NA	1.22944	0.189994
AWOD_I_0928	membrane protein	-1.61852	3.16446e-06	-1.03026	0.854833	-1.38242	0.00128045	-1.08839	0.691434	-1.2517	0.387302	-1.1286	0.513054
AWOD_I_0929	putative lipoprotein	-1.14574	0.367428	-1.46257	0.00944966	-1.27475	0.0817182	1.12318	0.556714	-1.61886	0.0358456	-1.35229	0.0622676
AWOD_I_0930	tRNA (mo5U34)-methyltransferase	-1.21094	0.230611	-1.136	0.422154	-1.39345	0.0131355	1.01482	0.959083	-1.27256	0.40627	-1.00131	0.994907
AWOD_I_0931	tRNA (cmo5U34)-methyltransferase	-1.09478	0.723797	-1.24302	0.271879	-1.91939	0.00200813	-1.10332	0.732224	-1.3297	0.455988	-1.23923	0.257831
AWOD_I_0932	aspartyl-tRNA synthetase	-1.84876	1.12632e-08	-1.40509	0.00730789	-2.68482	1.98855e-22	-1.28296	0.369517	-2.005	0.00290873	-1.31872	0.177041
AWOD_I_0933	crossover junction endodeoxyribonuclease RuvC	1.28736	0.33763	1.17559	0.558053	-1.67346	0.0199283	1.34728	0.354573	-1.04866	0.906636	1.80023	0.0173159
AWOD_I_0934	holliday junction ATP-dependent DNA helicase RuvA	1.09215	0.626964	-1.05884	0.778333	-1.59817	0.00244454	-1.08546	0.725203	-1.11617	0.721176	-1.34911	0.0857414
AWOD_I_0935	holliday junction ATP-dependent DNA helicase RuvB	-1.59836	0.00164829	-1.06786	0.762656	-2.02427	3.32943e-09	-1.3473	0.126114	-1.6416	0.0765314	-1.5415	0.00541206
AWOD_I_0936	cytochrome d ubiquinol oxidase subunit I	-1.40683	0.0905978	-2.0657	0.000601874	-1.74652	1.99344e-07	-1.30321	0.251354	-1.21355	0.566638	-1.75983	0.000186991
AWOD_I_0937	cytochrome d ubiquinol oxidase subunit II	-1.28871	0.17937	-1.90144	0.00391704	-1.54045	3.18908e-05	-1.27053	0.308059	-1.10929	0.781962	-1.48136	0.0577684
AWOD_I_0938	membrane protein, Cyd operon protein	-1.18771	0.295576	-1.90544	0.00595628	-1.36141	0.0406917	-1.35926	0.234222	-1.08507	0.819312	-1.39523	0.160684
AWOD_I_0939	membrane protein, Cyd operon protein	-1.32089	0.124821	-1.70714	0.0337884	-1.34773	0.00442741	-1.28126	0.325092	1.06157	0.863066	-1.28278	0.23864
AWOD_I_0940	acyl-CoA thioester hydrolase	-1.7186	0.000437225	-1.57576	0.0142994	-1.67813	0.000236078	-1.65379	0.0272069	-1.67615	0.0195286	-1.736	0.0018996
AWOD_I_0941	TolQ protein, inner membrane component	-1.03077	0.865464	-1.35496	0.0139827	-1.37727	0.00725503	-1.20467	0.41687	-1.37647	0.192005	-1.35901	0.0212664
AWOD_I_0942	TolR protein, membrane component	1.05571	0.769061	1.00168	0.993403	-1.18518	0.194442	1.04225	0.890373	-1.32003	0.30799	1.03194	0.874038
AWOD_I_0943	TolA protein, membrane component	1.26518	0.059729	1.04656	0.754605	1.0008	0.995513	1.25569	0.283411	-1.06305	0.808711	1.02444	0.917801
AWOD_I_0944	TolB protein precursor, periplasmic component	-1.16498	0.152268	-1.3212	0.097907	1.00057	0.995714	-1.0491	0.834909	-1.13179	0.63472	-1.29412	0.114441
AWOD_I_0945	peptidoglycan-associated lipoprotein, OmpA family	-1.31279	0.0108358	-1.51546	0.00127583	-1.05871	0.579196	-1.17751	0.401927	-1.15106	0.667976	-1.36975	0.0547086
AWOD_I_0946	putative exported protein	-1.04284	0.750614	-1.85974	0.000410844	-1.20753	0.0889622	-1.07198	0.843176	1.02478	0.951528	-1.50336	0.00488141
AWOD_I_0947	quinolinate synthetase A	1.01907	0.902919	-1.00935	0.956916	-1.45717	0.00172176	-1.01441	0.960125	-1.14158	0.644897	-1.33639	0.0505167
AWOD_I_0948	membrane associated GGDEF protein	1.32564	0.0291225	1.6052	0.000385003	1.76373	1.92664e-05	1.55106	0.0726534	1.26946	0.305599	1.49912	0.0224405
AWOD_I_0949	GTP-binding protein HflX	1.03915	0.816899	-1.12337	0.463079	-2.29774	9.01266e-12	1.06914	0.783942	-1.12712	0.782512	-1.06611	0.739837
AWOD_I_0950	acetyltransferase, (GNAT) family	-1.07375	0.744983	-1.12139	0.578085	-1.88265	1.81528e-06	1.2522	0.395524	-1.31046	0.462117	1.03321	0.897447
AWOD_I_0951	putatuve alcohol dehydrogenase	1.36127	0.144206	1.47664	0.25339	1.14146	0.478569	1.01339	0.966547	1.21128	0.564137	1.98835	0.00658269
AWOD_I_0952	putative uncharacterized protein	-1.85035	0.000592116	-1.4757	0.0749867	-2.13975	4.61323e-10	1.21544	0.64686	-1.75408	0.01444	1.11403	0.644916
AWOD_I_0953	uncharacterized MFS-type transporter	-1.76574	0.00597682	1.38878	0.177373	-1.55387	0.00639765	-1.22679	0.472644	-2.03541	0.00382298	1.10538	0.712912
AWOD_I_0954	inner membrane protein MadN	-1.46084	0.0315808	1.3188	0.231753	-1.43247	0.0391303	1.20164	0.562736	-1.11617	0.805358	1.49971	0.102807
AWOD_I_0955	Site-specific recombinase IntI	2.26392	5.77663e-06	3.15688	0.000146168	6.2506	1.53578e-14	1.67673	0.132431	3.19736	0.000419961	3.51993	4.83718e-10
AWOD_I_0956	putative uncharacterized protein	-1.66581	4.94284e-06	-1.95315	1.48617e-09	1.30425	0.0657565	-1.34003	0.0993651	-1.05984	0.861288	-1.93605	0.00109926
AWOD_I_0957	5'-nucleotidase	-1.22966	0.105678	-1.41887	0.00921681	1.31144	0.0148139	-1.10372	0.645617	1.10667	0.735224	-1.48289	0.0745496
AWOD_I_0958	putative uncharacterized protein	1.08521	0.632567	-1.32391	0.0582042	1.71319	1.01714e-05	1.1676	0.411764	1.64543	0.0908573	-1.09698	0.726293
AWOD_I_0959	membrane protein	1.51138	0.00166622	-1.75066	1.81636e-05	1.80572	6.65521e-05	1.1564	0.519218	1.48179	0.290642	-1.1188	0.64362
AWOD_I_0960	putative acetyltransferase	1.07619	0.720094	-1.76495	0.00118006	1.85731	0.00717096	1.46118	0.138183	1.13443	0.781254	-1.30891	0.269236
AWOD_I_0961	putative uncharacterized protein	1.62663	0.0127573	-1.20856	0.577959	1.99439	0.0101342	1.71709	0.0917356	1.77329	0.036952	1.43184	0.1377
AWOD_I_0962	membrane protein	1.40155	0.183816	1.23206	0.575538	2.27917	0.0151005	1.55322	NA	1.39356	0.423119	1.34408	0.405047
AWOD_I_0963	putative uncharacterized protein	-2.2862	0.00153717	1.56674	0.289688	2.13265	0.101258	1.91489	NA	1.20876	0.747571	1.15139	0.72897
AWOD_I_0964	putative uncharacterized protein	-1.35572	0.0274023	-1.67199	0.000157876	1.04943	0.849857	-1.00418	0.990187	-1.14493	0.729113	-1.42228	0.0327886
AWOD_I_0965	transposase, IS110 family	1.20765	0.262673	-1.07128	0.805141	1.7889	0.0161802	1.42123	0.213643	1.38665	0.303626	1.49731	0.0524916
AWOD_I_0966	putative acetyltransferase, GNAT family	1.19482	0.443574	1.06527	0.784623	1.79214	0.0504049	1.15925	0.637926	1.76286	0.047169	1.18812	0.43741
AWOD_I_0967	transposase, IS91 family	1.30756	0.261911	1.81642	5.91086e-05	1.38428	0.0165257	1.97503	0.0046221	2.04491	0.0191725	2.22221	4.79922e-06
AWOD_I_0968	putative phage integrase (fragment)	2.77644	1.43674e-06	3.18727	5.63494e-06	2.73407	2.43596e-06	1.59197	0.255599	2.71614	7.12866e-05	2.79441	5.95731e-06
AWOD_I_0969	ParE toxin protein	1.35743	0.181309	-1.04186	0.882458	1.14519	0.54817	-1.14172	0.74075	1.2788	0.423283	-1.01936	0.94963
AWOD_I_0970	ParD antitoxin protein	1.42058	0.0342363	-1.27212	0.195193	1.1501	0.485453	-1.17312	0.575288	1.53089	0.148138	-1.51564	0.0430569
AWOD_I_0971	MaoC domain protein	1.09877	0.675793	1.0501	0.828039	1.25124	0.261037	1.02242	0.94844	1.00985	0.980607	1.06015	0.807143
AWOD_I_0972	membrane protein	1.01208	0.960046	1.03411	0.896027	1.37752	0.228255	1.1344	0.666979	1.11939	0.804299	1.20554	0.452892
AWOD_I_0973	cytotoxic protein CcdB	1.33139	0.219815	1.06516	0.79842	1.68682	0.0656062	1.18497	0.610447	1.45612	0.28121	-1.05375	0.853416
AWOD_I_0974	post-segregation antitoxin CcdA	1.62116	0.0105274	1.27119	0.146576	1.97408	0.00183904	1.14603	0.706778	1.60023	0.151339	-1.48336	0.0440057
AWOD_I_0975	transposase, IS4 family (pseudogene)	1.46873	0.0516839	1.0034	0.989462	2.19988	0.000913275	1.22222	0.537552	1.53601	0.147107	-1.24532	0.293292
AWOD_I_0976	membrane protein	-1.44472	0.00586825	1.01778	0.919156	1.31015	0.229717	1.19451	0.492382	1.12875	0.753039	1.06202	0.767392
AWOD_I_0977	membrane associated GGDEF protein	-1.08228	0.593079	-1.10965	0.438378	1.38244	0.02417	1.03843	0.875221	1.05299	0.879245	-1.26325	0.0940273
AWOD_I_0978	chitodextrinase	1.89484	6.06145e-05	3.36016	4.16531e-11	4.5776	8.24497e-28	2.95143	1.64804e-12	2.41733	0.000103064	2.88224	2.04577e-12
AWOD_I_0979	putative lipoprotein	2.06343	0.00110147	2.01343	0.0137882	2.67294	0.000273672	1.67274	0.104059	1.66714	0.179051	1.73645	0.0180459
AWOD_I_0980	membrane associated GGDEF protein (pseudogene)	1.70784	0.00110592	1.90988	0.000571586	2.48555	1.67998e-08	1.71304	0.00370541	2.8812	6.38976e-08	1.66291	0.00151351
AWOD_I_0981	serine/threonine protein kinase	1.31465	0.102322	1.5196	0.0176405	1.74315	0.00427049	1.45706	0.0673173	1.85449	0.0551671	1.6668	0.00117682
AWOD_I_0982	serine/threonine phosphoprotein phosphatase	1.96788	0.00232904	1.53289	0.145604	1.69426	0.0972524	1.56012	0.174389	1.24862	0.5903	1.94696	0.00898971
AWOD_I_0983	putative type VI secretion protein VasK	2.25548	8.32084e-07	2.35829	0.00163744	3.61788	1.59758e-10	1.77009	0.0565567	2.05709	0.0172733	2.53902	7.53658e-05
AWOD_I_0984	putative type VI secretion protein VasF	1.48251	0.0197539	-1.2346	0.256135	1.31117	0.262177	1.06406	0.877519	1.02469	0.960107	1.09093	0.735609
AWOD_I_0985	putative type VI secretion protein VasE	1.52345	0.0123408	1.17245	0.503386	1.85271	0.00183637	1.37287	0.263605	1.22801	0.571458	1.30643	0.234958
AWOD_I_0986	putative type VI secretion protein VasD	1.43207	0.200493	1.3824	0.30492	3.20297	0.00874997	1.27319	NA	1.61715	0.279881	1.39131	0.271087
AWOD_I_0987	putative type VI secretion protein VasC	1.50958	0.0781694	1.81507	0.0275539	2.37982	0.000552133	1.2467	0.492382	2.13056	0.0145546	1.94281	0.00157865
AWOD_I_0988	sigma-54 dependent transcriptional regulatory protein	3.12219	5.90593e-07	2.44784	0.000778659	3.88096	4.83925e-07	1.62588	0.194532	2.15927	0.0190851	2.48505	0.00146859
AWOD_I_0989	chaperone ClpB	3.08449	7.12771e-15	2.49702	0.00341048	3.42397	3.72631e-07	1.94904	0.0735922	3.22173	0.000723564	2.57777	4.67398e-05
AWOD_I_0990	putative type VI secretion protein VasG	2.31261	0.00088624	1.82561	0.106343	2.41536	0.013969	1.20193	0.646937	2.39945	0.0138442	1.73105	0.0142985
AWOD_I_0991	putative type VI secretion protein VasA	-1.11132	0.539347	1.27872	0.143135	1.35954	0.115311	1.04395	0.860918	-1.08974	0.815118	-1.02133	0.92155
AWOD_I_0992	putative type VI secretion protein VasS	1.54126	0.141666	1.48232	0.139309	2.46429	0.0447296	1.03864	NA	1.28739	0.593285	1.2962	0.356888
AWOD_I_0993	putative type VI secretion protein VasR	2.2229	6.41397e-06	2.30024	2.43045e-05	1.49901	0.158815	1.35152	0.290951	1.85903	0.00693452	1.59058	0.00899616
AWOD_I_0994	putative type VI secretion protein VasQ	2.27379	7.93925e-06	2.79728	1.2042e-05	-1.33212	0.447897	1.21065	NA	1.98113	0.0423897	1.32225	0.300768
AWOD_I_0995	putative type VI secretion protein VasJ	1.767	0.000295833	2.08486	1.81636e-05	1.36827	0.293281	1.54564	0.095833	1.16834	0.66498	1.64668	0.0101203
AWOD_I_0996	putative uncharacterized protein	1.06853	0.881287	1.1966	0.728147	-1.34487	0.564666	1.38364	NA	1.23867	0.732548	1.19571	0.7001
AWOD_I_0997	primosomal replication protein N''	-1.02144	0.91784	-1.12534	0.643095	-1.22686	0.362256	1.17317	0.567773	-1.02807	0.934586	-1.06916	0.780563
AWOD_I_0998	membrane protein	-1.03668	0.861686	1.34784	0.0566069	-1.39236	0.0302639	1.15938	0.575148	-1.01076	0.978428	1.14156	0.483811
AWOD_I_0999	probable ATP-dependent DNA helicase DinG	1.39158	0.0112711	1.21524	0.112178	1.00205	0.989128	1.25737	0.265107	1.38258	0.240335	1.22668	0.159475
AWOD_I_1000	porin-like protein H	1.09304	0.715861	5.49935	1.68407e-32	1.25628	0.316178	1.6879	0.0263888	1.26847	0.564373	2.16007	0.000193227
AWOD_I_1001	putative exported protein	1.05132	0.769061	-1.21089	0.300052	-1.39335	0.0151019	-1.13771	0.63276	-1.3407	0.203232	-1.12857	0.471733
AWOD_I_1002	putative outer membrane protein	1.46583	0.00165781	1.46871	0.00071357	1.53139	8.94417e-06	2.0782	3.46543e-05	1.37058	0.250751	1.63222	0.01374
AWOD_I_1003	ATP phosphoribosyltransferase	-1.02201	0.932773	1.72772	NA	-1.72877	4.62913e-05	-1.28563	0.265107	-1.53092	0.0311142	-1.21448	0.528691
AWOD_I_1004	histidinol dehydrogenase	-1.02748	0.913497	1.51648	0.0334379	-1.53095	0.000244551	-1.38109	0.196563	-1.41346	0.140003	-1.37054	0.305223
AWOD_I_1005	histidinol-phosphate aminotransferase	1.10795	0.613508	1.2238	0.236688	-1.92233	1.29428e-08	-1.4774	0.126114	-1.34143	0.296051	-1.40392	0.196711
AWOD_I_1006	histidine biosynthesis bifunctional protein HisB [includes: histidinol-phosphatase and imidazoleglycerol-phosphate dehydratase]	1.05225	0.829621	1.50022	0.00629551	-1.5616	0.000441994	-1.11063	0.598967	1.22347	0.475236	-1.05798	0.853851
AWOD_I_1007	imidazole glycerol phosphate synthase subunit HisH (imidazole glycerol synthase glutamine amidotransferase subunit)	-1.09178	0.723808	1.19991	0.371603	-1.67698	0.000262211	-1.19454	0.372743	1.02928	0.941297	-1.19728	0.542329
AWOD_I_1008	1-(5-phosphoribosyl)-5-[(5-phosphoribosylamino) methylideneamino] imidazole-4-carboxamide isomerase (phosphoribosylformimino-5-aminoimidazole carboxamide ribotid isomerase)	-1.01306	0.956016	1.37401	0.0921587	-1.36425	0.0447735	1.19348	0.4702	1.2694	0.395809	-1.24378	0.449875
AWOD_I_1009	Fic family protein	1.17962	0.345394	-1.00638	0.971244	-1.09735	0.501707	-1.36464	0.089058	1.22088	0.466351	-1.21115	0.336408
AWOD_I_1010	imidazole glycerol phosphate synthase subunit HisF	-1.01695	0.922654	1.06763	0.700551	-1.37774	0.0118927	-1.21035	0.321931	-1.1286	0.63332	-1.43356	0.0487284
AWOD_I_1011	histidine biosynthesis bifunctional protein HisIE [includes: phosphoribosyl-AMP cyclohydrolase and phosphoribosyl-ATP pyrophosphatase]	-1.26167	0.0783172	1.04078	0.807269	-1.49324	0.00022807	-1.43895	0.0591818	-1.34658	0.201909	-1.27229	0.321404
AWOD_I_1012	psedouridine synthase	1.02343	0.927737	-1.56428	0.0510414	-3.51383	1.3126e-09	-1.88189	0.0326169	-2.6213	0.000691725	-1.44284	0.106939
AWOD_I_1013	putative uncharacterized protein	-1.68621	0.0056645	-1.31767	0.198767	-3.06816	8.21744e-12	-1.3976	0.148851	-2.74719	0.0058434	1.14601	0.521788
AWOD_I_1014	transposase, IS66 family	1.15214	0.664066	1.23176	0.537089	1.21362	0.615846	1.22955	NA	1.10747	0.833888	1.49138	0.182056
AWOD_I_1015	transposase, IS66 family	-1.04214	0.885843	1.16923	0.601321	1.44998	0.207063	1.23019	0.52725	1.34176	0.451753	1.46144	0.150123
AWOD_I_1016	transposase, IS66 family	-1.22215	0.165608	1.11249	0.525233	-1.09197	0.667653	-1.06671	0.787363	-1.0436	0.912978	-1.02347	0.906157
AWOD_I_1017	putative exported protein	1.23001	0.332428	1.86872	0.000917247	4.53644	3.1261e-12	1.46116	0.12947	1.55518	0.26531	1.8703	0.00206311
AWOD_I_1018	putative lipoprotein	1.06633	0.664066	-1.43814	0.0195788	-1.02543	0.888437	-1.13059	0.677479	-1.18786	0.525153	-1.81246	0.00429046
AWOD_I_1019	putative uncharacterized protein, YCII-related	-1.01275	0.947721	-1.21152	0.175454	-1.05471	0.768133	-1.14715	0.554511	-1.30157	0.321144	-1.68132	0.00533953
AWOD_I_1020	HTH-type transcriptional regulator, LysR-family	1.82909	0.044551	2.51234	0.0305405	6.14203	0.00018846	1.57929	0.214195	1.94524	0.170243	2.43847	0.110162
AWOD_I_1021	membrane protein	1.09017	0.759625	1.3215	0.256135	1.40649	0.264078	1.00138	0.999047	1.19398	0.652175	1.0954	0.721382
AWOD_I_1022	putative exported protein	-1.35089	0.162551	-1.26632	0.311766	1.58948	0.070582	-1.11788	0.753417	-1.12409	0.783088	-1.18441	0.526081
AWOD_I_1023	acyl-CoA thioester hydrolase	-1.80293	0.00168948	-1.37351	0.15871	-1.54617	0.0381105	-1.29895	0.289616	-1.47706	0.179408	-1.12259	0.63151
AWOD_I_1024	probable intracellular septation protein	-1.09706	0.618962	1.00522	0.980256	-1.77769	8.14604e-06	1.3287	0.197508	-1.26613	0.485083	1.04983	0.840112
AWOD_I_1025	sodium:dicarboxylate symporter (fragment)	-1.03084	0.919005	1.36471	0.332052	1.58998	0.133443	1.37755	0.328867	1.25497	0.662926	1.61978	0.0468664
AWOD_I_1026	transporter, major facilitator family	1.19438	0.42525	1.3938	0.27301	2.28434	0.000252434	1.12735	0.743696	1.65882	0.0909614	1.51137	0.0928836
AWOD_I_1027	putative transcriptional regulator	1.20029	0.425493	-1.25537	0.519394	1.34618	0.281997	-1.07594	0.854468	-1.07293	0.845044	1.12266	0.73681
AWOD_I_1028	methyl-accepting chemotaxis protein	1.39585	0.0415535	1.71658	0.0131653	1.86754	0.000983284	1.6011	0.0246363	1.57661	0.0553905	1.65883	0.00212221
AWOD_I_1029	two-component response regulator	1.41335	0.0425541	-1.3155	0.129986	-1.26784	0.118721	1.17989	0.370086	-1.37051	0.263909	-1.15077	0.48356
AWOD_I_1030	proton glutamate symport protein	-2.32902	2.06221e-08	-1.03666	0.864505	-2.97951	6.54073e-22	-1.43817	0.0986005	-2.64923	0.000316849	-1.31075	0.0735132
AWOD_I_1031	tryptophan synthase alpha chain	-1.74306	0.000135501	-2.39526	1.86919e-13	-1.86521	2.52947e-05	-2.3624	4.97694e-07	-1.87343	0.00576282	-2.03215	0.00109663
AWOD_I_1032	tryptophan synthase beta chain 1	-1.99323	1.61345e-05	-1.98251	1.12772e-06	-2.23308	1.37099e-13	-2.44593	3.15121e-13	-1.94813	0.0035804	-2.19336	0.000464316
AWOD_I_1033	tryptophan biosynthesis protein TrpCF	-1.96299	1.96987e-05	-1.98191	2.40518e-05	-1.67674	0.000203656	-2.5557	3.83817e-11	-1.86554	0.00883529	-2.14146	1.66172e-05
AWOD_I_1034	anthranilate phosphoribosyltransferase	-1.89981	0.00174377	-2.07763	8.1782e-07	-1.67697	0.00366605	-2.56512	7.36163e-08	-1.57886	0.12934	-2.36726	4.10595e-05
AWOD_I_1035	anthranilate synthase component II	-2.5439	1.89016e-06	-2.03661	2.53318e-06	-1.55557	0.0218352	-2.5181	8.86364e-07	-2.04636	0.0117812	-2.39938	0.000131721
AWOD_I_1036	anthranilate synthase component I	-3.39903	2.00657e-17	-2.06018	3.81234e-08	-1.87363	0.000475718	-2.02851	0.00034761	-1.9067	0.0311396	-2.40089	3.57021e-05
AWOD_I_1037	putative phosphoesterase	-1.07145	0.593079	-1.0813	0.714439	1.11762	0.332535	-1.18536	0.44632	-1.08867	0.80223	-1.27282	0.113773
AWOD_I_1038	putative uncharacterized protein, YrdC family	-1.0718	0.588305	-1.2372	NA	1.31658	0.00418445	-1.23338	0.394324	-1.079	0.824201	-1.54945	0.00834012
AWOD_I_1039	sensor protein AinR	1.16139	0.279609	1.07321	0.697464	1.42947	0.0152988	1.05925	0.80198	1.17227	0.539668	1.06307	0.740733
AWOD_I_1040	autoinducer synthase	2.01405	0.000282769	1.02882	0.931048	3.20152	5.66568e-08	1.64213	0.0642318	1.58621	0.339674	1.16292	0.737037
AWOD_I_1041	pseudouridine synthase	1.31759	0.0174716	1.06394	0.791153	-1.47856	0.025161	1.14935	0.573291	-1.07531	0.875624	1.07527	0.629178
AWOD_I_1042	putative NAD- or NADP-dependent oxidoreductase	-1.07018	0.641558	-1.13667	0.435634	-1.84494	8.22948e-07	-1.19027	0.492601	-1.22346	0.488031	-1.57239	0.00279964
AWOD_I_1043	probable protease SohB	-1.08884	0.626081	-1.046	0.811587	-1.46341	0.00327146	1.24572	0.275335	-1.36141	0.316459	1.05253	0.791167
AWOD_I_1044	putative uncharacterized protein	-1.78711	0.00637716	-1.26127	0.259813	-1.63376	0.00841723	-1.05274	0.870341	-1.79013	0.0181811	-1.48569	0.0402547
AWOD_I_1045	DNA topoisomerase I (omega protein)	-1.80733	1.75121e-07	-1.59849	0.0033386	-2.62411	1.27128e-22	-1.94137	0.000402533	-2.1797	3.58811e-06	-1.61561	0.00455958
AWOD_I_1046	toxin coregulated pilus biosynthesis protein I	1.10979	0.496058	-1.04246	0.767624	1.10253	0.410731	1.43581	0.0845963	1.2944	0.31994	1.27854	0.0550258
AWOD_I_1047	putative sodium/sulfate symporter	-3.47257	5.75646e-25	-1.08727	0.641942	1.03532	0.884461	-1.48006	0.0988342	-1.48964	0.283886	-1.85429	5.80657e-05
AWOD_I_1048	putative sensor histidine kinase	-1.35604	0.0399579	-1.6038	0.00324997	1.72824	2.27831e-07	-1.42527	0.099055	1.1829	0.599141	-1.73845	0.00696662
AWOD_I_1049	putative two-component response regulator	-1.26139	0.0947117	-1.71957	5.58339e-05	1.70006	4.60292e-06	-1.22595	0.415003	1.40408	0.149511	-1.69154	0.0239449
AWOD_I_1050	D-lactate dehydrogenase	-2.14601	1.1065e-12	-1.65529	3.85611e-06	-1.59368	7.74075e-05	-1.47618	0.0752371	-2.16397	0.000266658	-1.88603	0.00132831
AWOD_I_1051	putative phosphomannomutase	-2.29261	9.91874e-07	-5.8328	1.27897e-38	1.21462	0.315004	-5.08358	2.90051e-19	-1.46669	0.38978	-5.32706	5.89469e-20
AWOD_I_1052	putative lysine exporter protein	1.246	0.558804	-5.08947	1.9115e-13	-2.04134	0.0261445	-3.31971	3.81059e-07	-1.72839	0.134079	-2.09362	0.0142865
AWOD_I_1053	transcriptional regulator, AraC-family	1.05403	0.868497	1.34361	0.275924	2.03816	0.00209846	1.3574	0.284991	1.16267	0.682951	1.51754	0.0743895
AWOD_I_1054	putative branched-chain amino acid transport protein, AzlC family	-1.23282	0.509899	1.60847	0.141911	1.74677	0.103539	1.18584	NA	1.50498	0.333534	1.73901	0.106939
AWOD_I_1055	putative branched-chain amino acid transport protein, AzlD family	-1.11213	0.689533	1.47414	0.313177	1.53373	0.164549	1.11023	0.781912	1.06402	0.904237	1.69914	0.0361967
AWOD_I_1056	putative fumarylacetoacetate hydrolase	-2.06459	3.07786e-06	-1.08822	0.741565	-1.16062	0.529258	-1.10819	0.738447	-1.22221	0.571153	-1.03147	0.911548
AWOD_I_1057	HTH-type transcriptional regulator, AraC family	1.22288	0.3895	1.26372	0.443715	1.58471	0.0213294	1.20527	0.597766	1.29702	0.445095	1.62227	0.00758787
AWOD_I_1058	putative acetyltransferase, GNAT family	1.22693	0.3913	1.02515	0.92075	-1.23637	0.29096	-1.15966	0.561171	1.10454	0.785244	-1.31856	0.147547
AWOD_I_1059	adenylosuccinate synthetase	-1.41332	0.18558	-1.00539	NA	1.18042	0.587198	-2.85193	0.0011602	-1.45932	0.301152	-3.21717	6.06161e-05
AWOD_I_1060	HTH-type transcriptional regulator, LysR family	1.79471	0.000428008	1.75082	0.0141469	2.44459	1.14146e-06	2.04316	0.00331175	1.64678	0.134645	1.48767	0.114576
AWOD_I_1061	putative uncharacterized protein	-1.11676	0.524564	1.17273	0.487335	2.33591	9.97361e-08	1.02745	0.937555	1.36919	0.38786	1.07994	0.77413
AWOD_I_1062	HTH-type transcriptional regulator, LysR family	1.44847	0.114197	1.27183	0.340798	1.54035	0.0805271	1.27749	0.494559	1.38143	0.316242	1.49061	0.0468617
AWOD_I_1063	putative monooxygenase ydhR	-1.2625	0.442803	1.20293	0.726641	-1.14016	0.722141	1.06201	NA	-1.19474	0.777979	1.22094	0.610987
AWOD_I_1064	membrane protein	-1.99084	0.0302584	-1.08646	0.858706	1.45246	0.382164	-1.06542	NA	-1.226	0.713869	1.47187	0.282427
AWOD_I_1065	putative NADP or NAD utilising oxidoreductase	1.22208	0.492965	1.33687	0.313177	1.75994	0.0480647	1.32314	0.403663	1.73244	0.143351	1.58398	0.0928836
AWOD_I_1066	putative extracellular solute-binding protein	1.38842	0.1116	1.47481	0.135826	2.08767	0.0416506	1.48085	0.233833	1.65993	0.0741356	1.75659	0.00425038
AWOD_I_1067	transcriptional regulator, AraC-family	-1.60566	0.0186838	1.21141	0.468149	1.60154	0.121655	-1.19554	0.607672	1.25554	0.664788	-1.02104	0.939617
AWOD_I_1068	transporter, LysE family	-1.80821	0.00376737	1.06533	0.820509	1.41566	0.322185	-1.04808	0.892845	-1.2187	0.631398	-1.20103	0.470612
AWOD_I_1069	membrane protein	1.91201	0.000851232	1.85371	0.0177537	1.77147	0.0218298	1.52651	0.108493	1.38157	0.425419	1.39708	0.0911321
AWOD_I_1070	integral membrane protein, Band 7 protein	1.48898	0.00201086	1.52211	0.014168	1.07109	0.620028	2.08581	1.73906e-07	1.33801	0.290766	1.80707	NA
AWOD_I_1071	transposase, IS66 family	1.25719	0.365865	1.18234	0.564383	1.7669	0.0552789	1.19647	0.609962	1.54172	0.20025	1.41056	0.175618
AWOD_I_1072	transposase, IS66 family	-1.02481	0.92892	1.15727	0.624593	1.39221	0.251837	1.22117	0.53581	1.38093	0.400055	1.47978	0.124695
AWOD_I_1073	transposase, IS66 family	-1.21826	0.163237	1.09787	0.575907	-1.10147	0.63688	-1.0682	0.782633	-1.04579	0.908941	-1.01985	0.92075
AWOD_I_1074	Transcriptional regulator, TetR family	1.66804	0.0294958	1.45462	0.113505	1.18335	0.445673	1.5203	0.120882	1.29601	0.419556	1.77514	0.00516755
AWOD_I_1075	putative glutathione S-transferase	2.23592	0.00592935	-1.06882	0.878781	1.65868	0.159702	-1.0866	0.83559	1.4791	0.411319	1.20811	0.457735
AWOD_I_1076	putative glutathione S-transferase (pseudogene)	1.47653	0.176233	1.19371	0.576754	1.35188	0.303675	1.14663	0.71269	1.28496	0.519811	1.58401	0.0679273
AWOD_I_1077	putative uncharacterized protein (pseudogene)	2.26567	0.00122342	2.02088	0.0167642	6.95238	3.2573e-10	1.32384	0.32112	2.38688	0.0557187	1.62115	0.00949689
AWOD_I_1078	putative exported heme-binding protein	-1.14779	0.667453	1.00091	0.997297	2.69853	0.002836	1.12404	0.740235	1.29879	0.63858	1.07331	0.791293
AWOD_I_1079	putative exported heme-binding protein	-1.28696	0.26769	-1.20563	0.612847	1.02449	0.936609	-1.19221	0.598772	-1.00687	0.989821	-1.0695	0.813807
AWOD_I_1080	outer membrane protein A precursor	-1.56376	0.00355931	-1.76941	2.95027e-07	-1.72845	4.14461e-09	-1.66562	0.00229606	-1.58137	0.0281455	-2.33564	3.27443e-14
AWOD_I_1081	putative transcriptional regulator	1.60423	0.0356488	1.10113	0.766808	1.81463	0.0171028	1.21407	0.597205	1.26697	0.457314	1.54346	0.0920898
AWOD_I_1082	membrane protein	1.65126	0.0526297	-1.24504	0.557114	1.91144	0.0468885	1.48451	0.242544	1.66699	0.128689	1.01949	0.953364
AWOD_I_1083	methyl-accepting chemotaxis protein	1.05322	0.79816	-1.40658	0.00449738	-1.17605	0.256415	-1.11873	0.666607	-1.09615	0.737806	-1.46746	0.0662329
AWOD_I_1084	transposase, IS30 family	1.02776	0.887903	1.04726	0.836859	1.0044	0.982419	1.07771	0.792764	-1.24779	0.365481	1.13542	0.522248
AWOD_I_1085	extracellular solute-binding protein	-1.22229	0.249357	-1.12676	0.466543	1.33786	0.165269	-1.12991	0.654036	-1.45832	0.196341	-1.39736	0.0472018
AWOD_I_1086	methyl-accepting chemotaxis protein	-3.97922	3.18542e-39	-2.55694	NA	-3.27937	1.42767e-17	-8.11655	6.88112e-37	-3.12347	1.88582e-05	-5.9472	4.64684e-47
AWOD_I_1087	HTH-type transcriptional regulator, LysR family	-1.48836	0.0311493	-1.17348	0.487514	-1.16004	0.499418	-1.45908	0.123964	-1.66813	0.0427175	1.14366	0.536315
AWOD_I_1088	putative nucleoside permease	1.50633	0.107563	1.58464	0.154905	1.45676	0.204906	1.33766	0.293305	1.57752	0.253845	1.72714	0.031703
AWOD_I_1089	putative membrane-associated sulfatase	-8.27859	4.72275e-41	-1.84915	0.00260289	-14.8801	3.10713e-104	-2.37043	8.49222e-08	-8.03228	1.74992e-10	-1.84446	0.000403396
AWOD_I_1090	putative membrane-associated sulfatase	-3.05164	3.21755e-08	-2.19472	0.0061271	-7.73188	6.08468e-41	-2.20772	0.00960746	-4.41304	0.000599618	-1.59871	0.109188
AWOD_I_1091	diacylglycerol kinase	-2.45763	0.00314311	-2.40394	0.0148939	-7.6161	2.11278e-14	-1.954	NA	-3.69331	0.0131967	-2.48294	0.00102114
AWOD_I_1092	peptidyl-prolyl cis-trans isomerase B	1.56182	0.0361668	1.26308	0.411343	-1.56577	0.0711589	1.45179	0.256105	-1.12107	0.782873	2.27237	0.000332384
AWOD_I_1093	beta-lactamase	2.10522	0.00776942	-1.04902	0.920718	-1.05836	0.858552	1.65978	0.142515	1.06773	0.892692	2.03294	0.021293
AWOD_I_1094	putative uncharacterized protein	2.07364	0.00937202	1.77337	0.161292	-1.07923	0.824873	-1.15792	0.704895	1.38077	0.410348	1.51434	0.125377
AWOD_I_1095	putative HNH endonuclease	-1.35413	0.0294454	1.13649	0.516527	-1.67059	7.86059e-05	-1.0695	0.823237	-1.21834	0.457314	-1.034	0.88566
AWOD_I_1096	membrane protein, ICMT family	1.017	0.938194	1.43893	0.103683	1.28107	0.200319	1.11931	0.690775	-1.07048	0.842956	1.38626	0.120207
AWOD_I_1097	membrane protein	3.58932	4.34796e-05	4.68945	8.19165e-06	9.07074	1.87514e-08	2.01268	0.0398181	2.42392	0.0987001	4.09678	1.6025e-06
AWOD_I_1098	HTH-type transcriptional regulator, LysR family	1.80745	0.0235135	1.25375	0.528949	1.72626	0.0342069	1.2121	0.609122	1.48364	0.212676	1.62796	0.0557781
AWOD_I_1099	putative membrane protein	-1.98999	3.26024e-08	1.33092	0.0659737	2.2926	0.0575077	-1.07209	0.880113	-1.13495	0.82387	1.17114	0.568011
AWOD_I_1100	putative ABC transporter permease	-1.61463	0.000349052	1.29928	0.0485904	3.41899	0.002485	1.08579	0.830191	1.02036	0.976106	1.09278	0.730554
AWOD_I_1101	putative ABC transporter permease	1.78169	0.00139699	1.07656	0.697398	6.98938	1.33519e-27	1.08068	0.807348	2.36176	0.0356384	1.06626	0.796206
AWOD_I_1102	ABC transporter ATP-binding protein	2.63778	1.83539e-05	1.20062	0.298058	10.2667	5.6205e-27	1.3695	0.146795	2.58447	0.061039	1.25048	0.361542
AWOD_I_1103	chaperone protein DnaJ	-1.34036	0.05857	1.16053	0.410865	-1.72954	0.00686815	1.19906	0.374078	-1.13322	0.803591	1.1293	0.57862
AWOD_I_1104	putative exported protein	-1.42256	0.0198714	1.08928	0.639441	1.02354	0.899997	-1.07611	0.77557	-1.2279	0.512186	-1.06626	0.740733
AWOD_I_1105	membrane protein	-2.04113	7.55128e-06	-1.3382	0.11387	-2.49343	0.0192067	-1.09832	NA	-2.93714	0.000401585	-2.63377	1.03935e-07
AWOD_I_1106	N-acetylmuramic acid 6-phosphate etherase	-1.12356	0.509103	1.35414	0.0673142	1.27386	0.349874	-1.02035	0.945501	-1.42346	0.244587	-1.08266	0.716562
AWOD_I_1107	putative uncharacterized protein	-1.19498	0.345169	-1.08435	0.713692	-4.12159	2.43687e-23	-1.20283	0.556714	-1.67313	NA	-1.44638	0.0171826
AWOD_I_1108	membrane protein	-1.12686	0.557665	1.08564	0.776279	-1.3906	0.0905861	1.00073	0.999372	-1.09549	0.806582	1.23786	0.377513
AWOD_I_1109	transporter, BCCT family	-1.58062	0.0137953	1.46157	0.100341	-1.99379	0.000375696	1.11149	0.700484	-1.78775	0.14663	1.43021	0.0789679
AWOD_I_1110	prolyl endopeptidase	4.68199	2.02527e-29	3.44064	4.04676e-24	6.64043	5.69401e-86	2.81365	1.00945e-06	5.9801	7.46618e-22	3.51958	1.87114e-18
AWOD_I_1111	inner membrane transporter, POT family	-1.1582	0.53489	-2.52346	6.09782e-08	1.61515	0.0127755	-3.28411	1.50788e-12	1.16354	0.757471	-2.27994	0.000337282
AWOD_I_1112	membrane protein	1.23396	0.380897	1.18313	0.383304	1.50682	0.0113597	1.06497	0.884015	1.57985	0.119295	1.57152	0.0223466
AWOD_I_1113	transporter, BCCT family	1.96006	4.66885e-06	1.41068	0.0514993	1.46714	0.0335471	1.41069	0.107832	1.98655	0.0893218	1.64147	0.00138793
AWOD_I_1114	putative uncharacterized protein	-1.3694	0.0205723	-1.32474	0.0904004	-1.28012	0.164904	-1.15392	0.494439	-1.3978	0.170243	-1.19239	0.25
AWOD_I_1115	putative uncharacterized protein	1.12268	0.439926	1.4233	0.00483857	1.46177	0.0135116	1.13284	0.662692	-1.01136	0.978428	1.23183	0.192429
AWOD_I_1116	putative uncharacterized protein	-1.2168	0.332845	1.1262	0.676148	-1.76083	0.0189498	-1.21909	0.573338	-1.3993	0.391734	1.0321	0.9069
AWOD_I_1117	putative RNA methyltransferase	-1.1313	0.566138	-1.01588	0.957654	-3.6192	8.99027e-12	1.06975	0.830191	-2.05747	0.0173149	1.2899	0.391157
AWOD_I_1118	putative uncharacterized protein	-1.54204	0.00970014	-1.11005	0.683249	-1.65472	0.00383687	-1.17537	0.626453	-1.15749	0.589124	-1.38677	0.0960164
AWOD_I_1119	alpha-amylase	-2.06157	1.16143e-08	1.06598	0.714868	-2.37358	1.47075e-11	-1.18179	0.500916	-2.17092	0.0209299	-1.1744	0.378009
AWOD_I_1120	outer membrane protein	2.4566	3.43558e-06	1.93952	1.86753e-09	2.76328	8.10572e-22	-1.08287	0.745283	2.12394	0.0154276	1.30554	0.137239
AWOD_I_1121	methyl-accepting chemotaxis protein	-1.2521	0.151282	-1.15154	0.298942	1.93553	0.000451652	-1.12313	0.570237	1.05129	0.922155	-1.22691	0.238618
AWOD_I_1122	HIT family protein	-1.37608	0.0846643	1.00495	0.976478	1.02942	0.82387	1.56394	0.0138837	-1.50456	0.163891	-1.00115	0.994907
AWOD_I_1123	putative lipoprotein	1.0726	0.636264	-1.10917	0.454754	1.16074	0.171099	1.41417	0.0373948	1.06699	NA	1.05149	0.783021
AWOD_I_1124	putative lipoprotein	1.13857	0.343419	1.12558	0.449415	-1.0275	0.831774	1.41424	0.0798174	1.05839	0.850788	1.04304	0.859677
AWOD_I_1125	putative lipoprotein	-1.30079	0.0369525	-1.31598	0.010113	-1.17487	0.191285	1.18738	0.360945	-1.2849	0.290834	-1.36365	0.0780217
AWOD_I_1126	putative uncharacterized protein	-2.01309	2.04312e-06	-1.42364	0.00295494	-1.21173	0.143563	-1.17007	0.414896	-1.49698	0.0782877	-1.66739	0.000223273
AWOD_I_1127	putative methyltransferase	-1.62617	0.0466451	-1.45842	0.0950071	-1.13767	0.631984	-1.074	0.82917	-1.70091	0.0974955	-1.17094	0.530355
AWOD_I_1128	membrane protein	2.5867	9.47463e-05	2.71385	0.000823195	4.22454	5.29724e-07	1.79627	0.125217	2.25683	0.0565193	3.56879	9.75688e-05
AWOD_I_1129	6-phosphogluconate dehydrogenase	4.7939	4.4886e-07	5.64118	2.97997e-05	5.35892	1.1639e-06	1.73301	0.202962	2.48907	0.0413372	3.53455	2.61383e-05
AWOD_I_1130	putative uncharacterized protein	2.86841	0.0433092	3.57028	0.0119611	1.98182	0.200307	1.43083	NA	2.54066	0.13678	3.1445	0.0135156
AWOD_I_1131	HTH-type trancriptional regulator, GntR family	-1.19709	0.244514	1.30067	0.219823	-1.19351	0.312048	-1.16718	0.516937	-1.1338	0.671807	1.03408	0.892885
AWOD_I_1132	putative antibiotic resistance protein	1.27666	0.277623	1.54926	0.0429753	1.63523	0.00545292	1.0367	0.907724	1.43642	0.300192	1.32875	0.159578
AWOD_I_1133	putative uncharacterized protein	-1.21969	0.105778	1.00303	0.987818	1.8585	0.000300251	-1.35176	0.0614473	1.03876	0.94103	-1.5919	0.00420893
AWOD_I_1134	NADH dehydrogenase	-2.34465	6.90989e-09	-1.4457	0.00305477	-3.50801	4.97482e-17	-1.82146	0.00690353	-3.24851	2.13497e-05	-1.72751	0.00136636
AWOD_I_1135	putative helicase (DEAD/DEAH box helicase)	-1.49313	0.0360079	-1.27683	0.132487	-5.05524	6.86095e-23	-1.64947	0.0249692	-3.60089	0.00178547	-1.37606	0.101961
AWOD_I_1136	putative uncharacterized protein	-1.44828	0.0490109	-1.00653	0.982123	-3.84374	3.8335e-20	-1.13926	0.66422	-2.73395	0.0108693	-1.0294	0.915506
AWOD_I_1137	carbon starvation protein	-41.7103	7.67157e-60	-67.8134	8.21288e-148	-3.97905	NA	-4.12591	NA	-4.06341	NA	-6.04364	2.41842e-05
AWOD_I_1138	transcriptional regulator, two-component response regulator	-2.12136	5.64726e-07	-1.01884	0.924576	1.02554	0.939582	-1.3472	0.254399	-1.5138	0.347032	-1.48257	0.0239131
AWOD_I_1139	membrane receptor, histidine kinase	-2.112	4.78153e-06	1.19421	0.262537	1.36684	0.126063	-1.24732	0.379362	-1.11937	0.815921	-1.13585	0.416782
AWOD_I_1140	membrane protein, GPR1/FUN34/yaaH family	-1.26986	0.405529	1.50716	0.262537	-3.98517	0.00155721	1.45541	0.273503	-2.55468	0.0698099	1.90398	0.00396322
AWOD_I_1141	putative uncharacterized protein	37.2926	6.06159e-74	3.0401	7.15518e-06	157.745	2.72836e-161	5.69542	NA	6.83601	0.000753627	4.17329	4.37176e-07
AWOD_I_1142	probable protease HtpX homolog	1.76173	8.51728e-05	1.70789	4.65977e-05	1.32057	0.131145	1.10425	0.776437	1.3288	0.40627	1.28309	0.201753
AWOD_I_1143	putative uncharacterized protein	1.49713	0.00868057	-2.16229	0.000263944	-3.21148	3.09996e-14	-1.14649	NA	-1.31769	0.620702	-1.6877	0.0123527
AWOD_I_1144	proton glutamate symport protein	-1.50267	0.0418469	-1.18246	NA	-1.00647	0.957923	1.09949	0.802288	1.26302	0.519811	1.10999	0.627784
AWOD_I_1145	putative amidohydrolase	-1.38519	0.0359375	1.26128	0.219823	-3.41505	8.66393e-30	-1.15698	0.544442	-1.97223	0.00144004	1.24961	0.237096
AWOD_I_1146	putative peptidoglycan binding protein	-1.52505	0.00349074	1.21984	0.156023	1.67483	0.00610326	1.11001	0.598967	1.27124	0.559174	1.14139	0.399943
AWOD_I_1147	putative membrane associated peptidase	1.44613	0.0854864	1.32535	0.264018	1.47268	0.0146975	2.00711	0.0108156	1.58139	0.123811	1.53731	0.0591151
AWOD_I_1148	asparaginyl-tRNA synthetase	-2.45497	4.33773e-08	-1.94525	0.000253475	-2.41819	1.28784e-20	-2.40364	4.84606e-07	-2.06095	0.00573618	-2.14143	0.000227335
AWOD_I_1149	6-pyruvoyl tetrahydrobiopterin synthase	-1.03162	0.902023	-1.95555	0.00043917	-2.00334	6.42334e-06	1.16261	NA	-1.68949	0.107533	-1.22705	0.413215
AWOD_I_1150	secretion protein, HlyD family	-1.243	0.128006	-1.17079	0.381624	-3.43047	1.33519e-27	-1.58702	0.0378975	-2.10716	0.0162959	-1.52041	0.00750488
AWOD_I_1151	outer membrane efflux protein	-1.39814	0.0546972	-1.21393	0.172692	-2.87756	2.46612e-14	-1.34997	0.256105	-2.03464	0.0152447	-1.38383	0.0540084
AWOD_I_1152	ABC transporter, permease protein	-1.62563	0.000308493	1.0402	0.849905	-2.51784	3.34626e-09	-1.13252	0.651966	-1.84194	0.0133143	1.03825	0.838338
AWOD_I_1153	ABC transporter, permease protein	-1.49845	0.00276934	1.14309	0.494639	-2.39006	2.36362e-12	-1.13492	0.685518	-1.67113	0.0881135	1.07248	0.732325
AWOD_I_1154	ABC transporter, ATP-binding protein	-1.9457	1.22896e-05	1.19777	0.270856	-2.42399	1.55826e-10	-1.0962	0.779462	-1.56596	0.117396	-1.00699	0.977465
AWOD_I_1155	endonuclease/exonuclease/phosphatase (pseudogene)	-1.34051	0.230611	1.36165	0.184584	1.47107	0.181648	-1.38055	0.310072	-1.27687	0.588843	1.63639	0.0609813
AWOD_I_1156	transposase, IS1595 family	2.25764	0.149483	2.7955	7.96553e-10	2.24129	0.00505833	1.72539	0.0899698	2.1765	0.25371	2.45569	2.53479e-08
AWOD_I_1157	nuclease sbcCD subunit D	-1.5003	0.0140898	1.19178	0.322325	-1.53755	0.00493495	-1.21441	0.395722	-1.46985	0.0645549	-1.1073	0.66581
AWOD_I_1158	nuclease sbcCD subunit C	-1.11278	0.505864	-1.1269	0.350665	-1.16126	0.233828	-1.24784	0.31694	-1.2441	0.410348	-1.21096	0.210131
AWOD_I_1159	putative thioesterase	-1.45167	0.00466335	-1.36337	0.00422811	-1.21755	0.208052	-1.6921	0.00764822	-1.2999	0.390563	-1.55491	0.040106
AWOD_I_1160	putative uncharacterized protein	-1.43606	0.0505434	-1.17443	0.373505	1.10877	0.721294	-1.47679	0.150694	-1.07362	0.853898	-1.63226	0.0367998
AWOD_I_1161	tyrosine-specific transport protein (tyrosine permease)	1.19194	0.48769	1.72252	0.0240149	1.48655	0.112483	-1.01636	0.968613	1.01746	0.974696	1.68566	0.0518926
AWOD_I_1162	tyrosine-specific transport protein (tyrosine permease)	3.52591	4.79796e-05	2.06197	0.0281292	1.87459	0.021025	1.69306	0.0793851	1.69244	0.167575	3.49446	1.5639e-05
AWOD_I_1163	putative uncharacterized protein	2.32695	7.8015e-05	2.843	1.52623e-08	-1.077	0.589457	1.4191	0.0472087	1.66426	0.0387618	1.7781	0.000823677
AWOD_I_1164	L-serine dehydratase 1	-5.82106	1.05038e-16	-6.10232	1.07999e-36	-2.00361	1.27222e-05	-2.34454	4.16943e-06	-3.4105	3.94952e-05	-3.16973	1.14689e-12
AWOD_I_1165	serine transporter	-8.69934	1.02021e-39	-4.94908	2.83574e-31	-2.52174	1.60179e-08	-1.61161	0.0106677	-4.39947	9.14595e-08	-3.06982	9.11941e-17
AWOD_I_1166	NUDIX hydrolase	1.21303	0.510931	1.46011	0.211517	1.82463	0.0291865	1.41898	0.231276	1.33185	0.434385	1.68138	0.0239757
AWOD_I_1167	para-aminobenzoate synthase component I	1.32613	0.126463	-1.12765	0.614695	-1.26558	0.199607	1.01728	0.956322	-1.26727	0.361405	1.01397	0.957612
AWOD_I_1168	fumarate hydratase class I	1.10265	0.570399	-1.21159	0.169822	2.06901	1.47281e-06	-1.36517	0.12978	1.3341	0.441212	-1.42775	0.112008
AWOD_I_1169	putative multidrug resistance protein precursor	1.17596	0.272385	-1.16947	0.319526	1.05506	0.647892	1.09265	0.68539	1.26434	0.233287	-1.43669	0.0542105
AWOD_I_1170	HlyD family secretion protein	-1.06115	NA	-1.12355	0.334133	-1.07836	0.539994	-1.12331	0.626246	1.12769	0.627751	-1.10626	0.631319
AWOD_I_1171	putative multi-drug efflux protein	-1.15131	0.463	-1.04228	0.765561	-1.06432	0.571742	-1.03834	0.921075	1.20285	0.472932	1.11858	0.61011
AWOD_I_1172	putative uncharacterized protein	1.17654	0.389325	1.64405	0.000204084	-1.57979	0.000922092	1.84341	0.0133867	-1.03574	0.929953	1.98436	5.29902e-06
AWOD_I_1173	cystathionine beta-lyase	-1.6552	0.000241356	-1.06178	0.686131	-1.57613	5.73015e-05	-1.2829	0.269121	-1.35122	0.29506	-1.36819	0.119
AWOD_I_1174	putative uncharacterized protein	-1.16656	0.425493	1.20389	0.413723	-1.34389	0.0585818	1.37329	0.0813181	-1.18657	0.510789	-1.04129	0.837622
AWOD_I_1175	type I restriction-modification system, N-6 adenine-specific DNA methylase	-1.20888	0.228813	1.12166	0.492301	-1.33851	0.0502856	-1.20111	0.348793	-1.42748	0.0851491	1.03272	0.863354
AWOD_I_1176	type I restriction-modification system, DNA specificity domain	-1.07511	0.673686	1.37785	0.056715	-1.10927	0.598028	1.0771	0.740665	-1.15535	0.625641	1.27154	0.13763
AWOD_I_1177	ATP binding protein	-1.38399	0.010048	-1.03984	0.855961	1.0495	0.800238	-1.1659	0.589183	-1.13641	0.737764	-1.06708	0.777939
AWOD_I_1178	putative uncharacterized protein	-1.0525	0.776163	1.02983	0.883628	1.34603	0.0780635	-1.03783	0.896577	1.01888	0.962475	-1.114	0.588692
AWOD_I_1179	type I restriction-modification system, R subunit	1.24396	0.103179	-1.07579	0.657386	1.43877	0.00332099	1.23562	0.326253	1.36767	0.224098	1.17919	0.2992
AWOD_I_1180	putative uncharacterized protein	1.38657	0.117382	1.01393	0.961073	2.16653	0.000811815	1.45629	0.0911935	1.48181	0.277191	1.72755	0.00587407
AWOD_I_1181	alcohol dehydrogenase 2	-1.94724	3.24897e-06	1.1537	0.627411	1.30691	0.202232	-2.26442	0.0871689	-1.33902	0.514935	-2.65526	2.05028e-06
AWOD_I_1182	GTP cyclohydrolase-2	-1.66624	0.00798501	1.23567	0.129762	-1.58454	0.000208024	-1.05209	0.822762	-2.10282	0.00336047	1.02209	0.91722
AWOD_I_1183	putative iron-regulated protein	-1.34651	0.0358179	-1.31401	0.420326	-4.97871	1.79482e-46	-1.12882	0.786201	-1.5121	0.182454	1.17643	0.467964
AWOD_I_1184	putative exported protein	-1.53187	0.00731819	1.43175	0.281887	-4.55588	1.27171e-28	-1.02464	0.958934	-1.55993	0.199404	1.64035	0.0183819
AWOD_I_1185	putative lipoprotein	-1.53207	0.00543749	1.40169	0.118369	-4.2266	4.76023e-29	-1.39918	0.324632	-1.50925	0.173901	1.20435	0.411872
AWOD_I_1186	putative lipoprotein	-1.43513	0.0185457	1.33049	0.17707	-4.10348	6.65146e-22	-1.272	0.394227	-1.39342	0.29506	1.21172	0.347632
AWOD_I_1187	metallo-beta-lactamase	-1.15263	0.280057	-1.02412	0.905161	-2.47241	1.54849e-11	-1.06825	0.853889	-1.40603	0.192005	-1.21955	0.239851
AWOD_I_1188	putative exported protein	-1.51004	0.00408196	-1.83469	0.00431995	-3.57109	1.01274e-24	-1.42564	0.255599	-2.61631	0.0010335	-1.68218	0.00481713
AWOD_I_1189	putative exported protein	1.1605	0.409803	-1.24893	0.114836	-1.79586	0.000452226	-1.07507	0.810602	-1.4131	0.397453	-1.19187	0.361096
AWOD_I_1190	tyrosine-specific transport protein (tyrosine permease)	1.313	0.128158	-1.06581	0.778272	-1.47253	0.0508119	1.16659	0.613677	-1.40707	0.236563	1.08186	0.717461
AWOD_I_1191	putative competence-damage-inducible protein, CinA family	-1.48508	0.00124283	-1.52742	0.0167642	-1.3618	0.00406217	-1.31152	0.267275	-1.43223	0.0820875	-1.24024	0.125377
AWOD_I_1192	putative ferredoxin	1.20571	0.509884	-1.012	0.969331	-1.20398	0.380087	1.08163	0.807348	1.11733	0.767755	1.16619	0.529877
AWOD_I_1193	GGDEF family protein	1.80651	8.88215e-07	1.44593	0.00718071	1.60885	0.00391875	1.77919	4.05941e-05	1.80703	0.00272728	1.42422	0.040702
AWOD_I_1194	putative uncharacterized protein	-1.38021	0.412188	1.11302	0.825252	1.13017	0.817573	-1.04614	NA	-1.09801	0.882257	-1.0477	0.924038
AWOD_I_1195	amino acid transport protein, LysE type	1.83536	0.000758439	1.30229	0.287346	1.2365	0.329052	-1.16892	0.677567	1.77973	0.0312976	1.22288	0.41932
AWOD_I_1196	mechanosensitive ion channel	1.06221	0.722696	1.34093	0.108174	2.34805	6.97741e-06	1.18436	0.511426	1.13381	0.751935	-1.07532	0.672738
AWOD_I_1197	sodium/alanine symporter	-1.71131	0.0292629	-1.50591	0.0144688	-1.09523	0.703436	-1.01848	0.960745	-1.31648	0.504015	-1.15079	0.467246
AWOD_I_1198	membrane protein	1.19066	0.406456	1.22082	0.189601	1.35862	0.0187025	1.16757	0.648961	1.11298	0.764733	1.11536	0.656969
AWOD_I_1199	putative multidrug resistance protein, MatE family	1.49891	0.038409	1.70451	0.018436	1.56191	0.0152021	1.51744	0.0644484	1.36017	0.328861	1.54638	0.0989876
AWOD_I_1200	putative response regulator	1.22898	0.425681	1.3406	0.275992	-1.17234	0.548352	1.07162	0.869989	1.11673	0.796924	1.20588	0.572069
AWOD_I_1201	GGDEF family protein	-1.69361	0.00605568	1.23067	0.370591	1.24588	0.403495	1.11615	0.74075	-1.04894	0.905067	-1.1249	0.631416
AWOD_I_1202	DNA ligase	1.25067	0.308718	2.16907	0.0103632	1.53017	0.0863162	1.26238	0.412631	1.09318	0.854158	1.85085	0.00224571
AWOD_I_1203	ribose operon repressor	1.08418	0.659707	-1.84866	0.000464057	1.23881	0.183793	-1.45695	0.045428	1.01494	0.970347	-1.46087	0.0345678
AWOD_I_1204	ribokinase	-1.09673	0.698326	-1.98893	0.00231638	1.33544	0.0857106	-1.42041	0.197508	-1.03177	NA	-2.29916	1.22239e-06
AWOD_I_1205	D-ribose-binding periplasmic protein precursor RbsB	3.61893	1.12479e-12	-2.11518	3.54691e-08	5.01008	2.75738e-36	-1.14888	0.667305	2.51235	0.0220114	-1.39797	0.184439
AWOD_I_1206	ribose transport system permease protein RbsC	-1.36755	0.182692	-1.58186	0.00380802	2.40324	2.5289e-09	-1.52456	0.0472403	-1.23012	0.734585	-1.78396	0.000915873
AWOD_I_1207	ribose transport ATP-binding protein RbsA	-1.67727	0.125312	-1.64866	0.0268815	1.4827	0.0769875	-1.36365	0.270013	-1.40641	0.663525	-1.696	0.0960871
AWOD_I_1208	ribose transport protein RbsD	-1.8644	0.0369324	-3.5239	1.27636e-05	1.62782	0.13843	-1.77981	0.126114	-1.55622	0.490227	-2.71164	0.000466584
AWOD_I_1209	putative uncharacterized protein	-1.14255	0.677709	1.14404	0.636546	1.25776	0.472841	-1.55894	0.146619	-1.41841	0.5283	-1.14667	0.625174
AWOD_I_1210	putative DNA-binding protein	-1.33421	0.400797	-1.21959	0.563373	1.00379	0.990933	-1.9854	0.0263258	-1.65344	0.25371	-1.93363	0.0237805
AWOD_I_1211	putative uncharacterized protein	-1.58808	0.00212771	-1.03486	0.892889	-1.97629	8.05523e-05	-1.03738	0.917466	-1.39416	0.251217	-1.40252	0.148785
AWOD_I_1212	protein PhnA	1.15784	0.518174	1.01485	0.969829	-1.39457	0.19516	1.01684	0.972535	-1.419	0.366916	1.05704	0.862949
AWOD_I_1213	putative uncharacterized protein	1.64889	0.0165152	1.52478	0.136646	1.50572	0.0525308	1.50955	0.129847	1.20539	0.638905	1.43824	0.0962908
AWOD_I_1214	putative uncharacterized protein	1.05374	0.813571	-1.04158	0.865908	-1.10895	0.709289	1.06707	0.854617	-1.08387	0.82797	-1.12718	0.664136
AWOD_I_1215	putative ATP-dependent RNA helicase RhlE	1.29861	0.159698	-1.17411	0.379587	-2.22503	7.66411e-09	-1.11038	0.676432	-1.3021	0.549945	-1.03646	0.859653
AWOD_I_1216	putative glycosyl transferase, family 1	2.03601	0.0206504	1.63	0.1538	1.67915	0.157744	1.23547	NA	1.3495	0.604254	1.76903	0.0459871
AWOD_I_1217	putative glycosyl transferase, family 2	2.03668	0.0291225	2.83668	0.00521712	3.15601	0.00114575	1.79792	NA	2.1684	0.16816	2.48844	0.00335164
AWOD_I_1218	polysaccharide biosynthesis protein	1.62191	0.0261076	2.53712	0.0154455	3.90882	3.12072e-07	1.4283	0.317264	2.7414	0.0426505	2.813	0.000219932
AWOD_I_1219	membrane protein	1.15936	0.477019	-1.04895	0.802396	1.10799	0.605211	-1.10769	0.676432	1.25969	0.39617	-1.29773	0.252366
AWOD_I_1220	putative exported protein	-1.05664	0.807623	-1.65821	0.00285496	1.08376	0.744286	-1.42705	0.134697	1.16299	0.654248	-1.61488	0.0119801
AWOD_I_1221	putative uncharacterized protein	1.9312	0.0145439	-1.03521	0.92776	1.22164	0.481736	-1.28227	0.575612	1.31825	0.43016	1.45125	0.189238
AWOD_I_1222	putative DNA-binding protein	1.32513	0.367417	-1.00364	0.993277	1.04566	0.904427	1.16674	NA	-1.0051	0.991471	-1.09846	0.822796
AWOD_I_1223	putative uncharacterized protein	-3.23172	1.71271e-07	-1.73709	0.010113	-4.66887	3.54696e-18	-1.77392	0.00638001	-5.29879	1.90086e-12	-2.02548	0.000854637
AWOD_I_1224	putative uncharacterized protein	-4.21742	6.83761e-10	-2.18427	0.000442021	-4.35043	2.92604e-11	-1.63622	0.0519032	-4.35907	6.12149e-08	-2.06399	0.00103972
AWOD_I_1225	multidrug resistance protein NorM (sodium/drug antiporter)	-1.25512	0.234821	-1.92124	0.000330272	-2.86797	2.23542e-07	-1.56287	0.0721285	-1.30119	0.623663	-1.23936	0.394779
AWOD_I_1226	riboflavin synthase alpha chain	-1.04032	0.813563	-1.30612	0.0644781	1.30302	0.057366	-1.15995	0.457066	1.09788	0.732093	-1.31642	0.165427
AWOD_I_1227	putative uncharacterized protein	1.00508	0.980407	-1.43763	0.0132548	3.07683	1.53727e-08	-1.17396	0.42318	1.82513	0.0537447	-1.73831	7.4944e-05
AWOD_I_1228	putative uncharacterized protein, fructosamine kinase family	-2.11507	5.64726e-07	-1.42463	0.0019748	2.14717	NA	-1.54384	0.0725972	-1.15391	0.812269	-1.83239	0.00203404
AWOD_I_1229	putative uncharacterized protein	-1.58351	0.00113426	-1.17265	0.352082	1.2289	0.167992	1.12995	0.677446	-1.33989	0.354637	-1.44838	0.0235146
AWOD_I_1230	lipoprotein NlpC	-1.51859	0.00379127	-1.05698	0.775813	1.11186	0.539878	-1.20712	0.364654	-1.47714	0.174541	-1.32657	0.0572782
AWOD_I_1231	putative ion transporter	-2.64617	3.02792e-09	-1.54313	0.064363	-2.43048	2.03142e-14	-1.01857	0.966815	-1.86435	0.0175729	-1.13257	0.523888
AWOD_I_1232	ribosomal small subunit pseudouridine synthase A	-1.62814	0.0332839	-1.18561	0.453833	-1.3359	0.1488	-1.06495	0.827501	-1.73196	0.0215079	1.0874	0.754326
AWOD_I_1233	membrane protein	-1.49169	0.0165328	1.02344	0.929187	-1.17953	0.406623	1.03846	0.901659	-1.55845	0.0819201	-1.24047	0.329489
AWOD_I_1234	putative uncharacterized protein	-1.17387	0.659825	1.04083	0.903957	-2.19466	0.00146712	-1.28948	0.317264	-2.29097	0.0741916	1.43446	0.116446
AWOD_I_1235	N-acetyl-d-glucosamine kinase	-3.74743	1.86639e-16	-1.79311	0.00167473	-4.24623	2.7029e-49	-2.06834	0.000157094	-3.45617	5.82661e-05	-3.1388	1.69866e-09
AWOD_I_1236	putative exported protein	-2.04253	0.000243217	-1.25924	0.254995	-2.48795	1.74457e-07	-1.72869	0.00453835	-2.18919	0.00077486	-2.29191	2.04871e-06
AWOD_I_1237	putative uncharacterized protein, SEC-C motif	-1.5475	0.0117944	-1.15341	0.474323	-3.28446	1.86884e-13	1.04566	0.888957	-2.11724	0.00587255	-1.39187	0.102807
AWOD_I_1238	molybdopterin biosynthesis protein MoeA	-1.34008	0.0384245	-1.18267	0.215464	-1.76867	2.71707e-07	-1.0236	0.925516	-1.44934	0.128689	-1.42183	0.0345379
AWOD_I_1239	molybdopterin-guanine dinucleotide biosynthesis protein A	-1.29864	0.165549	-1.10028	0.650058	-1.42665	0.0230287	1.12554	0.619919	-1.13266	0.708402	-1.37867	0.0609139
AWOD_I_1240	ABC transporter, ATP-binding protein	-1.61306	0.00183336	-1.27872	0.110163	-1.53557	0.017055	-1.08322	0.788794	-1.86048	0.0304445	-1.52488	0.0230221
AWOD_I_1241	permease component of tungstate ABC transporter	-2.34991	1.28282e-11	-1.38151	0.0508032	-2.64726	3.78656e-09	-1.0426	NA	-2.02777	0.00227571	-1.61794	0.00411544
AWOD_I_1242	extracellular tungstate binding protein precursor	-2.47026	9.83666e-19	1.00232	0.990977	-3.10698	6.09054e-19	1.00699	0.988975	-2.447	2.06051e-06	-1.34635	0.046104
AWOD_I_1243	sigma-54 dependent response regulator	1.05526	0.747752	1.25193	0.150929	1.02019	0.916522	-1.00209	0.996057	-1.07898	0.821818	1.1639	0.437559
AWOD_I_1244	sensor protein, histidine kinase	1.75425	0.000891666	1.32578	0.0960574	1.32675	0.0956445	1.1754	0.421927	1.28416	0.387302	1.50795	0.011321
AWOD_I_1245	putative glycosyl transferase, family 2	-1.54376	0.0938204	-1.46284	0.137149	-1.84361	0.0629718	-1.66508	0.0642318	-3.24098	0.000957395	-1.50977	0.101381
AWOD_I_1246	membrane protein	1.18887	0.513857	2.10385	0.0162733	1.31626	0.25719	1.28842	0.419004	-1.05798	0.913629	1.96004	0.0239131
AWOD_I_1247	sensor protein, histidine kinase	-1.12534	0.517416	1.25037	0.19898	1.02506	0.903623	1.01703	0.9574	-1.10021	0.804299	1.14458	0.472691
AWOD_I_1248	two component transcriptional regulator	-1.20695	0.362894	1.07537	0.763561	-1.36646	0.115508	-1.35447	0.233839	-1.71039	0.0449012	-1.15134	0.560134
AWOD_I_1249	putative exported protein	1.22937	0.27988	1.30746	0.229213	-1.24279	0.269608	1.22031	0.374078	-1.63249	0.089825	-1.08594	0.74548
AWOD_I_1250	transporter, BCCT family	1.19462	0.344784	-2.45279	7.14934e-08	-2.92467	4.72834e-08	-2.18054	0.000162687	-1.34915	0.572776	-1.89061	0.00720303
AWOD_I_1251	chloramphenicol 3-O phosphotransferase	-1.31044	0.31364	-1.27673	0.278053	1.07201	0.805253	-1.00718	0.98656	1.09766	0.831174	-1.17318	0.449241
AWOD_I_1252	chitinase	3.32931	1.41692e-10	3.32162	1.27494e-16	9.16893	1.70665e-53	2.53533	8.93738e-08	4.23462	2.57951e-06	2.83572	7.78402e-11
AWOD_I_1253	putative acetyltransferase, GNAT family	1.16331	0.42118	1.663	0.00472121	1.44164	0.151859	1.13648	0.637052	1.20603	0.571458	-1.13223	0.579356
AWOD_I_1254	putative acetyltransferase, GNAT family	-1.61096	0.00235051	-1.11563	0.597981	1.58639	0.00213089	-1.18254	0.397948	1.1228	0.773115	-1.41684	0.0847396
AWOD_I_1255	putative uncharacterized protein	-1.16048	0.335794	-1.26886	0.1017	1.69552	0.000347246	-1.0969	0.686722	1.54676	0.105397	-1.36128	0.200818
AWOD_I_1256	sulfurtransferase (rhodanese-like protein)	1.29895	0.107843	-1.28694	0.0724551	1.92549	3.53765e-08	-1.14832	0.503952	1.80478	0.0142707	-1.25786	0.225012
AWOD_I_1257	putative uncharacterized protein	1.6283	0.0267883	-1.30269	0.175467	1.69884	0.00849514	-1.10295	0.735936	2.09748	0.00563471	-1.0337	0.91722
AWOD_I_1258	putative uncharacterized protein, phenazine biosynthesis-like protein	1.87148	0.000482992	-1.47183	0.00544977	2.4021	3.69553e-09	1.03639	0.900414	2.47484	0.000342748	-1.0534	0.852716
AWOD_I_1259	putative acetyltransferase, GNAT family	1.34106	0.118173	1.37009	0.0788955	3.67998	1.32568e-08	1.13345	0.626394	2.0438	0.0146624	1.08093	0.712912
AWOD_I_1260	putative glutathione S-transferase	-1.39341	0.0701644	-1.03537	0.893121	1.28492	0.223861	1.23889	0.341154	-1.18327	0.599834	1.08255	0.727257
AWOD_I_1261	peptidase, U32 family	1.04443	0.838948	-1.55813	0.00605216	-5.39586	5.97563e-37	-1.90738	0.000352934	-2.16188	0.0528911	-1.52396	0.0195799
AWOD_I_1262	putative acetyltransferase, GNAT family	-1.24026	0.25173	1.9009	8.18859e-06	-1.11424	0.54058	1.03955	0.932925	-1.02519	0.958274	1.09695	0.61862
AWOD_I_1263	putative uncharacterized protein	-1.4093	0.025149	-1.15401	0.380819	-1.20016	0.169358	-1.00016	0.999959	-1.34758	0.180103	-1.37415	0.139044
AWOD_I_1264	putative exported protein	1.5668	6.69227e-05	1.46571	0.00694238	1.15712	0.259158	1.18365	0.343374	1.46801	0.07382	1.35951	0.0425987
AWOD_I_1265	methyl-accepting chemotaxis protein	-1.91779	4.57371e-08	-1.30329	0.0316756	-1.41581	0.0105653	-1.29082	0.276761	-1.70854	0.0387618	-1.7282	0.00220887
AWOD_I_1266	formate dehydrogenase accessory protein, FdhD/NarQ family	-1.66839	2.8198e-05	1.00818	0.963263	-1.62656	0.000697012	1.00535	0.990187	-1.42749	0.0755064	-1.31413	0.0937167
AWOD_I_1267	putative uncharacterized protein	-1.57193	0.00896092	1.16203	0.41333	-1.41406	0.0417613	1.1462	0.691646	-1.38078	0.252061	-1.48541	0.0554167
AWOD_I_1268	putative uncharacterized protein	-1.23108	0.233703	-1.02001	0.932896	-1.1094	0.482076	1.06267	0.870925	-1.12507	0.701106	-1.34682	0.221737
AWOD_I_1269	putative ferredoxin	-1.56894	0.00283249	-1.15935	0.483203	-1.071	0.600843	1.03074	NA	-1.01461	0.96802	-1.54215	0.0119497
AWOD_I_1270	putative cytoplasmic chaperone TorD	-1.55746	0.00678389	-1.17319	0.409287	1.14041	0.48576	1.17183	0.506661	-1.00973	0.980908	-1.16434	0.542807
AWOD_I_1271	formate dehydrogenase region TAT target	-1.29411	0.165971	1.00415	0.984211	1.39823	0.058234	1.37491	0.187676	1.15125	0.655878	-1.01572	0.960394
AWOD_I_1272	formate dehydrogenase	-1.52814	0.0506763	1.09842	0.630821	1.32893	0.0117674	1.28528	0.1848	1.20898	0.512732	1.39729	0.177234
AWOD_I_1273	formate dehydrogenase iron-sulfur subunit	-1.55578	NA	1.22948	0.234323	1.43947	0.00717209	1.61835	0.162932	1.36736	0.25222	2.31822	0.00107074
AWOD_I_1274	formate dehydrogenase, cytochrome B556 subunit	-1.36769	0.0741027	1.10529	0.627411	1.14978	0.322153	1.35967	0.256105	1.40162	0.202481	1.97224	0.00262057
AWOD_I_1275	putative uncharacterized protein	1.95889	0.228272	2.04975	0.137322	1.78759	0.412107	1.34092	NA	1.34769	0.674749	1.9575	0.193798
AWOD_I_1276	putative uncharacterized protein	1.43316	0.441067	1.81328	0.221184	4.61568	0.00684997	1.52957	NA	3.15621	0.0295665	1.48672	0.340433
AWOD_I_1277	putative glyoxylase	2.22099	0.00680934	1.25256	0.492548	3.54186	0.000500171	1.62697	NA	2.90208	0.00168279	1.75466	0.0558603
AWOD_I_1278	ribosomal-protein-serine acetyltransferase	-1.39538	0.00786127	-1.3752	0.0412272	1.17359	0.545255	-1.26672	0.33636	1.04451	0.912978	-1.39354	0.0513836
AWOD_I_1279	putative uncharacterized protein	-1.0831	0.651173	-1.43638	0.0110121	1.21517	0.356387	-1.00059	0.999845	1.01699	0.959662	-1.62324	0.0181245
AWOD_I_1280	putative acetyltransferase, GNAT family	1.00285	0.989459	-1.30154	0.154035	2.5044	0.00241864	-1.1843	0.549431	1.36657	0.312474	-1.27162	0.338638
AWOD_I_1281	putative uncharacterized protein	1.21004	0.293176	-1.13794	0.582623	2.2087	0.0106381	1.41721	0.156619	1.43661	0.277599	1.22345	0.368953
AWOD_I_1282	transposase, IS91 family	1.17519	0.646654	1.37546	0.429453	3.84369	0.00266338	1.52885	NA	1.84012	0.138175	2.41285	0.0095774
AWOD_I_1283	putative uncharacterized protein	-1.17133	0.389905	1.12583	0.527724	2.09766	0.000845613	1.21127	0.428003	1.06312	0.846887	-1.01168	0.967242
AWOD_I_1284	transposase (fragment)	2.22467	0.105168	1.4313	0.486848	3.66825	0.0382035	1.81563	NA	1.61203	0.496354	2.8109	0.010282
AWOD_I_1285	putative phage integrase (fragment)	2.34423	0.0414594	1.67603	0.253886	2.8832	0.0479524	1.35284	NA	1.56657	0.512347	1.78948	0.151585
AWOD_I_1286	putative phage lipoprotein	-1.27392	0.215318	1.12731	0.60588	1.78264	0.0105914	1.12856	0.690173	1.07419	0.857258	1.30754	0.213737
AWOD_I_1287	putative uncharacterized phage protein	1.00809	0.989383	1.07219	0.912377	1.81504	0.340665	1.03121	NA	1.14609	0.861985	1.41069	0.518464
AWOD_I_1288	antitoxin of toxin-antitoxin stability system	-1.1815	0.529012	-1.04363	0.898032	1.295	0.413728	1.35386	0.33487	1.55332	0.192005	1.02611	0.92905
AWOD_I_1289	putative plasmid stabilization system protein	1.07952	0.775594	-1.14665	0.649233	1.05474	0.872929	1.27792	0.400482	1.18804	0.662679	-1.01531	0.95729
AWOD_I_1290	putative acyltransferase	1.60945	0.0700035	-1.24569	0.426042	1.8814	0.0683855	1.13807	0.70236	1.38055	0.439696	-1.17471	0.542679
AWOD_I_1291	putative acyltransferase	1.23635	0.496058	1.1576	0.621626	1.51873	0.204906	1.13901	0.681024	-1.21091	0.65666	1.17574	0.550357
AWOD_I_1292	putative uncharacterized protein	-1.27975	0.329194	-1.12716	0.686131	-1.10956	0.721288	-1.36878	0.281559	-1.86464	0.107572	-1.62109	0.0626328
AWOD_I_1293	putative uncharacterized protein, glyoxalase family	-1.56205	0.0168187	1.31534	0.33769	1.81976	0.0110368	1.18945	0.530549	1.20838	0.571153	1.25127	0.370212
AWOD_I_1294	putative nuclease, GIY-YIG catalytic domain	-1.44786	0.047383	1.03692	0.876767	1.27439	0.289496	-1.10508	0.741142	1.06795	0.874295	1.09965	0.77413
AWOD_I_1295	putative microcin immunity protein MccF	1.07856	0.750614	1.19453	0.246507	1.41176	0.107964	-1.07333	0.781505	1.31333	0.292236	1.05877	0.798559
AWOD_I_1296	putative plasmid stabilisation system protein	1.2952	0.387503	1.19255	0.639441	2.07273	0.0387068	1.5184	NA	1.11905	0.824314	1.60871	0.0897653
AWOD_I_1297	putative RelB antitoxin	1.04185	0.885843	1.00881	0.978618	-1.01761	0.957278	1.01615	0.972535	-1.18663	0.680415	-1.51685	0.115043
AWOD_I_1298	membrane protein	-1.57528	0.0199147	-1.39113	0.123854	1.20727	0.482246	1.0459	0.889857	-1.37583	0.259991	-1.63644	0.025674
AWOD_I_1299	NUDIX hydrolase	1.05518	0.759033	1.03145	0.865571	1.59972	0.017578	1.0665	0.830631	-1.04844	0.885096	-1.33257	0.136023
AWOD_I_1300	putative uncharacterized protein	1.13019	0.634495	-1.14792	0.56852	1.47429	0.19551	-1.10888	0.725551	1.10189	0.835095	-1.27459	0.355847
AWOD_I_1301	putative uncharacterized protein (fragment)	-1.0125	0.968294	1.10794	0.708124	1.45317	0.250039	-1.06488	0.854617	1.41879	0.315244	-1.29302	0.342701
AWOD_I_1302	transposase (fragment)	1.47525	0.206048	1.05593	0.857921	1.38571	0.358226	1.24177	0.522207	1.50425	0.29413	-1.00675	0.984094
AWOD_I_1303	putative uncharacterized protein	1.67001	0.0308438	1.29436	0.222886	1.7239	0.0336174	1.20531	0.544984	1.27697	0.574122	1.1508	0.481587
AWOD_I_1304	HTH-type transcriptional regulatory protein	1.03506	0.910807	-1.15524	0.552809	-1.02351	0.943989	-1.11643	0.743764	1.19567	0.685764	-1.44835	0.108549
AWOD_I_1305	putative antibiotic resistance protein	1.11735	0.585184	1.23975	0.319526	2.69472	5.94382e-05	1.08574	0.808165	2.28787	0.000935746	1.24688	0.320401
AWOD_I_1306	putative uncharacterized protein	2.18354	0.0383186	2.26512	0.0315054	2.07518	0.0559255	1.16908	NA	2.00888	0.156716	2.9566	0.000401201
AWOD_I_1307	putative acetyltransferase, (GNAT) domain	1.09659	0.745902	1.02686	0.923945	-1.28481	0.393697	1.15748	0.666979	1.40387	0.353624	1.5731	0.0506463
AWOD_I_1308	putative uncharacterized protein	1.1207	0.84766	1.51798	0.423617	1.38407	0.587687	1.30478	NA	1.21905	0.796421	-1.10374	0.843981
AWOD_I_1309	putative uncharacterized protein	1.65865	0.0049911	1.34757	0.13641	1.85438	0.000708697	1.1452	0.529936	1.46472	0.207873	1.25758	0.206508
AWOD_I_1310	putative uncharacterized protein	-1.13976	0.405032	-1.30834	0.0509387	1.41876	0.111777	-1.2205	0.427555	-1.02889	0.932971	-1.32283	0.147642
AWOD_I_1311	transposase (fragment)	1.06858	0.754461	-1.1783	0.476218	1.28535	0.127425	1.10618	0.743128	1.62364	0.144696	-1.06316	0.866593
AWOD_I_1312	putative uncharacterized protein	1.03432	0.847829	-1.22873	0.127615	1.04508	0.752894	-1.15127	0.572476	1.06658	0.824314	-1.40945	0.131829
AWOD_I_1313	Transcriptional regulator, TetR family	1.46142	0.123572	1.53321	0.231748	1.37674	0.277111	1.20047	0.554613	1.51394	0.206906	1.2144	0.492369
AWOD_I_1314	membrane protein, HPP family	1.4034	0.441385	1.08743	0.892889	2.35478	0.0675926	1.43945	NA	1.61816	0.437261	1.89802	0.109529
AWOD_I_1315	putative acetyltransferase, GNAT family	1.4885	0.0184193	-1.2859	0.175291	1.59172	0.00293966	1.19875	0.495867	1.31759	0.401936	-1.0543	0.819752
AWOD_I_1316	putative TonB-dependent receptor	-1.25535	0.346054	-1.23818	0.26907	1.42142	0.0754345	-1.13308	0.676432	1.02929	0.95251	-1.60318	0.00864158
AWOD_I_1317	putative acetyltransferase, GNAT family	-1.11418	0.626964	-1.25611	0.250276	1.48477	0.0282612	-1.206	0.38161	1.08845	0.806344	-1.41247	0.0469879
AWOD_I_1318	membrane protein	1.8818	0.0021817	1.30823	0.296642	1.87616	0.00592874	1.25848	0.42859	1.53798	0.188071	1.95054	0.00162905
AWOD_I_1319	ribonuclease H	1.20917	0.269276	1.08571	0.749907	1.81535	1.04917e-06	1.11003	0.773569	1.72386	0.0441181	1.36655	0.145318
AWOD_I_1320	putative uncharacterized protein	1.1807	0.374435	1.18467	0.361798	1.78843	4.72724e-05	1.41174	0.109409	1.40047	0.216788	1.20071	0.531401
AWOD_I_1321	putative lipoprotein	1.24384	0.150096	1.17665	0.419957	1.52232	0.0228559	1.18718	0.476281	2.17855	0.00487276	1.07291	0.746045
AWOD_I_1322	putative lipoprotein	1.00043	0.998152	-1.15823	0.445478	-1.51269	0.0763212	-1.17122	0.582932	-1.20092	0.552912	-1.00396	0.987791
AWOD_I_1323	putative uncharacterized protein	1.07721	0.832244	1.4466	0.0922564	2.89444	0.00324497	1.21108	0.586001	1.40538	0.524276	-1.02815	0.930316
AWOD_I_1324	putative integron gene cassette protein	1.74129	0.0010167	-1.15191	0.546462	2.25261	0.00117957	1.22079	0.457767	2.30556	0.00159186	1.09853	0.735852
AWOD_I_1325	putative lipoprotein	2.41363	3.15634e-07	1.32923	0.26583	1.53651	0.077137	1.37168	0.217603	1.76336	0.0259528	1.25949	0.372863
AWOD_I_1326	membrane protein	1.17613	0.385326	1.05702	0.807583	1.26967	0.290576	1.03432	0.920186	-1.05045	0.898434	1.04835	0.848979
AWOD_I_1327	membrane protein	1.18799	0.542926	-1.04312	0.908656	1.37075	0.28984	1.03674	0.932925	1.3432	0.398835	1.14329	0.626876
AWOD_I_1328	putative uncharacterized protein	1.18563	0.405546	-1.0766	0.748468	1.22741	0.304114	1.17368	0.566541	1.10548	0.764733	1.02132	0.937498
AWOD_I_1329	maltose O-acetyltransferase	1.49597	0.0639973	1.16478	0.582623	-1.03783	0.879636	1.19653	0.542619	1.25099	0.543605	1.26707	0.306146
AWOD_I_1330	putative uncharacterized protein	1.41339	0.0469102	1.26658	0.211726	1.18219	0.407606	1.08078	0.752696	1.25281	0.4385	1.15257	0.49689
AWOD_I_1331	thioesterase family protein	2.43447	4.61183e-07	2.72695	2.38365e-10	3.83466	4.90603e-17	2.01557	0.000700734	3.17616	1.10398e-06	2.02673	0.00142267
AWOD_I_1332	putative FAD dependent oxidoreductase (fragment)	2.16074	0.00834017	2.49469	0.00372743	3.98601	5.90764e-05	2.03484	NA	2.36909	0.0220035	2.40842	0.00446261
AWOD_I_1333	HTH-type transcriptional regulator, LysR-family	1.14924	0.619607	1.32572	0.392102	1.37385	0.24541	1.23773	0.499442	-1.00339	0.992868	1.32408	0.313225
AWOD_I_1334	putative multidrug resistance protein, MatE family	1.6891	0.0837092	2.21098	0.0122572	2.29013	0.00430454	1.4307	0.290497	1.70872	0.191183	2.40009	0.00037879
AWOD_I_1335	putative SAM-dependent methyltransferase	-4.73951	7.10337e-21	-3.59414	4.36078e-10	-7.23898	2.05639e-42	-2.33168	8.43036e-05	-5.86275	2.74126e-16	-3.04161	5.0796e-10
AWOD_I_1336	putative uncharacterized protein	-2.19746	0.000654515	-1.39352	0.146426	-1.01689	0.967995	-1.95874	0.026295	-1.72999	0.179408	-2.13073	0.000638486
AWOD_I_1337	putative uncharacterized protein	-1.95058	9.87475e-07	-1.3317	0.082043	1.35038	0.138634	-1.63088	NA	-1.33402	0.46997	-1.76191	0.00468922
AWOD_I_1338	putative polysaccharide deacetylase	1.87228	6.47684e-05	1.60686	0.0268591	1.82568	0.024966	1.01576	0.960745	1.20816	0.660223	1.25383	0.193871
AWOD_I_1339	soluble lytic murein transglycosylase precursor	1.65433	0.00176662	2.07679	9.40083e-05	2.38196	6.517e-05	1.45513	0.206543	1.7049	0.0552744	2.08195	0.000401201
AWOD_I_1340	putative uncharacterized protein	1.17157	0.545787	1.56037	0.020437	1.32674	0.299012	-1.33684	0.204418	1.43611	0.274892	1.34692	0.192033
AWOD_I_1341	membrane protein	1.70451	0.0292691	1.35073	0.269183	4.03603	5.35542e-07	1.18215	0.642285	1.97914	0.063505	1.6278	0.0364369
AWOD_I_1342	putative acetyltransferase	-1.63499	0.0111222	-1.12772	0.54407	1.52296	0.0633984	-1.30734	0.255599	-1.07465	0.870541	-1.3504	0.152317
AWOD_I_1343	putative uncharacterized protein	1.90298	0.0015893	1.82994	2.63538e-07	3.06539	3.84133e-06	1.31522	0.322324	2.48654	0.023568	1.17485	0.40403
AWOD_I_1344	quinolone resistance determinant QnrC	1.30248	0.130783	1.14705	0.519428	-1.03576	0.852058	1.0093	0.97853	-1.01837	0.952353	-1.05582	0.82258
AWOD_I_1345	putative uncharacterized protein	1.10133	0.667453	1.01086	0.968012	-1.15771	0.599459	-1.04223	0.897836	-1.1228	0.773115	1.03104	0.923971
AWOD_I_1346	putative uncharacterized protein	1.19376	0.253352	-1.05294	0.806907	1.13305	0.386341	1.06473	0.858883	1.17367	0.495244	-1.1852	0.293224
AWOD_I_1347	sodium-dependent nucleoside transporter	1.35808	0.0947117	1.07151	0.803965	1.36297	0.117411	1.08544	0.811957	1.19486	0.565776	1.16242	0.55259
AWOD_I_1348	HTH-type transcriptional regulator, LysR family	3.74327	3.95621e-20	1.88996	0.000572796	5.33446	1.96256e-24	2.14582	NA	5.38589	6.08892e-12	1.72924	0.00422239
AWOD_I_1349	NAD-dependent deacetylase	2.07466	1.05288e-06	2.74905	1.49824e-09	4.93897	5.10455e-27	2.97728	5.23372e-08	3.88759	2.22987e-06	2.18377	2.53122e-06
AWOD_I_1350	membrane protein	2.61038	8.68298e-10	2.06154	3.26797e-06	6.03436	2.82244e-31	3.5696	2.25885e-07	4.12734	3.75473e-08	2.07227	0.00048512
AWOD_I_1351	spermidine/putrescine-binding periplasmic protein precursor (SPBP)	1.38717	0.0052048	1.37329	0.0173391	-1.14793	0.264117	1.54118	0.0551981	1.06706	0.873793	1.42547	0.0710059
AWOD_I_1352	spermidine/putrescine-binding periplasmic protein precursor (SPBP)	-2.48	8.6036e-11	-1.22674	0.28725	-3.96383	2.76754e-28	-1.40852	0.110347	-3.25743	0.000202151	-1.74614	0.000818876
AWOD_I_1353	spermidine/putrescine transport system permease protein PotC	-1.98602	0.000142119	-1.00894	0.975124	-2.75965	8.11051e-12	-1.10255	0.766685	-2.53158	0.00361729	1.10925	0.641455
AWOD_I_1354	spermidine/putrescine transport system permease protein PotB	-2.38358	1.10325e-06	1.13016	0.594407	-3.39936	8.92192e-14	1.0796	0.801578	-2.58986	0.0108741	1.18313	0.352196
AWOD_I_1355	spermidine/putrescine transport ATP-binding protein PotA	-2.13564	7.24593e-06	1.10419	0.510806	-4.13972	9.66107e-22	-1.30809	0.255122	-3.72211	NA	-1.10801	0.541584
AWOD_I_1356	membrane protein	1.13294	0.51985	1.00548	0.982123	-1.1746	0.362375	-1.097	0.735936	1.06282	0.880245	1.02867	0.911548
AWOD_I_1357	putative uncharacterized protein	1.3647	0.0154743	1.23461	0.167436	1.01612	0.920442	1.25609	0.326765	1.10807	0.721702	1.16145	0.353421
AWOD_I_1358	putative exported protein	1.15419	0.276664	-1.02083	0.913735	-1.14272	0.293906	-1.00636	0.987207	1.0628	0.846887	-1.10881	0.601496
AWOD_I_1359	tRNA 2-thiocytidine biosynthesis protein TtcA	-1.11142	0.594529	-1.6373	0.0149022	-2.6636	1.49229e-09	-1.21839	0.396089	-1.89268	0.100141	-1.48085	0.0400517
AWOD_I_1360	universal stress protein E	-1.01025	0.961962	1.29443	0.0197669	2.94952	0.00427461	1.04876	0.880942	1.40034	0.471658	-1.00067	0.997671
AWOD_I_1361	fumarate and nitrate reduction regulatory protein	-1.41526	0.000808489	-1.64357	0.00324009	-1.65605	5.50996e-07	-1.00247	0.996341	-1.57172	0.0567413	-1.4231	0.0323095
AWOD_I_1362	membrane protein	-1.04486	0.838565	-1.13663	0.574382	-1.05598	0.788958	1.38502	0.291214	1.07859	0.842798	1.02861	0.91348
AWOD_I_1363	cytochrome oxidase maturation protein CcoS	1.4117	0.148843	1.62117	0.0252773	1.44994	0.194066	1.72493	0.0472087	1.57389	0.164497	2.0405	0.00131928
AWOD_I_1364	putative cation-transporting ATPase	1.72002	5.10625e-06	1.04011	0.810091	1.18649	0.224266	1.12276	0.663142	1.42998	0.243242	1.25873	0.230913
AWOD_I_1365	putative lipoprotein	1.25282	0.26343	-1.51394	0.0476131	1.15774	0.382164	-1.17713	0.571437	1.58562	0.0461622	-1.4476	0.0527037
AWOD_I_1366	cytochrome c oxidase, subunit CcoP	-1.00105	0.996625	1.16669	0.434635	-1.00996	0.934439	-1.06916	0.855981	1.45754	NA	1.49192	0.0464
AWOD_I_1367	cytochrome c oxidase, subunit CcoQ	-1.00559	0.984539	1.16369	0.421301	-1.01082	0.941703	-1.07632	0.833767	1.46536	0.20803	1.58645	0.0178231
AWOD_I_1368	cytochrome c oxidase subunit CcoO	-1.04187	0.877354	1.17261	0.412357	-1.07112	0.539994	1.058	0.869475	1.40579	0.283294	1.71384	0.00425318
AWOD_I_1369	cytochrome c oxidase subunit CcoN	1.00807	0.973428	-1.12584	0.513957	-1.12148	0.251837	1.07829	0.793778	1.36508	0.274892	-1.0168	0.942817
AWOD_I_1370	putative membrane protein	-1.29946	0.0637964	-1.42062	0.0955233	-1.02047	0.909966	1.12261	0.690527	-1.4437	0.179679	-1.13492	0.634967
AWOD_I_1371	putative signal transduction protein	-1.79326	4.63722e-05	-1.62028	0.00163744	-1.30752	0.192283	-1.43891	0.0644999	-1.92941	0.0211866	-1.68554	0.00194479
AWOD_I_1372	response regulator, histidine kinase	-1.14788	0.45127	-1.22155	0.178203	-1.27952	0.198551	1.20934	0.375602	-1.07198	0.806344	1.03974	0.83782
AWOD_I_1373	putative phage integrase (fragment)	1.33141	0.601351	2.38866	0.0710323	2.04405	0.223883	1.5773	NA	1.74501	0.324952	1.44186	0.336967
AWOD_I_1374	putative membrane protein	-2.1425	0.00536283	-1.41578	0.137149	1.50615	0.159006	1.24499	0.516937	-1.24593	0.542194	1.05778	0.853851
AWOD_I_1375	putative lipoprotein	1.20343	0.468626	-1.84677	0.00916343	-1.41436	0.212142	-1.4764	0.187909	-1.23726	0.589124	-1.31222	0.276614
AWOD_I_1376	putative uncharacterized protein	-1.32937	0.13004	-1.20197	0.255294	-1.1604	0.390872	-1.04176	0.877553	-1.48325	0.211388	-1.48048	0.00895579
AWOD_I_1377	putative protease La homolog	1.45531	0.00194805	-1.15893	0.330833	-1.3266	0.0389815	1.19256	0.6001	1.13802	0.788682	1.09695	0.632212
AWOD_I_1378	3-hydroxydecanoyl-[acyl-carrier-protein] dehydratase	-3.12635	8.1204e-24	-2.54641	4.14339e-14	-5.03121	8.89437e-52	-1.0563	0.880833	-3.27706	2.02127e-07	-1.59064	0.00215034
AWOD_I_1379	ribosome modulation factor	1.24148	0.323954	-1.90225	0.000552045	8.09393	5.05413e-36	1.14279	0.59531	1.54828	0.276572	-1.71783	0.0169655
AWOD_I_1380	putative exported protein	-1.17554	0.133625	-1.54484	0.00780369	-1.4656	0.00251269	-1.27206	0.375698	-1.01641	NA	-1.25335	0.151953
AWOD_I_1381	ABC transporter ATP-binding protein	-1.06514	0.600063	-1.32851	0.0498909	-1.76441	1.93258e-08	-1.18781	0.538488	-1.12951	0.730768	-1.24679	NA
AWOD_I_1382	putative glutaredoxin	1.12967	0.40672	-1.4312	0.0374546	-1.53264	0.00139663	1.01959	0.955712	-1.09808	0.775934	-1.41788	0.0581118
AWOD_I_1383	ribosomal RNA large subunit methyltransferase L	1.13016	0.279843	1.16861	0.226474	-1.43534	0.000897382	1.32821	0.237248	-1.0131	NA	1.2155	0.164718
AWOD_I_1384	putative uncharacterized protein	1.03926	0.886336	-1.0972	0.729054	1.39076	0.0895147	1.05438	0.890373	1.17297	0.553717	-1.39973	0.0813709
AWOD_I_1385	dihydroorotate dehydrogenase	-1.13617	0.476555	-1.57252	0.0023488	-3.38889	4.68439e-27	-1.02687	0.950709	-1.54927	0.244436	-1.06155	0.771061
AWOD_I_1386	NAD-dependent glutamate dehydrogenase	-1.64263	0.00281431	-2.33685	8.50926e-11	-1.18179	0.136962	-2.08815	0.00587914	1.00641	0.982985	-1.33266	0.298597
AWOD_I_1387	putative uncharacterized protein	-1.69921	0.00125244	-2.21491	1.61788e-06	-1.3133	0.107152	-2.3486	5.77912e-05	-1.674	0.123986	-1.79865	0.00592295
AWOD_I_1388	aminopeptidase N	3.22036	1.755e-17	2.28697	1.34777e-12	4.56271	2.05155e-63	2.49584	9.52096e-08	3.7661	1.91821e-12	3.05285	4.12436e-15
AWOD_I_1389	putative exported protein	1.93846	0.000591957	2.06429	1.61788e-06	2.73815	6.26371e-08	1.65462	0.0177376	2.41143	0.00028735	1.67173	0.00554432
AWOD_I_1390	tail-specific protease precursor	1.37829	0.000725305	-1.06986	0.689234	-1.15038	0.234201	1.34779	0.306054	1.26706	0.580103	1.20691	0.210546
AWOD_I_1391	ProP effector	1.12931	0.29767	-1.24087	NA	-1.32299	0.012612	1.09998	0.721652	-1.006	0.990407	-1.25671	0.0827989
AWOD_I_1392	putative uncharacterized protein	-1.10442	0.517076	-1.65702	0.00936106	-1.17849	0.235282	-1.46199	0.116072	-1.06555	0.844741	-1.87697	0.00107255
AWOD_I_1393	ABC transporter ATP-binding protein	1.06231	0.716398	-1.22444	0.156335	1.02194	0.891825	-1.18001	0.355208	1.05251	0.853898	-1.16185	0.352558
AWOD_I_1394	paraquat-inducible membrane protein A	1.01785	0.927514	1.14812	0.503254	1.20657	0.247375	1.46447	0.0843837	1.07693	0.831174	1.54867	0.0102442
AWOD_I_1395	putative membrane protein	1.07662	0.566332	1.40511	0.00337843	-1.19273	0.138279	1.39423	0.0902049	1.08452	0.767773	1.40078	0.0252757
AWOD_I_1396	response regulator receiver	2.00965	4.39002e-05	1.37487	0.0637357	3.44001	1.91732e-11	1.82279	0.00230086	2.98959	0.000308697	1.92358	0.00237916
AWOD_I_1397	sensor protein, histidine kinase	2.68125	6.39974e-08	1.73651	0.00378199	5.48597	1.67557e-15	2.30258	2.42431e-06	4.27231	1.49485e-08	2.20145	0.000243286
AWOD_I_1398	ribosomal RNA small subunit methyltransferase F	-1.68783	5.94045e-05	1.02626	0.910631	-3.6519	5.066e-21	-1.23934	0.358695	-2.00247	0.000560868	1.1068	0.647893
AWOD_I_1399	membrane protein	-1.07935	0.655026	-1.07759	0.800562	-2.09301	3.71691e-06	1.04802	0.88729	-1.363	0.33935	1.24109	0.291659
AWOD_I_1400	elongation factor P-like protein	-2.87004	2.15123e-15	-1.34355	0.080089	-3.86921	6.2305e-34	-1.71779	0.00385999	-3.18212	9.86196e-10	-2.26203	5.7037e-06
AWOD_I_1401	membrane associated GGDEF protein	-1.38822	0.108768	1.43318	0.0372808	-1.26177	0.218133	1.04512	0.888422	-1.75501	0.0108075	1.07502	0.736117
AWOD_I_1402	membrane associated GGDEF protein	3.24842	1.3382e-05	3.68746	0.000163968	5.71171	1.06642e-08	1.51021	0.439382	1.98021	0.221603	4.49214	3.42108e-07
AWOD_I_1403	membrane protein	1.59818	0.0907117	1.99772	0.0651831	1.59091	0.047117	1.25244	0.384838	1.29682	0.529292	1.6811	0.0487761
AWOD_I_1404	Methyl-accepting chemotaxis protein	-2.04012	8.22859e-06	-1.20397	0.274341	1.38915	0.0423344	-1.44016	0.122169	-1.58234	0.241606	-1.46128	0.102807
AWOD_I_1405	membrane associated GGDEF protein	1.18927	0.418301	1.68637	0.0570389	1.7685	0.00866895	-1.03615	0.920186	1.34768	0.432143	1.42513	0.0973994
AWOD_I_1406	membrane protein	1.44753	0.018626	1.47994	0.022468	1.77734	0.00172418	1.29724	0.360612	1.66388	0.0438382	1.57789	0.00943972
AWOD_I_1407	putative glutaredoxin	1.50345	0.030792	1.86705	0.00110085	1.65142	0.00236177	1.53913	0.0735922	1.54001	0.141815	1.3956	0.0828793
AWOD_I_1408	HTH-type transcriptional regulator, TetR family	1.6786	0.0216088	1.19929	0.476218	1.72491	0.0293758	1.37216	0.202189	1.49435	0.188071	1.17894	0.473796
AWOD_I_1409	acyl-CoA thioester hydrolase	3.06626	9.21748e-05	2.6443	0.00884804	1.95196	0.0296947	1.37338	0.48173	1.72369	0.293131	2.72177	0.000553513
AWOD_I_1410	enoyl-CoA hydratase/isomerase	2.27323	0.000444907	3.78431	5.04803e-06	3.53446	7.42724e-09	1.69204	0.0410639	3.54917	6.74742e-07	2.58762	5.4637e-06
AWOD_I_1411	putative cell wall lytic enzyme	-1.65187	2.95331e-06	-1.69392	0.000140242	1.47887	0.0121072	-1.09584	0.762724	-1.85774	0.0537447	-2.13903	7.44876e-06
AWOD_I_1412	putative sucrose-6F-phosphate phosphohydrolase	-2.15825	1.22178e-08	-1.1036	0.507431	1.12968	0.61564	-1.56162	0.136101	-2.04675	0.069895	-1.77845	0.00427908
AWOD_I_1413	putative cyclic nucleotide-binding protein	-1.58797	0.00318729	1.05107	0.827125	-1.30401	0.16213	-1.34169	0.194275	-1.81224	0.022384	1.0099	0.969003
AWOD_I_1414	uridine phosphorylase	1.30769	0.198384	-2.24835	1.26517e-05	2.38746	0.000388052	-1.43198	0.152541	2.0044	0.02251	-1.62643	0.100008
AWOD_I_1415	nicotinamide mononucleotide transporter PnuC	1.25408	0.263747	-2.50206	8.13863e-08	2.51783	5.72927e-05	-1.58427	0.0614103	1.79	0.0633101	-2.91979	1.76777e-05
AWOD_I_1416	putative uncharacterized protein	1.43805	0.106141	-1.6156	0.00229948	2.35283	0.000398732	1.206	0.443492	2.05028	0.0171804	-1.11537	0.579856
AWOD_I_1417	putative uncharacterized protein	1.64247	0.0263354	-1.59227	0.00112193	2.28271	0.00010765	1.14557	0.552596	1.67534	0.07382	-1.17812	0.407362
AWOD_I_1418	putative uncharacterized protein	1.35742	0.217308	-1.68109	8.0522e-06	3.29688	1.86351e-17	-1.31736	0.111632	1.38218	0.472612	-1.49359	0.0151017
AWOD_I_1419	putative uncharacterized protein (pseudogene)	-1.76005	0.000511399	-1.32584	0.0442859	1.69652	0.0272642	-1.31224	0.342092	-1.25112	0.66498	-1.69037	0.00234048
AWOD_I_1420	putative uncharacterized protein (fragment)	1.15423	0.735094	1.40814	0.434748	2.17821	0.164904	1.12001	NA	-1.19999	0.787663	1.44437	0.306146
AWOD_I_1421	putative response regulator	1.12591	0.489963	1.25081	0.219338	1.19913	0.380563	1.23492	0.357729	1.18032	0.519811	1.13647	0.461017
AWOD_I_1422	putative uncharacterized protein	1.40209	0.00247582	-1.1144	0.419957	-1.01897	0.881555	1.19766	0.398924	1.11878	0.728324	-1.16982	0.328739
AWOD_I_1423	membrane protein	-1.27296	0.0431626	1.07303	0.654276	-1.12813	0.294421	1.0108	0.968208	-1.02826	0.934586	-1.00925	0.95755
AWOD_I_1424	phosphoenolpyruvate synthase	-1.91776	8.34416e-08	-1.24679	0.154901	-1.75596	2.91507e-05	-1.32548	0.174843	-1.92873	0.0063278	-1.87955	0.00194483
AWOD_I_1425	phospho-2-dehydro-3-deoxyheptonate aldolase, Trp-sensitiv	-1.61757	0.000240593	-2.18766	NA	-1.7695	1.10247e-08	-1.96538	7.48641e-05	-1.89943	0.00246938	-2.21793	5.32796e-06
AWOD_I_1426	putative uncharacterized protein	-1.692	0.000229475	-2.33952	3.35498e-08	-1.75315	1.01869e-05	-1.91097	0.000491847	-1.91385	0.00460048	-2.19657	5.50072e-08
AWOD_I_1427	oligopeptidase F	2.63688	2.47846e-08	2.25273	5.40781e-21	4.94411	8.94971e-43	1.67588	0.00371648	3	0.000196889	2.39989	3.65719e-09
AWOD_I_1428	succinylglutamate desuccinylase	2.06112	0.000109904	1.76962	1.48358e-07	3.84301	0.000305864	1.13717	0.598967	2.43504	NA	1.31732	0.205545
AWOD_I_1429	integration host factor alpha-subunit (IHF-alpha)	-2.07137	1.43351e-07	-1.2449	0.344401	-1.40665	0.00967448	-1.29169	0.163298	-1.38815	0.236797	-1.6901	6.20196e-05
AWOD_I_1430	putative response regulator	1.66637	0.000609127	1.22704	0.398556	1.00889	0.961499	1.18587	0.421927	1.15626	0.738002	1.38332	0.0505093
AWOD_I_1431	phenylalanyl-tRNA synthetase beta chain	-2.93768	7.55259e-09	-1.08727	0.697398	-4.31886	1.21242e-45	-1.34661	0.352118	-2.1018	0.0029972	-1.05145	0.868952
AWOD_I_1432	phenylalanyl-tRNA synthetase alpha chain	-1.51454	8.69627e-05	-1.83919	0.00102249	-3.28892	9.26305e-31	-1.50385	0.074409	-1.73611	NA	-2.0321	NA
AWOD_I_1433	heme receptor	-1.673	0.000196608	1.07993	0.772545	-1.22621	0.261176	1.13	0.694837	-1.33505	0.378022	1.16438	0.450251
AWOD_I_1434	membrane protein	2.2572	0.0113407	2.8562	0.0157475	2.41705	0.0315796	1.79958	NA	1.89934	0.140396	2.9598	0.00296678
AWOD_I_1435	membrane protein	2.92102	0.00186457	1.39335	0.353251	2.19831	0.115814	1.54184	NA	2.9166	0.0239096	1.9263	0.0579398
AWOD_I_1436	membrane protein	2.31621	0.0021603	2.47898	0.00163939	3.39805	0.000733629	1.84104	0.053035	1.92857	0.115701	2.53545	0.000301688
AWOD_I_1437	membrane protein	2.80935	0.000714588	2.49199	0.00296723	3.28614	0.00610326	1.26699	NA	2.10814	0.150359	1.6074	0.133367
AWOD_I_1438	membrane protein	3.48022	4.45436e-14	2.91173	2.94153e-06	5.27961	1.07509e-15	1.74205	0.117716	3.02343	0.000514524	3.06185	6.24396e-06
AWOD_I_1439	putative uncharacterized protein	4.50102	1.55471e-07	2.52384	0.000691513	7.88612	9.83362e-07	1.93306	0.089058	3.50036	0.00938544	2.44619	0.00489479
AWOD_I_1440	VgrG protein, VgrG-1	1.41621	0.047383	1.93251	0.00146858	3.48451	2.50477e-05	1.6255	0.227918	1.42955	0.45858	2.92392	1.7737e-08
AWOD_I_1441	heme uptake and utilization protein HuvZ	-1.56002	0.00465219	-1.02018	0.958164	-1.85085	0.00191781	-1.16317	0.639621	-1.39615	0.417268	1.10722	0.742117
AWOD_I_1442	heme uptake and utilization protein HuvX	-1.46624	0.0784991	1.28324	0.55836	-2.83557	1.81528e-06	1.09349	0.826507	-1.40351	0.424943	1.01514	0.969207
AWOD_I_1443	putative coproporphyrinogen oxidase PhuW	-1.09688	0.706931	1.67717	0.199499	-1.75071	0.0135616	1.15295	0.70236	-1.14347	0.796924	1.84938	0.0260052
AWOD_I_1444	TonB protein	2.22207	0.00156647	2.38804	0.0131653	1.46211	0.246278	1.74889	0.172518	2.18343	0.0515029	2.63961	0.00129745
AWOD_I_1445	TonB system transport protein ExbB1	1.39574	0.202185	1.67758	0.124139	1.23534	0.47389	1.54226	0.305078	1.30041	0.541866	1.39896	0.170124
AWOD_I_1446	TonB system transport protein ExbD1	1.17241	0.618063	2.02385	0.154791	1.67144	0.243928	1.17408	NA	1.72814	0.366817	2.46668	0.00949689
AWOD_I_1447	heme transporter protein HuvB, putative periplasmic binding protein	1.60213	0.107563	1.70066	0.187575	1.07984	0.847035	1.57398	0.211224	1.31611	0.553717	2.41018	0.00188741
AWOD_I_1448	heme transporter protein HuvC, transmembrane permease component	-1.03463	0.913275	1.47568	0.1781	1.15057	0.651762	1.63398	0.126056	1.04332	0.929426	1.58892	0.112345
AWOD_I_1449	heme transporter protein HuvD, ATP-binding component	1.15158	0.570677	1.84515	0.101336	1.16446	0.577373	1.16693	0.702739	1.48256	0.29413	1.46279	0.108635
AWOD_I_1450	50S ribosomal protein L20	-1.4439	0.0809489	1.05752	0.872368	-1.28154	0.0449928	1.43897	0.148974	-1.17284	0.689328	1.14583	0.32359
AWOD_I_1451	50S ribosomal subunit protein L35	-1.20963	0.188996	1.11292	0.735192	-1.15101	0.204843	1.45545	0.0880506	-1.1941	0.606933	1.18209	0.216837
AWOD_I_1452	translation initiation factor IF-3	-1.16644	0.189361	1.07404	0.807239	-1.22089	0.0781836	1.40977	0.0791287	-1.25612	0.460037	1.22105	0.191074
AWOD_I_1453	threonyl-tRNA synthetase	-1.27388	0.0374705	-1.17364	0.425208	-1.87125	4.04927e-11	-1.05704	0.784775	-1.6841	0.00985454	-1.23824	0.32968
AWOD_I_1454	phage DNA methylase	2.9223	3.14633e-12	1.35588	0.19133	3.25248	2.90189e-10	1.48669	0.109383	2.64545	1.50176e-05	1.11502	0.668078
AWOD_I_1455	putative uncharacterized phage protein	1.0944	0.540002	1.39479	0.0216575	1.1883	0.184456	1.10015	0.690259	1.23241	0.489521	-1.04038	0.881387
AWOD_I_1456	putative uncharacterized phage protein	-1.21534	0.243177	1.56468	0.0100734	5.55432	1.15888e-19	-1.20964	0.516937	2.66632	0.00826245	-1.29903	0.424804
AWOD_I_1457	transcriptional regulator, MarR family	2.1986	0.00785769	2.01084	0.0262866	7.9969	1.21771e-07	1.03622	0.932925	2.93066	0.0476306	1.55543	0.121586
AWOD_I_1458	phage integrase	2.46002	0.00146551	1.68884	0.0781358	4.78649	4.73745e-06	1.20889	0.652311	3.0943	0.00313514	2.85589	5.92653e-06
AWOD_I_1459	phage late control gene D protein	4.37579	4.05791e-09	2.01261	0.217237	5.21779	5.41025e-11	1.76154	0.198555	4.13509	0.000254916	4.17492	1.79546e-09
AWOD_I_1460	putative phage tail X protein	4.308	0.000635025	1.53182	0.441816	3.27197	0.0197048	1.47922	NA	3.90973	0.00786171	2.37748	0.0486364
AWOD_I_1461	phage U-like protein	7.43641	2.79017e-07	2.42906	0.0374439	4.97794	5.87072e-05	1.59412	NA	3.75987	0.00364915	2.28618	0.0248518
AWOD_I_1462	phage-related tail protein	4.98078	1.27366e-23	4.25343	9.23684e-07	5.96768	9.55963e-18	1.95108	0.0355395	4.52361	2.97577e-08	4.3562	3.8694e-09
AWOD_I_1463	putative uncharacterized phage protein	4.54134	3.85806e-07	2.45459	0.0225883	11.1145	8.85611e-10	1.81795	NA	4.40778	2.04067e-05	2.62575	0.00889262
AWOD_I_1464	putative phage tail tube protein	7.59453	1.29795e-13	3.01942	0.000417111	5.78598	1.15442e-10	1.96778	0.0229135	7.59407	2.53007e-12	3.26626	0.000390109
AWOD_I_1465	phage tail sheath protein FI-like	5.84877	2.17563e-15	3.63019	9.93476e-11	6.59674	3.48839e-16	2.30117	5.77912e-05	7.75655	1.17177e-16	2.76728	5.07015e-05
AWOD_I_1466	putative uncharacterized phage protein	6.94339	8.94044e-10	2.75253	0.0382605	6.06649	1.92819e-06	2.75403	NA	6.58633	8.15298e-07	2.09345	0.104328
AWOD_I_1467	putative uncharacterized phage protein	2.13628	0.000234399	1.44979	0.167626	2.16176	0.000175365	1.29141	0.36376	1.81466	0.0403584	1.21984	0.394043
AWOD_I_1468	putative uncharacterized phage protein	1.72649	0.00182164	1.88689	0.000727829	1.92701	2.62174e-05	1.54182	0.0910128	1.92777	0.0343717	1.94647	0.00108914
AWOD_I_1469	phage tail fiber protein gpH	3.88833	1.89001e-10	2.13445	0.0133099	4.81766	2.47981e-09	1.62079	0.089058	4.30339	1.98342e-05	2.41121	0.00508921
AWOD_I_1470	phage tail protein I	6.02577	3.97478e-13	2.78603	0.00780372	4.57948	8.83476e-09	1.92274	0.0738232	4.47722	3.86196e-05	3.10804	9.35663e-05
AWOD_I_1471	phage baseplate J-like protein	4.3178	1.04821e-09	2.99025	0.000101345	9.28919	2.07825e-13	2.39929	0.00289296	5.04903	1.58871e-08	3.48598	3.02598e-06
AWOD_I_1472	putative uncharacterized phage protein	5.04337	2.33215e-07	2.57803	0.00860226	7.82419	8.11724e-08	1.77894	NA	3.20694	0.000819984	2.36353	0.0178351
AWOD_I_1473	phage baseplate assembly protein V	3.06732	6.69608e-07	1.74791	0.0585288	7.05147	1.99731e-11	1.9863	0.0117282	3.94828	4.00774e-06	1.96687	0.0233248
AWOD_I_1474	putative uncharacterized phage protein	3.56646	1.22695e-05	1.91215	0.0795792	4.9933	3.69533e-06	1.92115	NA	4.21147	3.44646e-05	1.53493	0.29484
AWOD_I_1475	putative minor tail protein Z	4.02325	2.36319e-07	2.25306	0.0136376	5.61821	8.93066e-08	1.15015	NA	5.73393	6.38976e-08	3.04059	0.00116631
AWOD_I_1476	putative uncharacterized phage protein	4.50511	1.36162e-05	3.25916	0.00472354	3.95132	7.21909e-05	1.61603	NA	4.37967	0.000778439	3.28459	0.00112044
AWOD_I_1477	putative uncharacterized phage protein	6.56407	1.34607e-12	2.47499	0.00102249	9.89007	3.72944e-15	2.26954	0.00344873	5.39995	2.4577e-09	2.79109	7.72611e-06
AWOD_I_1478	ATP-dependent Clp protease proteolytic subunit	5.31488	1.14057e-14	3.00137	1.93676e-14	6.80648	1.62967e-31	2.18416	3.88739e-05	5.7226	1.1227e-10	3.47445	1.85911e-12
AWOD_I_1479	phage portal protein	4.57093	4.71976e-16	2.23301	0.00106234	7.27809	1.84581e-22	2.35878	5.55668e-05	4.15023	1.62688e-09	2.91568	4.18066e-05
AWOD_I_1480	putative uncharacterized phage protein	3.81611	8.05499e-06	2.72158	0.00805184	8.04543	7.84873e-08	2.05979	NA	4.83398	5.82661e-05	3.75726	5.38548e-05
AWOD_I_1481	phage terminase large subunit	4.59831	7.48996e-20	2.63637	5.99352e-05	5.01205	1.66245e-17	1.91519	0.0247825	4.02141	3.00584e-10	3.51685	7.41358e-10
AWOD_I_1482	putative uncharacterized phage protein	6.18594	9.08231e-10	2.45359	0.0342784	4.71738	1.39112e-05	1.8995	NA	3.10464	0.000514524	2.36097	0.0232962
AWOD_I_1483	putative uncharacterized phage protein	2.97602	1.56066e-05	2.16623	0.0270536	3.93343	1.49168e-07	2.47279	0.00345944	3.49722	0.000384852	2.45921	0.000316466
AWOD_I_1484	putative uncharacterized phage protein	2.99337	2.8325e-05	1.42091	0.258425	3.37783	2.10901e-05	1.9022	0.0132543	2.59829	0.00213798	1.46606	0.200702
AWOD_I_1485	lysozyme	2.12647	8.27264e-05	1.11016	0.676327	3.29458	4.45578e-08	1.62609	0.0700235	2.70051	0.000458851	1.67211	0.0224135
AWOD_I_1486	transposase, IS66 family	-1.15478	0.335794	1.10954	0.528075	1.00628	0.974826	-1.02251	0.932925	1.05187	0.89455	1.01646	0.933264
AWOD_I_1487	transposase, IS66 family	-1.13558	0.615676	1.07082	0.827125	1.1774	0.585672	1.10316	0.775901	1.167	0.728324	1.3303	0.251055
AWOD_I_1488	transposase, IS66 family	1.49793	0.0760964	1.20421	0.495323	1.97056	0.00958314	1.37282	0.301491	1.78177	0.0605833	1.4297	0.159681
AWOD_I_1489	putative uncharacterized protein	1.40202	0.0279723	-1.48994	0.00228963	-1.26177	0.0575777	1.24193	0.357729	1.15629	0.728324	-1.26582	0.177234
AWOD_I_1490	SMC protein	1.05391	0.715256	-1.62731	8.62763e-05	-1.50338	0.000204999	-1.10443	0.691646	-1.20996	0.510789	-1.53532	0.00329817
AWOD_I_1491	putative chaperone protein DnaJ	2.01857	0.00270671	1.16701	0.659506	1.42839	0.141002	1.24498	0.545489	1.6206	0.0966847	1.39196	0.184963
AWOD_I_1492	putative uncharacterized protein	3.63214	0.000468933	1.94821	0.165063	2.4717	0.0289543	1.74395	NA	1.96062	0.148138	2.15133	0.0540084
AWOD_I_1493	DNA replication protein DnaC	-1.07808	0.684502	1.16682	0.401749	1.39892	0.0395772	1.78989	0.00405358	1.16086	0.725483	1.2485	0.188729
AWOD_I_1494	putative phage replication protein (pseudogene)	1.34872	0.183316	1.87436	0.0159244	1.925	0.00262917	1.82463	0.0113207	1.67637	0.1276	1.60955	0.0488883
AWOD_I_1495	putative uncharacterized phage protein	3.76149	1.53694e-06	3.24768	0.0135408	5.85656	5.37003e-07	2.79289	NA	2.71034	0.0404938	1.57905	0.217231
AWOD_I_1496	putative uncharacterized phage protein	4.4109	6.27839e-08	3.02038	0.0158633	10.3992	1.94375e-10	2.43905	NA	5.40371	3.44646e-05	2.64918	0.013402
AWOD_I_1497	putative phage repressor protein CI	-1.24019	0.257294	-1.65885	0.0114213	1.18842	0.29096	-1.39087	0.147282	-1.06317	0.880245	-1.55836	0.0243732
AWOD_I_1498	putative uncharacterized phage protein	2.50234	0.00114771	1.04912	0.914838	1.69204	0.0961743	1.49391	NA	2.35135	0.0180986	1.45328	0.313143
AWOD_I_1499	putative uncharacterized phage protein	1.08857	0.711534	-1.10627	0.765561	1.47123	0.116619	1.01001	0.986796	1.63369	0.145049	1.06363	0.82051
AWOD_I_1500	putative uncharacterized phage protein	-1.28524	0.119499	-1.19908	0.413723	1.20925	0.2998	-1.29339	0.245123	1.3372	0.371674	-1.42161	0.0502748
AWOD_I_1501	putative uncharacterized phage protein	1.53008	0.163705	-1.07435	0.896245	2.14776	0.0160777	1.39101	NA	2.12735	0.0675473	1.51241	0.300768
AWOD_I_1502	putative uncharacterized phage protein	3.01186	4.80911e-07	1.77194	0.089874	2.16255	0.00113719	1.29412	0.397948	1.80404	0.0347069	1.82271	0.0349814
AWOD_I_1503	putative uncharacterized phage protein	3.75225	7.09077e-07	1.46322	0.3354	2.15562	0.00890948	1.7528	NA	2.13829	0.0151613	1.45588	0.240675
AWOD_I_1504	putative phage membrane protein	-1.03706	0.862466	1.17478	0.358031	1.44571	0.0294669	1.10841	0.729744	1.00454	0.990407	-1.03976	0.879046
AWOD_I_1505	putative uncharacterized phage protein	-1.4779	0.0162936	-1.07362	0.640645	1.71548	7.3562e-05	-1.13795	0.5919	1.08443	0.853093	-1.32886	0.152892
AWOD_I_1506	putative phage integrase	-1.30858	0.13342	-1.1339	0.635169	1.49631	0.120995	-1.20519	0.466895	-1.2598	0.559174	-1.24681	0.268517
AWOD_I_1507	putative sporulation-control protein	1.24562	0.0550464	-1.58159	0.00270171	1.19371	0.154362	-1.70466	0.0136875	-1.01239	0.97162	-1.63299	0.00467161
AWOD_I_1508	methyl-accepting chemotaxis protein	1.41132	0.0799758	1.13092	0.298942	3.88108	1.38074e-30	1.3967	0.197622	1.3766	0.449775	1.05386	0.786992
AWOD_I_1509	putative histidine decarboxylase	2.10278	4.04049e-05	-1.02197	0.914838	3.16384	1.19222e-17	1.01147	0.981571	1.70765	0.215857	-1.09576	0.764985
AWOD_I_1510	putative peptidase	1.44429	0.0243229	-1.01577	0.952351	-1.67789	0.00434689	1.0446	0.879734	-1.01706	0.96802	1.18198	0.377544
AWOD_I_1511	putative uncharacterized protein	-1.01767	0.950173	-1.01808	0.968012	-1.80534	0.0145725	-1.29214	0.445182	-1.58712	0.384735	1.01309	0.971137
AWOD_I_1512	putative heat shock protein	-1.4335	0.00264016	-1.44614	0.0358343	-3.12951	5.72941e-20	-1.83923	0.00140369	-2.36477	0.00107808	-1.30538	0.0904132
AWOD_I_1513	putative membrane-associated phosphoesterase	-1.06682	0.796141	-1.04457	0.871831	-1.43069	0.0998686	1.24407	0.445905	1.07555	0.863506	1.37761	0.146302
AWOD_I_1514	putative uncharacterized protein	-1.7338	0.000271256	-2.23972	0.00569145	-4.35638	2.0771e-36	-1.54458	0.059994	-2.56954	0.000532604	-2.10372	6.40818e-09
AWOD_I_1515	DNA gyrase subunit A	-1.45823	0.00699867	-1.00444	0.984211	-1.94213	1.19354e-09	-1.06691	0.845743	-1.3051	0.382344	1.16362	0.454968
AWOD_I_1516	3-demethylubiquinone-9 3-methyltransferase	1.01855	0.918429	1.37812	0.0135408	-1.12447	0.385637	-1.04716	0.877236	-1.15794	0.55726	1.12425	0.434512
AWOD_I_1517	ribonucleoside-diphosphate reductase 1 alpha chain	1.09673	0.384916	-1.67888	5.17264e-06	-1.89079	1.92012e-09	-1.25446	0.378699	-1.21505	0.525911	-1.11214	0.533946
AWOD_I_1518	ribonucleoside-diphosphate reductase 1 beta chain	1.22153	0.201551	-1.61019	8.11243e-05	-1.78691	6.86209e-08	-1.10814	0.772336	-1.11598	0.78968	-1.17525	0.347632
AWOD_I_1519	putative lipoprotein	-1.02206	0.913275	1.12851	0.606911	-1.02978	0.886018	1.09765	0.764021	-1.04694	0.902883	1.35251	0.174853
AWOD_I_1520	outer membrane protein transport protein	1.72347	0.016973	1.50132	0.219115	2.00249	0.0091586	1.21762	0.631921	1.576	0.244136	1.9079	0.00468922
AWOD_I_1521	carboxypeptidase	2.05217	1.57601e-06	2.7281	1.4473e-19	1.4948	0.000520567	1.42911	0.230167	1.82909	0.00160853	2.31671	3.62158e-05
AWOD_I_1522	putative threonine synthase	2.46191	0.000505457	3.83639	2.46974e-05	6.28113	4.3027e-07	1.45225	0.34933	2.47611	0.0392445	2.7883	1.87274e-05
AWOD_I_1523	endoribonuclease L-PSP (pseudogene)	2.09974	0.0937572	1.79964	0.131788	2.98933	0.0254107	1.26785	0.55323	1.49664	0.552997	2.9687	2.47053e-05
AWOD_I_1524	transposase, IS66 family	1.28465	0.389294	-1.01419	0.975254	1.38718	0.374467	1.31678	NA	1.78713	0.257342	-1.75478	0.213737
AWOD_I_1525	transposase, IS66 family	-1.01276	0.963814	1.1333	0.685594	1.37556	0.272213	1.25901	0.4702	1.40115	0.371193	1.46973	0.136204
AWOD_I_1526	transposase, IS66 family	-1.21682	0.174086	1.10104	0.573482	-1.08559	0.691727	-1.06892	0.779167	-1.04604	0.908285	-1.01488	0.939617
AWOD_I_1527	HTH-type transcriptional regulator, LysR family	-1.05765	0.771234	1.296	0.126781	1.22114	0.343499	1.40251	0.091326	1.03185	0.946813	1.30428	0.128073
AWOD_I_1528	putative uncharacterized protein, putative ATPase	-1.2277	0.308041	-2.79513	6.3536e-09	-1.00122	0.994726	-1.20982	0.37022	-1.07609	0.783625	-1.65067	0.00360016
AWOD_I_1529	putative uncharacterized protein	-2.63341	6.25417e-05	1.75521	0.0242762	1.65965	0.178739	-1.1881	NA	-2.76813	0.0228422	1.10654	0.800719
AWOD_I_1530	putative uncharacterized protein	-1.32089	0.260552	2.02754	0.00145062	2.5941	0.00479194	1.4042	0.316896	-1.15269	0.799892	2.57144	4.10595e-05
AWOD_I_1531	HTH-type transcriptional regulator, LysR family	1.62736	0.0174344	2.22244	0.0369603	3.27576	7.37445e-06	1.61669	0.173497	2.81123	0.00639835	3.29461	5.76337e-08
AWOD_I_1532	amidohydrolase-like protein	2.66039	5.87075e-06	2.75783	0.00151514	4.70546	2.51569e-07	1.88142	0.130432	2.41755	0.0621865	3.34806	8.03481e-06
AWOD_I_1533	HTH-type transcriptional regulator, AraC family	-1.08334	0.666165	1.03039	0.862955	1.28774	0.227182	1.11537	0.744611	-1.19582	0.583444	1.01349	0.947901
AWOD_I_1534	membrane protein	-1.01577	0.967543	1.28125	0.496596	1.22042	0.694902	1.13894	NA	-1.02545	0.96756	1.71195	0.143365
AWOD_I_1535	putative exported protein	1.70591	0.0420577	1.83067	0.0332261	4.2425	1.63413e-05	1.14035	0.740235	1.6508	0.221937	1.95308	0.0278762
AWOD_I_1536	putative lipoprotein	-3.66176	3.16998e-35	-1.30172	0.187393	-5.61615	6.78786e-22	-1.92373	2.28313e-05	-3.40309	6.44548e-05	-1.26748	0.233022
AWOD_I_1537	ABC 3 transport family protein	-1.17897	0.509103	1.70555	0.0193817	1.23032	0.412387	1.20981	0.590631	1.09163	0.811012	2.08566	0.000401201
AWOD_I_1538	periplasmic solute binding protein	2.24227	0.0185091	2.11262	0.0461796	2.5742	0.0516126	1.67943	NA	1.58705	0.330469	2.78024	0.00141685
AWOD_I_1539	putative uncharacterized protein	2.47455	0.0101994	2.14212	0.122966	3.06335	0.0159988	1.30866	NA	2.32469	0.0662172	3.27273	0.000296392
AWOD_I_1540	putative lipoprotein	1.00461	0.987589	-1.0095	0.982123	-1.00096	0.997699	1.10358	0.811477	-1.22288	0.55427	1.56862	0.138724
AWOD_I_1541	putative membrane associated GTPase	2.08159	0.000170413	1.61029	0.0211535	1.6845	0.00991593	1.30653	0.33487	1.49789	0.151339	1.81626	0.0003217
AWOD_I_1542	putative uncharacterized protein	1.74252	0.000685746	1.78957	0.0121532	1.40286	0.0908343	1.46366	0.0975518	1.32764	0.426177	1.88406	5.52705e-05
AWOD_I_1543	DNA repair protein (fragment)	1.37656	0.464614	1.3415	0.486085	2.20007	0.154929	1.34139	NA	1.8409	0.26531	1.6018	0.213177
AWOD_I_1544	putative uncharacterized protein	1.25747	0.462857	2.09279	0.0198946	3.14499	0.00650076	1.02554	NA	1.65896	0.290456	1.62751	0.139602
AWOD_I_1545	transposase, IS1595 family	1.74438	0.000804608	2.57812	2.3937e-11	2.71096	1.67548e-06	1.36159	0.268991	2.43857	0.000287402	2.34267	5.28765e-07
AWOD_I_1546	putative uncharacterized protein	4.30398	5.14843e-07	3.109	0.000329961	6.37341	8.51173e-07	1.66155	0.272364	1.80619	0.246893	3.50017	1.29407e-05
AWOD_I_1547	putative uncharacterized protein	3.35256	1.78472e-05	3.37652	4.96256e-06	6.26738	0.000150432	1.60759	NA	3.63826	0.00114005	2.90946	0.000110435
AWOD_I_1548	membrane protein	6.00571	2.3697e-21	3.9651	8.08456e-06	7.17813	5.81009e-14	1.73767	0.200387	4.4612	2.75537e-05	4.02175	3.07788e-07
AWOD_I_1549	putative uncharacterized protein	6.9168	9.98624e-27	3.49419	6.04156e-05	4.50052	1.7652e-07	1.6284	0.256257	3.53987	0.000225271	4.202	4.24732e-08
AWOD_I_1550	putative uncharacterized protein	5.27121	9.7546e-17	4.04002	4.09014e-05	3.90526	9.66046e-06	1.46827	0.359301	4.19671	1.13266e-05	2.59358	7.13371e-05
AWOD_I_1551	putative uncharacterized protein	2.96713	9.83666e-19	3.51545	8.89754e-07	3.32271	6.49777e-10	1.5129	0.234222	2.73512	0.000228693	2.91371	2.59652e-09
AWOD_I_1552	putative uncharacterized protein	4.02952	8.96916e-16	4.60467	1.95747e-07	7.11777	1.3831e-12	1.88859	0.117599	4.49884	2.16497e-06	3.91025	2.8515e-06
AWOD_I_1553	ferric vibrioferrin transport ATP-binding protein PvuE	2.24353	0.00541019	1.26447	0.528075	2.19634	0.0334065	1.13802	NA	1.7686	0.211113	1.48183	0.156523
AWOD_I_1554	ferric vibrioferrin transport system permease protein PvuD	2.52521	0.00151664	2.45896	0.0169884	4.35274	7.88266e-05	1.47093	0.325165	1.91377	0.177068	2.9325	1.65826e-05
AWOD_I_1555	ferric vibrioferrin transport system permease protein PvuC	1.65287	0.0553013	2.28477	0.00353181	5.6432	1.00325e-06	1.34594	0.474747	2.35599	0.0199925	2.44606	0.00495322
AWOD_I_1556	ferric vibrioferrin-binding periplasmic protein PvuB	-1.20191	0.548069	2.16723	0.0071398	2.07875	0.0387765	1.21853	0.652553	1.22496	0.680081	1.53124	0.196689
AWOD_I_1557	iron-regulated outer membrane protein PvuA	1.04005	0.865388	1.66411	0.0259381	1.47586	0.182275	1.05666	0.877519	1.09662	0.823428	1.66594	0.032464
AWOD_I_1558	iron-regulated outer membrane protein PsuA	1.41763	0.132071	1.94306	0.0397796	2.40601	0.000704052	1.68734	0.180109	1.46791	0.319067	2.41623	0.00252761
AWOD_I_1559	vibrioferrin biosynthesis protein PvsA	2.65724	0.000129326	2.57807	0.0200738	8.75741	4.06723e-07	1.61934	0.254555	3.33378	0.00591044	3.50875	0.000180112
AWOD_I_1560	vibrioferrin biosynthesis protein PvsB	1.8957	0.00597577	3.67519	3.14523e-05	4.53512	1.95988e-07	1.64659	0.276913	2.77982	0.019376	3.8479	4.7685e-06
AWOD_I_1561	multi-drug efflux pump homolog PvsC	1.45076	0.35707	3.91142	0.000226903	2.90912	0.00189301	1.47566	NA	1.5052	0.391811	4.07209	4.65338e-06
AWOD_I_1562	vibrioferrin biosynthesis protein PvsD	1.22276	0.40672	1.56939	0.221484	2.37047	0.000292834	1.37305	0.288821	1.26748	0.589124	1.77707	0.0232933
AWOD_I_1563	vibrioferrin biosynthesis protein PvsE	1.30429	0.420345	1.51217	0.201262	2.44961	0.00143292	1.10345	0.78115	1.68798	0.139293	1.55232	0.0423264
AWOD_I_1564	sensor protein, GGDEF family	1.37953	0.0295384	1.60299	0.00051032	4.31629	1.02676e-25	1.98938	9.90171e-05	2.17496	0.000275408	1.6508	0.00182261
AWOD_I_1565	membrane protein	-1.38403	0.0476798	-1.09244	0.698058	-2.09673	1.29123e-06	-1.23541	0.429207	-1.42848	0.253203	-1.00857	0.977465
AWOD_I_1566	putative uncharacterized protein	1.70324	0.0441008	1.27783	0.543233	-2.2733	0.000796972	1.3265	NA	-1.00625	0.991044	1.47448	0.283799
AWOD_I_1567	membrane protein	1.27711	0.14886	-1.01379	0.954129	-1.71708	0.00329728	-1.21692	0.397948	-1.34506	0.40627	-1.38222	0.194114
AWOD_I_1568	membrane protein	1.4709	0.063375	-1.04512	0.877148	1.25325	0.49694	1.09493	0.803044	1.03454	0.949939	1.08485	0.77604
AWOD_I_1569	membrane protein	1.05941	0.851439	-1.13013	0.676999	1.23624	0.569065	1.52493	0.224769	-1.07087	0.889108	-1.71257	0.062266
AWOD_I_1570	exodeoxyribonuclease I	1.03156	0.870672	1.17827	0.346397	-1.77813	7.88266e-05	-1.07239	0.806747	-1.46787	0.252988	-1.1943	0.337319
AWOD_I_1571	inner membrane protein, LrgA family	1.36698	0.319175	-1.13296	0.709759	-1.94288	0.0120774	1.05139	0.896779	-1.69816	0.125379	-1.22583	0.467874
AWOD_I_1572	membrane protein, LrgB-like family	1.32404	0.197422	-1.4223	0.131229	-1.84474	0.00150267	-1.03913	0.908051	-1.19862	0.706598	-1.14913	0.564375
AWOD_I_1573	methyl-accepting chemotaxis protein	1.37656	0.108443	1.54381	0.0102938	2.98006	5.73349e-07	1.13559	0.651966	1.42266	0.48952	1.73451	0.0171398
AWOD_I_1574	cytidine deaminase	-4.61319	3.51087e-26	-2.72356	NA	-2.1998	0.000173813	-11.1557	2.57171e-37	-3.33887	0.0010591	-7.5513	9.49731e-41
AWOD_I_1575	putative amidase	-1.11769	0.522602	-1.12223	0.5662	-2.29091	1.01506e-11	-1.08123	0.807348	-1.55178	0.324952	1.13225	0.516888
AWOD_I_1576	phosphoribosylglycinamide formyltransferase 2	2.45438	1.44262e-09	2.46584	0.00230567	-1.23211	0.132801	2.52485	0.00106791	1.23287	0.656445	4.2888	7.57959e-13
AWOD_I_1577	aspartate aminotransferase	-1.89549	3.97277e-06	1.15076	0.474943	-2.66701	6.29098e-19	-1.35243	0.174386	-2.04587	0.0026957	-1.49864	0.150065
AWOD_I_1578	putative uncharacterized protein	1.14261	0.517382	1.562	0.12303	-1.12504	0.573786	1.04103	0.903291	1.05666	0.902461	1.68504	0.0209639
AWOD_I_1579	HTH-type transcriptional regulator CysB	-1.25233	NA	-1.07685	0.6949	-1.08582	0.539888	-1.0682	0.853452	1.17248	0.677569	-1.28452	0.239008
AWOD_I_1580	putative membrane protein	1.28401	0.0978621	1.29299	0.084745	1.25835	0.0572546	1.50235	0.00458087	1.32107	0.252888	1.19171	0.231324
AWOD_I_1581	tRNA-(MS(2)IO(6)A)-hydroxylase	-1.01357	0.938547	-1.18023	0.319308	1.00943	0.951907	1.08376	0.738447	-1.08803	0.757471	-1.00939	0.961346
AWOD_I_1582	putative uncharacterized protein	-1.87204	4.22498e-05	-2.01617	5.25563e-05	-1.38372	0.0463606	-1.37493	0.143229	-1.95984	0.0122196	-2.11129	2.67941e-05
AWOD_I_1583	putative uncharacterized protein	-1.89008	0.00205424	-1.7076	0.000379364	-1.5072	0.0247954	-1.52695	0.0943475	-2.48207	0.000938125	-1.69459	0.00421037
AWOD_I_1584	putative uncharacterized protein	1.24257	0.108369	-1.12524	0.403571	-1.20568	0.0889608	-1.04726	0.843827	-1.11272	0.732493	-1.16775	0.309074
AWOD_I_1585	glutaredoxin-3 (grx3)	1.09499	0.651688	-1.03145	0.879738	-1.11135	0.613217	-1.02272	0.936106	-1.0484	0.896995	-1.04565	0.838516
AWOD_I_1586	putative exported protein	1.44127	0.0056645	-1.01789	0.935378	-1.07787	0.681171	1.21918	0.327781	-1.02878	0.932264	1.02804	0.911548
AWOD_I_1587	phosphoribosylaminoimidazole-succinocarboxamide (SAICAR) synthetase	1.62752	0.00134713	2.13274	5.69834e-07	-1.39939	0.0157397	2.48859	NA	1.0027	0.994471	1.96589	2.6503e-05
AWOD_I_1588	outer membrane protein, OmpA-like	-2.2902	7.28848e-11	1.14615	0.439583	-2.58972	1.20615e-15	-1.28881	0.273495	-1.71997	0.0147091	-1.37739	0.0350481
AWOD_I_1589	ATP-dependent helicase HrpA	1.19569	0.156644	1.18202	0.231753	-1.25143	0.0222293	1.15963	0.509455	1.14637	0.610943	1.21048	0.220303
AWOD_I_1590	sulfurtransferase	-1.34957	0.138587	-1.38464	0.0949583	1.0362	0.878324	-1.44789	0.0585818	-1.23861	0.498353	-1.88546	0.000705924
AWOD_I_1591	acylphosphatase	1.41063	0.121483	1.09464	0.742676	1.52782	0.0754131	1.08837	0.766685	1.26252	0.537846	1.12318	0.669701
AWOD_I_1592	methyl-accepting chemotaxis protein	-2.05382	3.34932e-07	-2.67419	2.24068e-09	-2.42757	1.55677e-13	-2.11723	0.000114629	-2.26375	1.65235e-06	-2.15294	3.69822e-05
AWOD_I_1593	ribosomal RNA large subunit methyltransferase I	-1.8878	4.8965e-10	-1.54767	0.0197669	-4.65646	6.59551e-47	-1.41434	0.0827891	-2.28351	0.00376336	-1.4289	0.0594919
AWOD_I_1594	putative uncharacterized protein	-1.95731	7.66924e-05	-1.69254	0.010113	-1.37865	0.0272284	1.17971	0.698851	-1.27043	0.447151	-1.7074	0.00465045
AWOD_I_1595	methyl-accepting chemotaxis protein	-1.00708	0.956462	-1.13417	0.349976	1.41484	0.000942432	-1.21429	0.406714	1.04161	0.912978	-1.24636	0.242897
AWOD_I_1596	sensor protein, histidine kinase	3.7957	9.31471e-21	1.86472	0.0083771	8.08608	2.8269e-34	2.0454	0.0152761	3.00622	5.08159e-05	2.62913	1.57533e-06
AWOD_I_1597	membrane protein	1.53068	0.0526297	2.53471	1.32976e-10	3.23106	3.84935e-07	2.0677	0.0305422	1.71316	0.151727	1.43229	0.119746
AWOD_I_1598	glycerol-3-phosphate transporter	-3.0951	2.05461e-11	-5.03423	1.30581e-29	1.62856	0.364734	-1.78732	NA	-1.20514	0.815285	-3.58969	1.13506e-07
AWOD_I_1599	tryptophanase	7.46455	2.93932e-22	1.35761	0.0278509	45.7139	1.01274e-24	2.09847	0.0011655	4.57466	NA	2.20974	0.00126433
AWOD_I_1600	2',3'-cyclic-nucleotide 2'-phosphodiesterase	1.58346	0.00280395	-1.88538	0.021426	1.56328	0.000165574	-1.91277	0.00179483	1.23636	0.621457	-1.37665	0.108133
AWOD_I_1601	thiopurine S-methyltransferase	-1.42627	0.00988167	1.26382	0.12345	-2.24969	4.3415e-10	-1.08946	0.705835	-1.9446	0.00481205	-1.12714	0.585846
AWOD_I_1602	sodium/dicarboxylate symporter	-1.3076	0.244296	3.03169	1.07368e-08	-4.54514	3.96527e-31	1.85151	0.0107491	-2.06756	0.149669	2.90298	1.07287e-08
AWOD_I_1603	methyl-accepting chemotaxis protein	1.44502	0.0536064	2.1049	0.00185203	2.66277	1.67242e-06	1.40923	0.219594	1.84129	0.116946	2.20151	0.000717095
AWOD_I_1604	putative exonuclease	1.14006	0.556004	-1.07918	0.712766	-1.30278	0.0942109	-1.02012	0.960125	-1.36069	0.312993	-1.21293	0.404233
AWOD_I_1605	membrane associated regulator, GGDEF family protein	-1.1811	0.262469	1.71893	4.70954e-06	1.31735	0.0482368	1.45681	0.113954	-1.08361	0.789037	1.50271	0.0171089
AWOD_I_1606	putative membrane protein	-1.2195	0.173654	-1.32115	0.0849026	-1.64828	0.000209635	-1.47636	0.0376228	-1.64695	0.0159471	-1.82401	0.00181163
AWOD_I_1607	putative heat-shock chaperone protein	-1.56128	0.0114249	-1.52091	0.00607579	-2.0051	8.16057e-12	-1.71454	0.00761014	-1.74131	0.0240868	-1.73046	0.00237036
AWOD_I_1608	putative heat-shock chaperone protein	-1.67613	4.53599e-05	-1.77467	3.89936e-06	-1.41073	0.0239614	-1.85666	8.43036e-05	-1.35221	0.245014	-1.66594	0.000314851
AWOD_I_1609	putative membrane protein	-1.41554	0.0394423	-1.03367	0.913735	1.24419	0.12085	1.14465	0.683543	-1.07087	0.864267	1.16858	0.438611
AWOD_I_1610	putative uncharacterized protein	-1.38076	0.0235953	-1.35722	0.0951721	-1.78326	3.54853e-05	-1.18585	0.474416	-1.88268	0.0021651	-1.5308	0.0106518
AWOD_I_1611	putative exported protein	-1.24091	0.118263	-1.132	0.453925	-1.39193	0.0130343	-1.66986	0.0754461	-1.31635	0.211427	-1.40226	0.0213051
AWOD_I_1612	uridine phosphorylase	-2.89968	1.05696e-12	-2.42838	NA	-2.5164	3.60636e-15	-12.7214	4.42161e-24	-3.287	0.000800394	-10.7978	7.12102e-48
AWOD_I_1613	putative lipoprotein	1.70006	0.00515712	1.96838	1.92232e-10	2.68636	6.76283e-17	1.4861	0.0969888	2.00418	0.00664051	1.24455	0.223273
AWOD_I_1614	outer membrane protein A	2.30142	8.16843e-08	1.58195	0.000168501	2.88201	2.82266e-20	1.72305	0.0188832	2.57221	0.000149487	1.43535	0.0222004
AWOD_I_1615	membrane protein, HD domain	2.01795	8.65404e-10	1.46721	0.000601874	2.56048	1.07839e-14	2.3512	7.57645e-09	2.00291	0.00286631	1.60031	0.00417512
AWOD_I_1616	putative uncharacterized protein	-1.04359	0.803755	-1.53219	0.000494349	-1.63413	3.4915e-06	1.02758	0.919366	-1.2301	0.477071	-1.34631	0.0768467
AWOD_I_1617	lead, cadmium, zinc and mercury-transporting ATPase	1.20686	0.23579	-1.13763	0.417561	-1.15262	0.449775	-1.36607	0.256105	1.27858	0.380582	-1.17244	0.418927
AWOD_I_1618	CBS domain protein	-1.61765	0.0048941	1.71857	1.42765e-05	1.90985	3.1467e-05	1.16281	0.632852	1.05909	0.911477	1.14011	0.408919
AWOD_I_1619	putative uncharacterized protein	-1.01704	0.932773	1.13314	0.425928	-1.27759	0.0544612	1.04608	0.865234	-1.23168	0.43712	-1.02767	0.878169
AWOD_I_1620	FAD linked oxidase	1.34529	0.167399	1.65365	7.79187e-05	-1.27637	0.0370175	1.17726	0.49303	1.36205	0.206906	1.2468	0.198208
AWOD_I_1621	putative uncharacterized protein	-1.49609	0.000406082	-1.73464	0.000425487	-1.77661	5.5906e-06	-1.6486	0.00607077	-1.52442	0.0417652	-2.0786	2.45043e-05
AWOD_I_1622	putative regulator, GGDEF family protein (pseudogene)	-1.05054	0.792819	1.11193	0.529421	-1.17314	0.304892	1.17728	0.477159	-1.14181	0.643843	1.29229	0.137239
AWOD_I_1623	putative uncharacterized protein	1.39821	0.0506617	-1.10189	0.632219	-1.38956	0.105859	-1.61872	0.0283866	-1.33308	0.302366	-1.44366	0.0430496
AWOD_I_1624	transcription regulator, GntR family	1.4707	0.00978648	1.29621	0.103502	1.41058	0.0734691	1.14174	0.617375	1.32215	0.370365	1.04412	0.850591
AWOD_I_1625	siroheme synthase, virulence protein VirC	1.59406	0.00555783	1.63704	4.00476e-05	1.47615	0.0041479	1.0897	0.694837	1.67285	0.0366755	1.53135	0.0127094
AWOD_I_1626	general L-amino acid-binding periplasmic protein precursor	1.50296	0.12959	1.83392	0.0240639	3.82328	1.81122e-05	-1.00918	0.987259	1.1458	0.771933	1.25893	0.29731
AWOD_I_1627	general L-amino acid ABC transporter permease protein	2.15565	0.0015893	2.16588	0.0176434	5.71686	4.9407e-07	1.35246	0.468912	1.88024	0.132825	1.95334	0.00696084
AWOD_I_1628	general L-amino acid ABC transporter permease protein	2.89596	8.58325e-05	1.50936	0.251405	4.08483	1.05911e-05	1.55716	0.238152	2.37312	0.0588483	2.11823	0.00258867
AWOD_I_1629	general L-amino acid transport ATP-binding subunit	1.23545	0.447216	-1.03287	0.909412	1.67963	0.0752632	-1.13879	0.681024	1.02719	0.95802	-1.14165	0.61862
AWOD_I_1630	inner membrane protein	-1.73192	0.0020345	-1.00644	0.980419	-1.04028	0.762722	-1.54636	0.018799	1.02101	0.96756	-1.7218	0.00109866
AWOD_I_1631	membrane protein	-1.40875	0.00785374	-1.03572	0.845535	-1.19685	0.170335	1.0682	0.845534	-1.44324	0.0981504	-1.03721	0.852404
AWOD_I_1632	putative uncharacterized protein (fragment)	1.51811	0.333792	1.92781	0.247472	4.216	0.00556871	1.79922	NA	2.58864	0.124396	2.58402	0.0167596
AWOD_I_1633	mechanosensitive ion channel	-1.9288	0.00119849	1.59962	0.0344367	2.03396	0.0251311	1.28262	0.378439	1.43896	0.42696	2.23767	2.78418e-05
AWOD_I_1634	putative membrane associated regulator, GGDEF family protein	1.47387	0.0556317	1.33868	0.245423	3.15034	7.28548e-06	1.03432	0.938634	1.43025	0.25371	1.40112	0.156523
AWOD_I_1635	putative multiprotein complex assembly protein	-1.73666	0.000640345	-1.40742	0.0444161	-1.92249	3.614e-05	-1.36263	0.134697	-1.88934	0.00597342	-1.44768	0.0388365
AWOD_I_1636	putative membrane-associated phospholipid phosphatase	-1.07907	0.700575	1.21861	0.187641	1.05001	0.767136	1.14391	0.521111	1.20779	0.519823	1.3421	0.0472925
AWOD_I_1637	putative acetyltransferase, GNAT family	-1.40299	0.0311493	-1.03582	0.848305	-1.14747	0.496587	-1.0251	0.925516	-1.10624	0.738002	-1.07533	0.733053
AWOD_I_1638	phosphatidylglycerophosphatase B	1.858	0.00147937	1.17915	0.549834	1.0498	0.847035	1.34837	0.244375	1.24877	0.546141	1.67746	0.0461567
AWOD_I_1639	cytochrome c biogenesis protein	1.10718	0.701357	1.1761	0.480313	1.27585	0.337572	1.07583	0.813398	1.60184	0.131327	1.23243	0.353728
AWOD_I_1640	thiol/disulfide interchange protein	1.43732	0.0814002	1.08001	0.771773	1.84816	0.00511041	1.30318	0.305305	1.69373	0.132803	1.07726	0.762383
AWOD_I_1641	cytochrome c-type biogenesis protein CcmF	1.38984	0.0451238	-1.44594	0.0268591	2.55255	3.97028e-07	-1.02796	0.920186	1.75327	0.0232937	-1.17242	0.387532
AWOD_I_1642	cytochrome c-type biogenesis protein NrfD	-1.10847	0.572502	-2.72764	9.64509e-11	2.93963	1.7442e-05	-2.84908	3.53304e-05	1.17551	0.667702	-3.47885	8.99574e-14
AWOD_I_1643	cytochrome c-type biogenesis protein NrfC	-1.01267	0.948023	-2.28948	0.0001238	1.37865	0.277422	-2.71154	0.000402795	-1.15897	0.775737	-3.00804	6.55175e-07
AWOD_I_1644	cytochrome c-type protein NrfB precursor	-1.63039	0.00365052	-1.90732	0.00149182	1.01803	0.932312	-2.20105	0.0230326	-1.66453	0.21746	-2.09683	0.00015918
AWOD_I_1645	cytochrome c-552 precursor (ammonia-forming cytochrome nitrite reductase) (cytochrome C nitrite reductase)	1.24998	0.278358	-2.38619	1.00004e-06	1.18377	0.512445	-2.2509	0.0185067	-1.35731	0.460942	-2.66014	4.90131e-06
AWOD_I_1646	putative formate-dependent nitrite reductase complex NrfG subunit	-1.63981	0.0139969	1.03013	0.905805	-1.20317	0.23736	-1.17728	0.541616	-1.80319	0.00313512	-1.38415	0.104722
AWOD_I_1647	phospholipase A1 precursor	-1.34411	0.121461	1.3873	0.144805	-2.2683	7.89458e-06	-1.69458	0.0172369	-1.74242	0.0182324	-1.41652	0.0710858
AWOD_I_1648	putative ATP-dependent helicase	1.39145	0.0303345	1.35331	0.0921961	1.21086	0.189381	1.21948	0.46365	1.2688	0.4336	1.72806	0.00023144
AWOD_I_1649	NAD-dependent malic enzyme	-1.75836	2.5528e-05	-2.33826	1.43233e-13	-1.80007	0.00020526	-2.12788	0.000149122	-1.69927	NA	-2.03711	1.31676e-05
AWOD_I_1650	membrane protein	1.04655	0.866829	-1.57592	0.126781	-1.18934	0.537981	-1.56189	0.113954	-1.3376	0.358954	1.23431	0.384257
AWOD_I_1651	vancomycin resistance protein SanA	1.26484	0.23991	1.24358	0.293311	1.33404	0.185628	1.148	0.573299	1.33974	0.305279	1.23474	0.278585
AWOD_I_1652	putative membrane associated regulator, GGDEF family protein	-1.55726	0.000201168	1.18606	0.407746	1.44863	0.0438327	1.20731	0.492435	-1.14694	0.721702	1.19012	0.374906
AWOD_I_1653	ribonucleotide reductase	-1.88519	3.40921e-09	-1.91779	5.58879e-06	-2.10302	1.68277e-09	-1.89837	0.00114314	-2.33356	0.00096287	-1.93025	1.61016e-05
AWOD_I_1654	putative uncharacterized protein	-1.43591	0.0227825	-1.69195	4.86725e-05	-1.76114	5.5906e-06	-1.42506	0.124111	-1.80295	0.00418389	-1.55174	0.0125599
AWOD_I_1655	putative MltA-interacting protein	1.59631	0.000761309	1.16611	0.328511	1.40356	0.00874997	1.09198	0.679792	1.51062	0.0520949	1.17917	0.303278
AWOD_I_1656	putative uncharacterized protein	1.49359	0.0181965	1.23983	0.142031	1.81958	0.000712917	1.41584	0.126174	1.77816	0.0185272	1.24619	0.239008
AWOD_I_1657	ABC-type cobalt transport system, permease component	1.24248	0.407064	1.00797	0.975319	1.06542	0.779796	1.27235	0.289565	1.24953	0.439595	1.15203	0.477627
AWOD_I_1658	ABC-type cobalt transport system, ATP-binding protein	-1.20328	0.297498	-1.06779	0.680718	-2.23535	1.8454e-08	-1.20375	0.363705	-1.72379	0.102567	1.0172	0.937498
AWOD_I_1659	membrane protein	-1.5363	0.0247754	-1.16313	0.50534	-3.64274	7.52451e-14	-1.49804	0.105485	-2.46378	0.0134163	-1.20113	0.402651
AWOD_I_1660	putative lipoprotein	-9.44969	9.21509e-24	1.41285	0.457201	-12.4274	1.15442e-10	1.08925	0.851058	-3.68369	NA	1.39015	0.332666
AWOD_I_1661	sensor protein, histidine kinase	-1.25002	0.180265	1.24678	0.142409	-1.91508	5.25683e-06	1.11977	0.576482	-1.55412	0.0499406	1.08658	0.652034
AWOD_I_1662	two component transcriptional regulator	-1.03472	0.881287	1.29583	0.167436	-1.44997	0.0262296	1.05225	0.860918	-1.68757	0.102567	1.05469	0.791225
AWOD_I_1663	ribosomal large subunit pseudouridine synthase F	1.03773	0.862919	-1.26226	0.127402	-2.43674	1.63921e-12	-1.12337	0.660881	-1.58912	0.140772	-1.10136	0.588388
AWOD_I_1664	putative exported protein (pseudogene)	1.68416	0.000385032	1.92775	3.56801e-06	1.56605	0.000935097	1.45647	0.0747115	1.42222	0.0991022	1.37019	0.0610162
AWOD_I_1665	torCAD operon transcriptional regulatory protein TorR	-1.81914	3.79088e-09	-1.21837	0.13641	-1.056	0.718128	-1.04504	0.899163	-1.83515	0.00449218	-1.30358	0.108133
AWOD_I_1666	chaperone protein TorD	1.00632	0.976691	-1.56008	0.00391704	-1.78003	8.63088e-06	-1.43946	0.0262575	-1.47728	0.0925268	-2.09922	3.25714e-07
AWOD_I_1667	HTH-type transcriptional repressor PurR (purine nucleotide synthesis repressor)	1.09059	0.532348	-1.0959	0.57317	-1.66127	4.95791e-06	-1.11319	0.609617	-1.26034	0.422448	-1.24815	0.186575
AWOD_I_1668	putative DNA transformation protein TfoX	1.12804	0.314917	-1.16111	0.264498	1.3985	0.018709	1.24415	0.187909	1.18536	0.542194	1.0102	0.955193
AWOD_I_1669	putative membrane associated regulator, GGDEF family protein	-1.47616	0.0212874	-1.16913	0.383507	-1.19472	0.223461	-1.1617	0.565048	-1.46279	0.209682	-1.36296	0.0239198
AWOD_I_1670	membrane protein	-1.8518	1.81824e-05	-1.25291	NA	-1.3008	0.0377276	-1.23676	0.326253	-1.37961	0.253203	-1.22041	0.210084
AWOD_I_1671	putative lipoprotein	-1.58096	0.000592615	-1.8233	4.58949e-06	-1.71602	4.29301e-05	-1.36286	0.0988342	-2.61903	NA	-1.91287	8.22463e-07
AWOD_I_1672	acyl-CoA thioesterase II	-1.3527	0.0145483	-1.4275	0.0139827	-2.0026	1.09064e-06	-1.61577	0.0259018	-1.61914	0.0289656	-1.8156	0.000403396
AWOD_I_1673	HTH-type transcriptional regulator, AsnC family	1.35467	0.094049	1.35184	0.0327085	1.26176	0.138666	1.08463	0.721507	1.13114	0.652262	1.04806	0.831046
AWOD_I_1674	putative thermolysin metallopeptidase (pseudogene)	2.51472	3.88319e-07	1.82509	0.0069185	4.26748	1.7496e-14	1.95808	0.0018657	2.62013	0.000153198	2.3558	4.10595e-05
AWOD_I_1675	putative pyridoxal-phosphate dependent enzyme	-1.04731	0.859204	-1.9254	0.000208294	1.91711	0.0157088	-2.06694	0.000335864	-1.02187	0.966056	-1.95673	0.000110435
AWOD_I_1676	7-cyano-7-deazaguanine synthase	-1.12337	0.431105	1.05261	0.790159	-1.50254	0.00172861	1.08161	0.771943	-1.2611	0.378022	-1.21928	0.201996
AWOD_I_1677	putative uncharacterized protein	1.21452	0.195301	-1.16104	0.208439	-1.3052	0.0650352	1.11573	0.604127	-1.10792	0.765496	-1.18011	0.351027
AWOD_I_1678	putative exported protein	1.1355	0.423533	-1.13494	0.390595	-1.25237	0.123838	1.05904	0.781912	-1.07267	0.811012	-1.15302	0.489948
AWOD_I_1679	putative exported protein	1.15311	0.280405	-1.36561	0.0217996	-1.39166	0.015449	1.14464	0.598048	-1.13274	0.706598	-1.20943	0.263932
AWOD_I_1680	putative multidrug resistance protein	-1.39407	0.011892	1.11158	0.424957	-1.8492	1.50854e-06	-1.2711	0.259205	-1.36126	0.292421	1.12832	0.527875
AWOD_I_1681	putative secretion protein, HlyD family	1.13346	0.536063	-1.25087	0.155295	-1.92879	0.000102728	-1.32157	0.276913	-1.53132	0.167037	-1.12165	0.592343
AWOD_I_1682	MSHA biogenesis protein MshQ	1.2279	0.105389	1.53528	0.0121679	1.1581	0.253441	1.11418	0.657221	1.23873	0.38786	1.50107	0.01143
AWOD_I_1683	MSHA biogenesis protein MshP	2.63306	0.0211388	2.21568	0.0614215	-1.0789	0.88887	1.03826	NA	1.10417	0.886777	1.5344	0.268591
AWOD_I_1684	MSHA biogenesis protein MshO	-1.06906	0.865663	1.72606	0.0735343	1.81514	0.0749894	1.76232	0.0796551	1.23307	0.691542	1.75462	0.0257832
AWOD_I_1685	MSHA pilin protein MshD	-1.14497	0.767152	1.12595	0.745149	-1.49848	0.234495	-1.24536	0.565048	-1.5726	0.323933	-1.21283	0.510362
AWOD_I_1686	MSHA pilin protein MshC	1.15497	0.706227	-1.14526	0.736668	-1.15553	0.680618	-1.30099	0.345632	1.29529	0.646661	1.43527	0.170171
AWOD_I_1687	exodeoxyribonuclease III	-1.32538	0.0146817	-1.38502	0.0204946	-1.48309	0.000287008	-1.20053	0.37709	-1.56645	0.035288	-1.5087	0.0254784
AWOD_I_1688	glutaredoxin 2	-1.31708	0.0293505	-1.72506	1.53468e-05	-1.21837	0.208052	-1.19167	0.374078	-1.6222	0.0195286	-1.62578	0.00291536
AWOD_I_1689	arginine/ornithine periplasmic binding protein-dependent transporter, inner membrane component	3.54442	2.47127e-08	7.72351	4.19603e-42	3.18375	6.98212e-19	1.70375	0.150215	4.37488	1.0651e-08	2.50762	5.5631e-08
AWOD_I_1690	arginine/ornithine periplasmic binding protein-dependent transporter, inner membrane component	4.32641	2.05901e-09	6.28005	4.56477e-36	3.25573	3.10606e-23	2.21153	0.00150141	4.41464	1.87632e-09	3.32657	2.21635e-15
AWOD_I_1691	arginine/ornithine periplasmic binding protein-dependent transporter	4.23951	2.19595e-09	6.55544	1.27201e-58	4.02478	2.71811e-33	1.98668	0.00168077	4.61125	1.95814e-07	3.86832	6.25795e-24
AWOD_I_1692	arginine/ornithine periplasmic binding protein-dependent transporter, ATP-binding component	3.27373	2.01023e-06	3.10578	3.60344e-21	2.9471	4.2028e-20	2.24697	0.00106791	4.00976	3.32702e-05	1.92078	0.00203404
AWOD_I_1693	membrane protein	-2.11765	1.33482e-05	1.70244	0.023763	-2.34462	5.46357e-10	-1.22096	0.592288	-1.75693	0.07109	-1.87767	0.0286076
AWOD_I_1694	formate acetyltransferase 1	-3.09086	1.43351e-07	-1.21061	0.333133	-1.93841	2.41752e-09	-1.23343	0.498552	-2.01326	0.00163975	-2.21167	0.0928836
AWOD_I_1695	pyruvate formate-lyase 1 activating enzyme	-1.48895	0.0018895	1.59579	6.46557e-05	-1.34631	0.00903482	1.52258	0.0535677	-1.4665	0.112577	1.02323	0.926338
AWOD_I_1696	putative uncharacterized protein, Cupin superfamily	-1.29336	0.116722	1.10187	0.572711	-1.49983	0.000481144	1.01965	0.942839	-1.25851	0.40627	-1.0429	0.850746
AWOD_I_1697	methyl-accepting chemotaxis protein	2.70117	2.75993e-09	2.87944	4.18274e-20	1.73455	1.74519e-06	1.92385	7.11928e-05	2.70774	9.3014e-08	3.14687	8.48468e-13
AWOD_I_1698	oligopeptide transport ATP-binding protein F	1.68932	0.00138841	1.69513	4.22974e-05	1.04302	NA	1.13519	0.78115	1.61331	0.0239861	1.84617	4.65877e-05
AWOD_I_1699	oligopeptide transport ATP-binding protein D	1.62558	0.0108678	1.73878	0.000429709	-1.0537	0.673225	1.03182	0.954678	1.52851	0.060226	1.55142	0.0122995
AWOD_I_1700	oligopeptide transport system permease protein C	1.78839	0.00266022	2.38578	2.83257e-14	-1.00885	0.943989	1.24755	0.542619	1.81152	0.00108776	1.75067	0.00177318
AWOD_I_1701	oligopeptide ABC transporter, permease protein B	1.84606	0.00198592	1.7751	9.60972e-06	1.14507	0.277714	1.19123	0.454113	2.17177	0.000694742	1.5702	0.0232314
AWOD_I_1702	oligopeptide ABC transporter, permease protein A	2.38354	2.01434e-05	2.91621	2.25955e-17	1.92013	3.3824e-08	1.8533	0.0119138	2.79555	0.00124799	2.08441	0.000720886
AWOD_I_1703	chitinase	1.9631	1.16128e-05	2.94437	2.52742e-05	4.30241	5.2598e-21	1.65524	0.00409983	2.5586	0.000165852	2.29311	1.34038e-07
AWOD_I_1704	thymidine kinase	1.11175	0.634092	1.16543	0.474938	-1.81838	7.87211e-05	1.13624	0.697206	-1.31232	0.471658	1.64019	0.0148058
AWOD_I_1705	cysteinyl-tRNA synthetase	-1.09527	0.529086	1.09876	0.574724	-1.64704	3.98344e-05	-1.17048	0.557486	-1.29735	0.311399	-1.04999	0.758006
AWOD_I_1706	peptidyl-prolyl cis-trans isomerase B	-1.4225	0.01041	-1.32422	0.0148276	-1.94523	4.48089e-08	-1.00323	0.993863	-1.76893	0.00973249	-1.73935	0.00130077
AWOD_I_1707	UDP-2,3-diacylglucosamine hydrolase	1.43301	0.0198435	-1.28091	0.29616	-1.03948	0.822832	1.23186	0.373189	1.09469	0.764733	-1.10938	0.561583
AWOD_I_1708	putative signaling protein	-1.67422	2.32539e-05	-1.37947	0.00465464	-1.88082	NA	-1.11562	0.586685	-1.62768	0.0404319	-1.70467	5.13268e-05
AWOD_I_1709	putative uncharacterized protein	-1.21029	0.320437	-1.30367	0.128407	-1.79339	0.00251528	1.07818	0.829208	-1.20068	0.581471	-1.23498	0.263673
AWOD_I_1710	transporter	-2.0365	1.1521e-06	-1.34047	0.0557941	-2.0787	5.08928e-07	-1.25159	0.343701	-1.75516	0.0123633	-1.16932	0.413666
AWOD_I_1711	cardiolipin synthetase	1.23598	0.177637	1.36903	0.0617675	1.3867	0.04362	1.3551	0.143683	1.33254	0.2442	1.58838	0.020276
AWOD_I_1712	GTP cyclohydrolase I	-1.4611	0.00972934	1.06957	0.707932	-1.57727	0.000240793	1.00214	0.995174	-1.93731	0.0030025	-1.3944	0.0170514
AWOD_I_1713	molybdopterin biosynthesis protein MoeA	-1.29998	0.0212318	-1.35786	0.0252773	-1.71813	1.75081e-05	-1.61746	0.00820159	-1.64611	0.0147308	-1.66817	0.00369337
AWOD_I_1714	molybdopterin biosynthesis protein MoeB	-1.26076	0.148126	-1.18278	0.348239	-1.56496	0.00125133	-1.21018	0.30761	-1.25458	0.374162	-1.12159	0.591124
AWOD_I_1715	putative regulator, GGDEF family protein	1.11196	0.542926	1.76735	0.000150309	1.49425	0.0215274	1.31588	0.25387	1.21365	0.490632	1.50085	0.0423807
AWOD_I_1716	methyl-accepting chemotaxis protein	1.02928	0.849912	-1.17348	0.254338	-1.25081	0.0808134	1.19345	0.476582	1.01532	NA	1.13648	0.445033
AWOD_I_1717	phosphate ABC transporter, extracellular solute-binding protein	1.57903	0.0904021	1.38611	0.303073	1.86798	0.0714824	1.04482	0.908951	1.45873	0.308771	-1.02757	0.927979
AWOD_I_1718	phosphate ABC transporter, inner membrane component	2.58831	7.55128e-06	1.74463	0.102197	3.71032	6.73727e-07	1.35204	0.388349	2.26312	0.0465262	1.98617	0.00165795
AWOD_I_1719	phosphate ABC transporter, permease protein	-1.08075	0.753148	-1.0748	0.78515	1.29486	0.361384	-1.00319	0.994532	1.25375	0.526308	-1.10558	0.700387
AWOD_I_1720	phosphate import ABC transporter, ATP-binding protein	-1.41197	0.0253737	-1.16191	0.325863	1.64858	0.0552237	-1.3453	0.311734	1.09469	0.853898	-1.77075	0.00232342
AWOD_I_1721	putative uncharacterized protein	-1.0443	0.809163	-1.10381	0.546601	1.11642	0.547968	1.28684	0.263605	-1.11362	0.720489	-1.01686	0.934295
AWOD_I_1722	putative lipoprotein	-1.1549	0.460314	1.16116	0.375923	1.42932	0.04362	1.47131	0.0807856	1.20368	0.480759	-1.04095	0.871834
AWOD_I_1723	transposase, IS66 family	-1.1306	0.419459	1.14628	0.410865	-1.08533	0.69733	-1.02675	0.919366	1.00717	0.986572	-1.00278	0.988543
AWOD_I_1724	transposase, IS66 family	-1.18823	0.489269	1.07752	0.808448	1.19798	0.539085	1.08819	0.808675	1.1652	0.730768	1.2881	0.324087
AWOD_I_1725	transposase, IS66 family	1.31175	0.257372	1.3634	0.24938	1.62825	0.0799666	1.24421	0.508655	1.72188	0.094597	1.50762	0.100675
AWOD_I_1726	putative uncharacterized protein	3.17999	2.90129e-08	2.15055	0.0118315	4.23102	1.1865e-08	1.54163	0.282903	1.75067	0.0586286	2.72137	4.10595e-05
AWOD_I_1727	UPF0319 protein	-1.3397	0.0714211	1.22599	0.405057	-1.55102	0.00309164	1.03774	0.924212	-1.43731	0.0911843	1.03214	0.900396
AWOD_I_1728	methyl-accepting chemotaxis protein	-1.69983	0.00021803	1.04001	0.78825	1.64442	0.00113051	-1.39785	0.153814	-1.05004	0.905067	-1.52442	0.0493691
AWOD_I_1729	sensor protein, histidine kinase	1.30089	0.0578998	1.4627	0.00116833	1.26163	0.053806	1.36701	0.0771479	1.19573	0.47478	1.37918	0.0587648
AWOD_I_1730	periplasmic solute binding receptor protein	1.05421	0.722696	1.14804	0.479351	1.34411	0.0608993	1.12709	0.69314	1.12433	0.723788	-1.02974	0.884749
AWOD_I_1731	methylglyoxal synthase	1.20135	0.0937572	-1.74905	6.13172e-06	1.3978	0.0138718	-1.04378	NA	1.29317	0.42528	-2.01683	8.60907e-06
AWOD_I_1732	membrane protein	1.25805	0.20013	1.07908	0.778137	-2.75968	0.0100079	1.09916	0.77557	-2.72101	0.00800094	1.0271	0.916596
AWOD_I_1733	putative uncharacterized protein, yecA family	1.03225	0.83051	-1.0395	0.839342	-1.29105	0.0639206	1.50394	0.0418279	1.02406	0.949937	1.16894	0.334273
AWOD_I_1734	trypsin (fragment)	1.59522	0.0188832	1.83194	0.0151254	2.8296	4.17557e-06	1.48917	0.251354	1.49657	0.187599	1.71157	0.0094972
AWOD_I_1735	putative exported protein	1.38117	0.0988156	1.4683	0.0523919	1.00021	0.999028	1.1656	0.582806	1.17523	0.688805	1.66791	0.00579585
AWOD_I_1736	TonB2 protein	1.10763	0.658099	1.23917	0.332377	1.1822	0.506157	1.28555	0.328135	1.16836	0.653601	1.66068	0.0176619
AWOD_I_1737	TonB system transport protein ExbD2	1.14517	0.585184	1.49605	0.0461796	1.13536	0.633042	1.09273	0.78115	-1.01768	0.970427	1.62167	0.0245236
AWOD_I_1738	TonB system transport protein ExbB2	-1.02455	0.922654	1.30475	0.275924	-1.0089	0.971112	1.36184	0.293305	1.07158	0.861288	1.55544	0.0369285
AWOD_I_1739	biopolymer transport protein TolR	1.44003	0.0188832	1.57467	0.0109895	1.14283	0.414242	1.27739	0.238143	1.251	0.402884	1.65442	0.00143981
AWOD_I_1740	membrane protein	1.64558	0.0130494	1.16814	0.494639	1.28875	0.259914	1.46862	0.150239	1.26204	0.447885	1.25567	0.327748
AWOD_I_1741	helicase IV	1.07231	0.601406	-1.01179	0.946582	-1.01852	0.901826	1.07006	0.752725	1.02411	0.934761	1.06833	0.704678
AWOD_I_1742	inner membrane protein YccS	-1.33947	0.126255	1.60388	0.00178947	-1.10454	0.632294	1.07097	0.78672	1.02448	0.94103	1.32265	0.187505
AWOD_I_1743	putative uncharacterized protein	-2.72511	3.81583e-14	1.65395	0.000174712	2.4124	0.0751153	-1.04378	NA	-1.36748	0.612291	-1.18389	0.353728
AWOD_I_1744	carboxynorspermidine decarboxylase	-1.65472	0.00175912	-1.21123	0.241767	-2.54788	2.09404e-11	-1.53125	0.0486761	-1.94749	0.0276897	-1.34215	0.0840502
AWOD_I_1745	saccharopine dehydrogenase	-2.46395	5.85199e-13	-1.84837	4.96015e-06	-5.63578	9.56089e-52	-2.76686	5.43112e-06	-3.43025	1.483e-07	-2.20375	4.7657e-07
AWOD_I_1746	diaminobutyrate--2-oxoglutarate aminotransferase	-3.05651	5.15354e-28	-1.92599	3.95619e-11	-5.5219	1.17325e-54	-2.51973	7.2705e-06	-3.57634	2.57951e-06	-1.86473	4.90131e-06
AWOD_I_1747	cdp-diacylglycerol--glycerol-3-phosphate 3-phosphatidyltransferas (phosphatidylglycerophosphate synthase)	-1.2533	0.0543325	-1.23022	0.262537	-1.35041	0.0264241	1.0548	0.826809	1.04126	0.922426	-1.13143	0.566323
AWOD_I_1748	UvrABC system protein C (excinuclease ABC subunit C)	1.22638	0.118263	-1.02624	0.872055	1.14604	0.26924	1.2829	0.218896	1.56043	0.0404938	1.43992	0.025675
AWOD_I_1749	response regulator UvrY	-1.18562	0.156769	-1.03812	0.817943	1.018	0.892379	-1.10376	0.705835	-1.34495	0.189663	-1.38693	0.0791224
AWOD_I_1750	DNA polymerase	1.31097	0.106154	1.05105	0.805454	1.07941	0.629945	1.28827	0.181004	1.10581	0.706598	1.33161	0.0563515
AWOD_I_1751	putative uncharacterized protein	-1.19541	0.398443	1.08168	0.752934	-1.51473	0.0172509	-1.09743	0.686103	-1.31281	0.393194	1.20881	0.31969
AWOD_I_1752	Na+/H+ antiporter	-2.20365	3.62097e-07	-1.5968	0.00183124	-2.84074	1.75083e-16	-1.82352	0.00173908	-2.29837	0.00620901	-1.4909	0.0136513
AWOD_I_1753	DNA-binding protein H-NS	-1.62551	NA	1.06161	0.745149	-1.62313	4.6355e-06	1.04105	0.879402	-1.82937	0.000461061	-1.79626	0.000987201
AWOD_I_1754	putative MltA-interacting protein MipA	1.3978	0.0559932	1.21134	0.326268	1.26645	0.111642	1.21697	0.480127	1.37302	0.340642	1.28057	0.195434
AWOD_I_1755	fatty acid metabolism regulator protein	1.68305	0.000735422	1.32577	0.0224509	-1.01209	0.934439	1.44832	NA	1.29139	0.460391	1.10262	0.533103
AWOD_I_1756	Na(+)/H(+) antiporter NhaB	-1.1028	0.53784	-1.63785	0.000356742	-3.09254	2.1406e-33	-1.42621	0.15353	-1.16504	0.725091	-1.44609	0.11372
AWOD_I_1757	disulfide bond formation protein B (disulfide oxidoreductase)	-1.25112	0.231967	-1.39387	0.0429981	-2.62707	1.67184e-13	-2.14903	0.000847904	-1.24621	0.548021	-1.26297	0.292008
AWOD_I_1758	putative preprotein translocase SecA	-1.07213	0.794966	-1.00181	0.993403	-2.7441	2.04895e-09	1.13333	0.716313	-1.56103	0.183607	-1.21088	0.414821
AWOD_I_1759	membrane protein, putative pilin	-1.752	0.00307444	-1.41646	0.045613	-4.65046	3.81478e-34	-1.59372	0.00490079	-2.90004	0.00028735	-1.48218	0.0171398
AWOD_I_1760	tRNA-dihydrouridine synthase C	-1.29658	0.0910199	-1.36867	0.0776313	-2.9387	6.26956e-15	-1.10795	0.688078	-1.71678	0.0940617	-1.09865	0.626779
AWOD_I_1761	putative membrane associated regulator, GGDEF family protein	-1.14014	0.315677	-1.48064	0.00043917	1.44529	0.0070655	-1.11701	0.586965	1.06098	0.844457	-1.38502	0.0449831
AWOD_I_1762	putative uncharacterized protein	-3.44191	2.58321e-26	-1.58077	0.00895395	-1.34513	0.578533	-1.9853	0.00217825	-1.86603	0.148844	-2.13866	5.46761e-05
AWOD_I_1763	DNA topoisomerase III	-1.54372	0.000363164	1.08713	0.672897	-1.82917	2.28928e-06	-1.2123	0.296629	-1.52301	0.0823244	-1.02382	0.915506
AWOD_I_1764	2,4-dienoyl-CoA reductase [NADPH]	2.27091	3.05584e-05	4.79141	8.81662e-18	4.52407	5.39416e-18	1.08558	0.807348	3.35754	0.000137216	1.93242	0.000687311
AWOD_I_1765	protease IV (endopeptidase IV)	1.1671	0.231767	1.11442	0.412816	-1.22852	0.0513563	1.17493	0.466895	1.05714	0.866694	1.00738	0.973284
AWOD_I_1766	L-asparaginase I	-2.60168	1.63804e-12	-2.08924	3.7653e-07	-2.39231	1.30233e-07	-2.17749	7.57878e-11	-2.5158	0.000513967	-2.27668	1.6972e-10
AWOD_I_1767	aspartate-semialdehyde dehydrogenase	-1.45443	0.0112595	1.48864	0.00812394	-1.18601	0.219972	-1.129	0.670166	-1.03124	0.945761	1.05722	0.848996
AWOD_I_1768	Na+/H+ antiporter	-3.48367	8.75735e-09	-4.3376	3.44303e-35	-1.45038	0.0944168	-1.49612	0.0725972	-3.02195	0.000352545	-2.5147	1.53445e-07
AWOD_I_1769	putative exported protein	-1.37988	0.0328198	-1.09861	0.513686	-1.01811	0.921295	-1.17942	0.441882	-1.50767	0.0869632	-1.37705	0.0360634
AWOD_I_1770	nucleoid-associated protein Ndpa	1.19154	0.299026	1.03929	0.846735	-2.06427	4.57765e-11	1.01127	0.97853	1.00567	0.991434	-1.0296	0.894381
AWOD_I_1771	UPF0352 protein	-1.27468	0.0498984	-1.01832	0.955847	-1.40247	0.0219109	-1.16727	0.562736	-1.12244	0.763207	1.02929	0.900396
AWOD_I_1772	putative membrane associated sulfatase	-1.19682	0.179548	-1.15733	0.436417	-1.37534	0.00744207	-1.25722	0.307288	-1.18059	0.603034	-1.12022	0.41932
AWOD_I_1773	two component transcriptional regulator	1.04111	0.847136	1.01717	0.924576	1.01103	0.956447	-1.22279	0.326736	-1.08155	0.842062	-1.55967	0.00395795
AWOD_I_1774	sensor protein, histidine kinase	1.22721	0.145289	-1.17548	0.306058	1.07701	0.707942	1.00279	0.994041	1.06993	0.837537	-1.26543	0.129564
AWOD_I_1775	carbonic anhydrase	1.45694	0.101077	1.52727	0.161292	1.41968	0.264403	1.36295	0.237889	1.18676	0.61143	1.57967	0.0478708
AWOD_I_1776	putative membrane associated regulator, GGDEF family protein	1.07584	0.709656	1.28693	0.239528	3.00724	7.07293e-07	1.31327	0.146619	1.60858	0.211113	1.4155	0.101251
AWOD_I_1777	putative acetyltransferase, GNAT family	-2.10165	2.3188e-06	1.17257	0.501373	2.09578	0.0900728	-1.44806	0.196309	1.53354	0.348141	1.06575	0.822834
AWOD_I_1778	putative 2OG-Fe(II) oxygenase	1.7132	7.40852e-06	-1.24205	0.128407	1.9337	5.54875e-05	-1.67642	0.0285417	1.28493	0.536163	-1.1086	0.672038
AWOD_I_1779	putative uncharacterized protein	1.26123	0.269074	1.139	0.584503	-1.25127	0.349187	1.05725	0.87505	-1.65562	0.158907	1.76841	0.0309251
AWOD_I_1780	putative uncharacterized protein YcgN conserved hypothetical protein	1.08997	0.730334	-1.19653	0.536858	-4.64939	9.67367e-17	-1.07876	0.833767	-2.66401	0.00514132	1.1462	0.675253
AWOD_I_1781	putative uncharacterized protein	-1.79542	0.00244793	-1.63065	0.0283027	-1.25681	0.312674	-1.48236	0.124171	-1.19663	0.575129	-1.53239	0.0939582
AWOD_I_1782	putative uncharacterized protein	-1.85341	3.0433e-07	-3.08997	2.74367e-21	-1.38269	0.0727122	-2.14859	1.74057e-05	-1.55483	0.134362	-4.0606	6.0681e-20
AWOD_I_1783	membrane protein	1.06181	0.634421	1.08572	NA	-1.14173	0.251511	-1.01705	0.94844	-1.16251	0.639656	1.00425	0.98606
AWOD_I_1784	putative HTH-type transcriptional regulator	-1.72424	2.97132e-05	1.22729	0.25795	-1.27096	0.202949	1.35703	0.130051	-1.09568	0.748685	1.00114	0.995717
AWOD_I_1785	membrane associated acyltransferase	-1.13336	0.408895	1.338	0.144204	1.21138	0.27131	1.37901	0.121586	1.39243	0.154399	1.54672	0.00738533
AWOD_I_1786	O-succinylbenzoate-CoA ligase	-1.00992	0.960134	-1.33079	0.100263	-1.13793	0.417426	-1.41033	0.0430326	1.07695	0.797967	-1.21405	0.186575
AWOD_I_1787	O-succinylbenzoate-CoA synthase	-1.41873	0.0240468	-2.10735	1.18355e-06	-1.72999	0.000685593	-2.31193	5.37775e-05	-1.3846	0.186943	-2.11754	9.62832e-06
AWOD_I_1788	naphthoate synthase	-1.49553	0.0108517	-1.45368	0.010113	-1.08119	0.582706	-1.61248	0.0115247	-1.29142	0.460391	-2.23493	7.23433e-06
AWOD_I_1789	acyl-CoA thioester hydrolase	-1.53208	4.58039e-05	-1.47435	0.00916343	-1.0149	0.933028	-1.45276	0.00705163	-1.42788	0.377301	-1.85633	0.000948403
AWOD_I_1790	menaquinone biosynthesis protein MenD	-1.0634	0.727631	-1.42837	0.00305141	-1.36877	0.0826583	-1.10515	0.676529	-1.05259	0.89058	-1.14956	0.42622
AWOD_I_1791	menaquinone-specific isochorismate synthase	-1.69137	0.000130939	-1.15751	0.381748	-1.2842	0.0704783	-1.23029	0.598967	-2.13918	0.0209197	-1.49157	0.0063355
AWOD_I_1792	aminotransferase	-1.47978	0.00325901	-1.52718	0.00042461	1.17902	0.212527	-1.45754	0.103807	-1.14871	0.628441	-1.59291	0.00364629
AWOD_I_1793	putative riboflavin biosynthesis protein	-1.00764	0.970508	-1.03532	0.859275	-1.02139	0.917209	-1.27507	0.280076	1.03718	0.912331	-1.23513	0.286434
AWOD_I_1794	transcriptional regulator, AraC-family	-1.17821	0.275147	-1.25269	0.132528	-1.09626	0.625856	-1.2975	0.255122	-1.3819	0.136035	-1.31803	0.0928836
AWOD_I_1795	iron-containing alcohol dehydrogenase	-1.21577	0.270276	-1.1919	0.187393	-1.21804	0.085507	-1.31169	0.263132	-1.20317	0.587625	-1.27247	0.269614
AWOD_I_1796	oligopeptide ABC transporter, periplasmic oligopeptide-binding protein	1.04919	0.795418	1.19958	0.31399	1.0305	0.875448	1.07128	0.77501	1.0551	0.875029	1.22384	0.224644
AWOD_I_1797	integral membrane protein	-1.15724	0.50053	-1.01828	0.954116	-2.45511	1.51074e-07	-1.45823	0.117599	-1.34552	0.40627	1.10712	0.697764
AWOD_I_1798	coniferyl aldehyde dehydrogenase	-1.12006	0.33415	1.24354	0.0386317	1.76525	0.000467028	-1.01944	0.931769	-1.00613	0.990529	1.05532	0.813237
AWOD_I_1799	deoxyguanosinetriphosphate triphosphohydrolase	-1.22083	0.228272	-1.9121	8.22271e-08	1.14893	0.40841	-1.81211	0.00493882	-1.2758	0.504015	-2.14459	9.46855e-05
AWOD_I_1800	putative uncharacterized protein	1.16185	0.474944	-1.59842	0.0020187	-1.05747	0.788958	-1.55015	0.0414095	-1.19344	0.521395	-1.43884	0.0327169
AWOD_I_1801	integral membrane protein	1.52576	0.00552657	-1.42542	0.050253	-1.0155	0.941734	-1.27705	0.245009	1.14507	0.724239	-1.3231	0.130085
AWOD_I_1802	recombination protein RecR	1.13941	0.469147	-1.51797	0.0171703	-1.59917	0.00131038	-1.98549	0.00282891	1.01591	0.97162	-1.24028	0.291619
AWOD_I_1803	UPF0133 protein	-1.09419	0.560701	-1.27718	0.0593082	-2.0418	1.01918e-09	-1.39548	0.255122	-1.36022	0.305279	-1.41354	0.0551354
AWOD_I_1804	DNA polymerase III subunit tau	-1.11523	0.406439	-1.65957	0.000484849	-1.48885	0.0013297	-1.3343	0.147299	-1.30096	0.249273	-1.47905	0.00211601
AWOD_I_1805	adenine phosphoribosyltransferase	-1.20921	0.200821	-1.55396	0.0286542	-1.92875	1.70556e-09	-1.27948	0.234533	-1.38116	0.151727	-1.57731	0.000890129
AWOD_I_1806	inner membrane protein	1.24015	0.300279	1.00978	0.971244	1.59535	0.0451094	1.12297	0.707935	1.4305	0.251889	1.05219	0.854886
AWOD_I_1807	response regulator	1.60293	0.00724153	1.40206	0.00715571	2.68775	5.69998e-14	1.54182	0.0157897	2.26643	1.33732e-05	1.50716	0.0164883
AWOD_I_1808	transcriptional regulator AphB	-1.04436	0.813583	-1.07711	0.650579	1.53754	0.00275495	-1.10772	0.669848	1.15169	0.621457	-1.3858	0.0268316
AWOD_I_1809	amidophosphoribosyltransferase	1.27685	0.0915092	2.05175	8.41732e-08	-1.61418	6.09027e-05	2.71985	1.44975e-05	-1.11991	0.789638	2.61745	1.6972e-10
AWOD_I_1810	colicin V production protein (protein DedE)	2.28164	3.5223e-07	1.57088	0.00357173	-1.06247	NA	2.46249	0.00102057	1.44548	0.42394	2.01891	1.93857e-05
AWOD_I_1811	putative sporulation and cell division protein	1.65021	0.00236587	-1.18917	0.312265	-1.29885	0.0909424	1.21483	0.548145	1.08495	0.844457	-1.13004	0.516888
AWOD_I_1812	FolC bifunctional protein	1.11382	0.499453	-1.50638	0.000356742	-1.69106	1.67548e-06	-1.22235	0.327808	-1.34748	0.277052	-1.38922	0.0140612
AWOD_I_1813	acetyl-coenzyme A carboxylase carboxyl transferase subunit beta	-1.73372	1.47975e-05	-1.93811	0.00633101	-2.90099	9.60487e-26	-1.31538	0.224769	-2.10671	0.000576148	-2.0764	1.0731e-08
AWOD_I_1814	tRNA pseudouridine synthase A	-1.04942	0.797456	-1.02818	0.854833	-1.58723	5.05472e-05	1.09093	0.690173	-1.38709	0.182962	-1.17021	0.323269
AWOD_I_1815	putative membrane protein	-1.06282	0.6552	-1.13537	0.315186	-1.14427	0.204906	-1.11071	0.689081	-1.01747	0.947387	-1.06045	0.760537
AWOD_I_1816	aspartate-semialdehyde dehydrogenase	-1.25045	0.0808206	1.01626	0.918217	-1.99196	8.42268e-10	-1.01708	0.955241	-1.67043	0.0282398	-1.18711	0.285988
AWOD_I_1817	erythronate-4-phosphate dehydrogenase	-1.17852	0.197066	1.1218	0.375031	-2.06532	5.24919e-12	-1.03417	0.883439	-1.44471	0.112571	-1.07462	0.669701
AWOD_I_1818	3-ketoacyl-ACP synthase FabB	-2.50234	7.09946e-23	-1.74647	0.000199428	-4.06817	7.92811e-44	-1.51544	0.138183	-2.58685	2.48569e-06	-1.64791	0.00461688
AWOD_I_1819	tRNA 5-methylaminomethyl-2-thiouridine biosynthesis bifunctional protein MnmC	-1.35781	0.0270932	-1.15255	0.281651	-1.75027	2.89667e-07	-1.19557	0.270659	-1.63043	0.0279238	-1.21732	0.21586
AWOD_I_1820	putative lytic murein transglycosylase	1.38303	0.0327453	-1.08846	0.606911	-1.74196	4.54883e-06	1.05733	0.80092	1.08374	0.877775	1.06638	0.721382
AWOD_I_1821	putative uncharacterized protein	1.74809	6.71935e-05	-1.33785	0.0881095	-1.43337	0.00723156	1.00034	0.999959	1.16351	0.73967	-1.09446	0.660126
AWOD_I_1822	septum site-determining protein MinC (cell division inhibitor)	1.00921	0.955437	-1.02275	0.913877	1.01881	0.906661	1.26742	0.18047	-1.01723	0.949939	-1.10653	0.497244
AWOD_I_1823	septum site-determining protein MinD (cell division inhibitor MinD)	-1.09309	0.478487	-1.35022	0.00424359	-1.30072	0.0142663	-1.02777	0.922619	-1.2529	0.276572	-1.5096	0.0100885
AWOD_I_1824	cell division topological specificity factor	-1.18111	0.182049	-1.28118	0.0244044	1.0109	0.939981	1.07796	0.710812	-1.26953	0.254008	-1.26778	0.0911321
AWOD_I_1825	ribonuclease D	1.37277	0.0274836	-1.00756	0.968012	-1.18336	0.210893	1.30946	0.324632	1.19925	NA	1.22079	0.182594
AWOD_I_1826	long-chain-fatty-acid-CoA ligase	-1.66403	0.00019957	-1.17292	0.317198	-1.71081	0.000327537	-1.25283	0.371562	-1.40146	0.164988	-1.14227	0.470101
AWOD_I_1827	putative hydrolytic enzyme, alpha/beta hydrolase	1.1125	0.544604	-1.36653	0.0787768	-1.04595	0.815552	-1.12756	0.59696	1.0528	0.863506	-1.37796	0.0335123
AWOD_I_1828	outer membrane lipoprotein, Slp family	1.13145	0.53055	-1.20544	0.244853	-1.1816	0.318446	-1.24649	0.298665	1.16199	0.63867	-1.31628	0.0996679
AWOD_I_1829	putative uncharacterized protein	-1.02295	0.920501	-1.06622	0.745987	-1.42383	0.0832278	-1.24827	0.339405	-1.05542	0.883966	-1.03446	0.886523
AWOD_I_1830	glycoprotease	1.13726	0.341862	1.16999	0.473501	-1.72089	9.22047e-05	1.06793	0.843176	-1.0347	0.930508	1.14468	0.477627
AWOD_I_1831	putative ATP-dependent helicase	-1.0242	0.862466	1.00453	0.981742	-1.52715	0.00140054	1.10927	0.64873	-1.40778	0.200789	1.11357	0.522248
AWOD_I_1832	formyltetrahydrofolate deformylase	1.06824	NA	-1.21842	0.31328	-1.33283	0.0173629	-1.11541	0.582806	1.10534	0.804299	-1.43271	0.0173835
AWOD_I_1833	putative hydrolytic enzyme, alpha/beta hydrolase	1.35038	0.0284647	1.16768	0.226424	1.24872	0.107191	1.65827	0.103967	1.14263	0.701079	1.24699	0.173814
AWOD_I_1834	putative uncharacterized protein	1.45924	0.013833	2.00083	0.00406229	1.18996	0.399123	1.68245	0.0512115	1.29169	0.419722	2.09854	0.000103344
AWOD_I_1835	putative beta-ketoacyl synthase	1.00668	0.974149	1.08131	0.772073	-1.3782	0.08223	1.22796	0.343065	-1.02908	0.94985	1.52548	0.0284568
AWOD_I_1836	putative uncharacterized protein	1.14061	0.628165	1.29231	0.310892	-1.70772	0.0542032	1.37074	0.37709	1.09691	0.83368	1.61138	0.0443523
AWOD_I_1837	ABC-2 type transporter, ATP-binding protein	1.34944	0.183956	1.35769	0.274341	-1.01464	0.945022	1.40343	0.171391	1.47692	0.246763	1.8743	0.000649603
AWOD_I_1838	ABC transporter, ATP-binding protein	1.15892	0.552091	1.12891	0.651758	-1.0794	0.760841	1.12132	0.728465	1.38043	0.311399	1.13661	0.583187
AWOD_I_1839	membrane protein	1.22544	0.292786	-1.27448	0.238285	-1.43814	0.0491663	1.12444	0.60023	-1.0143	0.975557	-1.07971	0.732325
AWOD_I_1840	putative DNA binding protein	1.51053	0.0420577	-1.14739	0.583018	-1.18894	0.452143	1.14313	0.657221	1.03556	0.934586	-1.04682	0.850015
AWOD_I_1841	putative 3-Oxoacyl-[acyl-carrier-protein (ACP)] synthase III	1.19808	0.193963	-1.18307	0.229824	-1.43318	0.015404	-1.08953	0.657221	-1.15654	0.603152	-1.1849	0.296291
AWOD_I_1842	membrane protein	1.06919	0.630258	1.14897	0.384287	-1.32247	0.0314652	1.2046	0.305646	-1.13275	0.598399	1.04946	0.801778
AWOD_I_1843	putative membrane associated regulator, GGDEF family protein	-1.03827	0.866105	1.59311	0.0229624	2.00378	0.00302203	1.31034	0.327138	1.45163	0.232176	1.42871	0.109478
AWOD_I_1844	5-methyltetrahydropteroyltriglutamate--homocyst eine methyltransferase	-2.32004	2.64303e-11	1.43139	0.113264	-1.53915	0.00723058	1.07734	0.798659	-1.86052	0.0281455	1.63619	0.00325082
AWOD_I_1845	transcriptional activator MetR	-1.7653	0.000112454	-1.65545	0.0518004	1.90245	9.69091e-07	1.04468	0.899501	1.23435	0.61113	-1.65529	0.000436473
AWOD_I_1846	putative uncharacterized protein	1.42094	0.0178268	-1.04702	0.801908	8.58227	1.69633e-46	1.4364	0.10051	2.45003	0.0135553	-1.23453	NA
AWOD_I_1847	membrane protein	1.44737	0.0201292	-1.05207	0.725268	8.25011	7.85387e-46	1.4497	0.163438	2.05056	0.0613845	-1.02951	0.899256
AWOD_I_1848	anaerobic C4-dicarboxylate transporter DcuC	-1.44272	0.0718089	-1.88987	0.000170856	1.38982	0.0748805	-1.67785	0.191553	-1.27106	0.496354	-2.7311	1.65906e-12
AWOD_I_1849	putative uncharacterized protein	-1.77004	5.61389e-06	-1.54202	0.0082849	-2.72274	7.24726e-16	-1.28755	0.326736	-2.40976	0.00394729	-1.4769	0.00507341
AWOD_I_1850	tyrosyl-tRNA synthetase	-1.65701	3.31007e-08	-1.33896	0.0455086	-2.20944	1.04487e-16	-1.19876	0.589183	-1.63194	0.0211866	-1.23589	0.321009
AWOD_I_1851	putative exported protein	1.11856	0.410232	1.45185	0.000236232	2.33761	NA	1.03791	0.917466	1.37477	0.127436	1.05456	0.791061
AWOD_I_1852	membrane protein	-1.05315	0.743623	1.0015	0.993191	1.05046	0.712314	1.05754	0.853923	1.288	0.351382	-1.08625	0.691435
AWOD_I_1853	transporter	1.31142	0.199513	2.32488	1.8003e-08	1.15481	0.321799	1.1767	0.41486	1.81976	0.00558576	1.80646	3.80945e-05
AWOD_I_1854	putative glutathione S-transferase	1.95437	5.26821e-06	-1.09416	0.765905	1.34454	0.081547	1.12633	0.740068	-1.03128	0.937491	1.35362	0.269236
AWOD_I_1855	PTS system, glucose-specific EIIBC component [includes: glucose permease IIC component; glucose-specific phosphotransferase enzyme II component]	-6.49891	2.39715e-53	-3.76209	2.22979e-19	-13.3349	1.75935e-131	-2.80099	4.74007e-06	-5.27902	4.01139e-08	-5.65048	4.79994e-10
AWOD_I_1856	putative TatD-related deoxyribonuclease	1.36135	0.120332	-1.02235	0.925608	-1.9676	5.34809e-06	-1.07581	0.851085	-1.02482	0.961656	1.1469	0.516888
AWOD_I_1857	putative DNA polymerase III, delta subunit	1.44589	0.0139201	-1.01447	0.95182	-1.7524	0.000229683	-1.03877	0.907724	-1.21024	0.665581	-1.00148	0.995243
AWOD_I_1858	thymidylate kinase	1.62126	0.00234669	1.30922	0.117517	-1.52707	0.00622914	1.10507	0.676193	-1.14805	0.751935	1.55971	0.0128096
AWOD_I_1859	aminodeoxychorismate lyase	1.24555	0.182308	1.06672	0.731115	-1.266	0.134573	-1.14311	0.525319	-1.08956	0.796163	-1.06664	0.770924
AWOD_I_1860	aminodeoxychorismate lyase	-1.00588	0.979618	-1.08325	0.720857	-1.25161	0.208238	-1.50071	0.0601403	-1.44111	0.220475	-1.37386	0.0704444
AWOD_I_1861	3-oxoacyl-[acyl-carrier-protein] synthase II	-1.51779	0.000437225	-1.33301	0.0279961	-3.4168	3.35254e-38	-1.38206	0.234222	-1.88449	0.0440126	-1.08791	0.632212
AWOD_I_1862	acyl carrier protein (ACP)	-2.20721	3.16298e-09	-1.50183	NA	-3.0174	1.52489e-29	1.09409	0.776606	-1.84775	0.0108741	-1.32702	0.0354657
AWOD_I_1863	3-oxoacyl-[acyl-carrier protein] reductase	-1.52953	0.00117001	-1.52063	0.0229624	-2.94212	1.27171e-28	-1.05384	0.860918	-1.81608	0.0170681	-1.4727	0.00650444
AWOD_I_1864	malonyl CoA-acyl carrier protein transacylase	-1.87466	5.49723e-10	-2.01574	9.55881e-06	-3.77856	2.26703e-36	-1.3516	0.172773	-2.27513	0.000161356	-1.94809	5.697e-05
AWOD_I_1865	3-oxoacyl-[acyl-carrier-protein] synthase III	-1.93501	2.86601e-09	-2.53963	9.50931e-09	-4.15484	3.27123e-43	-1.73962	0.0115247	-2.26391	7.28468e-05	-2.33663	2.17782e-09
AWOD_I_1866	fatty acid/phospholipid synthesis protein PlsX	-1.33552	0.0144261	-2.01836	1.48852e-07	-2.5772	1.19694e-22	-1.33877	0.227929	-1.42296	0.159982	-1.74693	2.10386e-05
AWOD_I_1867	50S ribosomal protein L32	-3.03874	2.77315e-13	-1.42934	NA	-5.28795	5.41487e-37	-1.89088	0.0193203	-2.94304	3.02086e-05	-2.65752	1.15448e-06
AWOD_I_1868	putative uncharacterized protein	-2.4598	3.41176e-19	-1.38417	0.232583	-4.72081	1.57818e-51	-2.06029	0.000758661	-2.78958	1.30229e-06	-2.54366	1.85983e-05
AWOD_I_1869	Maf-like protein	-1.81444	0.00526865	-1.16514	0.449715	-2.58654	2.18472e-09	-1.30545	0.217215	-1.98116	0.0340315	-1.46223	0.103877
AWOD_I_1870	pseudouridine synthase	1.17854	0.272583	1.05266	0.780811	-1.42338	0.00556871	1.34477	0.187909	-1.00202	0.99477	1.15084	0.319204
AWOD_I_1871	ribonuclease E	1.18689	0.194453	1.11372	NA	-1.71441	3.0226e-07	1.15373	0.633784	1.05046	0.905067	1.098	0.634967
AWOD_I_1872	sulfate transporter	1.83506	3.69129e-06	-1.26208	0.197758	-2.12198	0.000167611	1.01633	0.957121	1.00642	0.99106	1.13615	0.519209
AWOD_I_1873	putative metal dependent phosphohydrolase	1.50746	0.00122239	-1.24722	0.118431	1.29518	0.020554	-1.03182	0.879151	1.20779	0.406906	-1.1163	0.470693
AWOD_I_1874	cob(I)yrinic acid a,c-diamide adenosyltransferase (cob(I)alamin adenosyltransferase) (corrinoid adenosyltransferase)	1.04516	0.813231	-1.4802	0.00618447	-1.22276	0.0845722	-1.35873	0.103807	-1.00167	0.99477	-1.41559	0.0391169
AWOD_I_1875	outer membrane assembly protein, AsmA	1.1403	0.406163	2.09653	1.41862e-11	-1.15187	0.199004	1.56822	0.0134519	1.05792	0.859174	1.74907	0.00022378
AWOD_I_1876	uridine kinase	-2.00866	5.08628e-11	-1.39938	0.0624011	-2.59123	3.05836e-21	-1.30303	0.153814	-2.3485	0.0035804	-1.77169	0.000288685
AWOD_I_1877	protein mrp	-1.21382	0.104845	-1.07762	0.60371	1.03709	0.823421	-1.08498	0.721507	-1.04342	0.877775	-1.01005	0.965191
AWOD_I_1878	methionyl-tRNA synthetase	-1.85129	4.06895e-09	-1.10176	0.615023	-3.31708	2.47716e-32	-1.25943	0.397877	-1.9489	0.0059374	-1.09116	0.690344
AWOD_I_1879	orotidine 5'-phosphate decarboxylase	-1.19255	0.342004	1.84784	4.81721e-07	-1.85618	1.23162e-07	1.71455	0.0658769	-1.43369	0.264716	1.5608	0.00857533
AWOD_I_1880	putative uncharacterized protein	1.34903	0.0730341	1.35532	0.0750346	1.08431	0.540826	1.57642	NA	1.11054	0.757471	1.47192	0.0315471
AWOD_I_1881	inner membrane protein	-1.13081	0.461482	1.20532	0.363349	1.08294	0.542901	-1.01453	0.962393	-1.0939	0.746162	-1.057	0.82258
AWOD_I_1882	integration host factor beta-subunit	-1.80216	5.31378e-05	-1.16482	0.562803	-2.00533	8.66274e-09	-1.06171	0.854617	-1.51394	0.12934	-1.19228	0.2055
AWOD_I_1883	30S ribosomal protein S1	-1.58584	7.04231e-05	-1.10741	0.762512	-2.09889	4.07402e-10	1.00105	0.999047	-1.52028	0.114889	-1.13599	0.444591
AWOD_I_1884	cytidylate kinase	-1.38759	0.000640345	-1.16326	0.632219	-1.98751	7.92708e-11	1.02945	0.919366	-1.64765	0.0361459	-1.14032	0.45574
AWOD_I_1885	3-phosphoshikimate 1-carboxyvinyltransferase	1.00088	0.995327	1.1509	0.272793	-1.3375	0.00853809	-1.02484	0.936352	1.08464	0.835814	1.07646	0.675882
AWOD_I_1886	leucyl/phenylalanyl-tRNA-protein transferase	-1.06018	0.722696	-1.05424	0.828039	1.27023	0.197075	-1.0995	0.733749	-1.03346	0.921095	1.02939	0.918389
AWOD_I_1887	putative arginine-tRNA-protein transferase	-1.26902	0.163057	-1.15229	0.42953	-1.03949	0.842239	-1.08256	0.743696	-1.06705	0.845044	-1.33533	0.0914512
AWOD_I_1888	translation initiation factor IF-1	-2.22405	2.8887e-05	-1.17984	0.640822	-1.82709	1.34741e-05	2.18113	0.00288266	-1.51534	0.161145	1.04389	0.847789
AWOD_I_1889	ATP-dependent Clp protease ATP-binding subunit ClpA	-1.21824	0.270975	-1.29922	0.109452	1.1728	0.116822	-1.68671	0.0251546	1.10634	0.78202	-1.60744	0.0234028
AWOD_I_1890	ATP-dependent Clp protease adaptor protein ClpS	-1.23538	0.161389	-1.09891	0.476793	1.27263	0.172931	-1.53358	0.0988816	1.03226	0.941439	-1.47989	0.0271374
AWOD_I_1891	cold shock-like protein CspD	1.17629	0.492175	2.54806	3.7653e-07	3.63625	4.72914e-21	3.88213	1.52326e-16	2.32355	0.0240894	2.18665	0.000205608
AWOD_I_1892	putative exported protein	1.65552	0.00084108	-1.17221	0.483203	1.93138	0.0014939	1.36618	0.343065	1.78125	0.0246072	1.03133	0.918389
AWOD_I_1893	UPF0061 protein	1.11373	0.462496	1.26675	0.174074	-1.22066	0.199607	1.05329	0.877553	1.07184	0.845044	1.28572	0.143426
AWOD_I_1894	FolD bifunctional protein	1.12957	0.545363	-1.004	0.983803	-2.76492	3.95281e-11	1.55635	0.0519569	-1.56679	0.319191	1.0366	0.853087
AWOD_I_1895	putative PrkA serine protein kinase	2.61464	9.09727e-05	3.24679	2.111e-26	8.28676	2.72774e-36	2.46752	0.000655134	4.47214	6.3379e-06	2.60104	1.04875e-06
AWOD_I_1896	UPF0229 protein	5.29917	1.01161e-14	2.21827	3.05954e-11	9.47874	1.92835e-27	2.49248	3.76624e-06	6.50433	9.94388e-13	2.16256	0.000305284
AWOD_I_1897	putative sporulation protein	3.69052	1.99347e-13	1.93182	1.0969e-06	5.3118	1.47738e-14	2.9246	3.70716e-10	5.44519	5.57843e-11	2.22339	0.000305511
AWOD_I_1898	isocitrate dehydrogenase [NADP]	1.14137	0.566725	1.07084	0.738688	1.0695	0.552378	-1.14729	0.68116	1.44255	0.19746	1.15897	NA
AWOD_I_1899	pseudouridine synthase	1.27696	0.0445005	-1.45793	0.00850402	1.13785	0.3962	-1.09065	0.73941	1.14516	0.653132	-1.3658	0.151953
AWOD_I_1900	putative uncharacterized protein	-1.29246	0.214562	-1.12588	0.639631	-3.01964	2.48063e-18	1.54981	0.0887763	-1.90141	0.0441089	-1.0103	0.969778
AWOD_I_1901	methyl-accepting chemotaxis protein	1.04081	0.832628	1.25499	0.156335	1.13555	0.445439	1.21709	0.373189	-1.14134	0.618366	1.10304	0.619315
AWOD_I_1902	tRNA (5-methylaminomethyl-2-thiouridylate)-methyltransferase	1.20382	0.0834123	-1.04234	0.850427	-1.44396	0.0172667	1.23318	0.337204	-1.1713	0.655678	-1.06718	0.663164
AWOD_I_1903	UPF0274 protein	1.03379	0.803551	1.0089	0.967461	-1.58518	0.000216572	1.3336	0.234843	-1.09318	0.809366	1.14896	0.427928
AWOD_I_1904	adenylosuccinate lyase (adenylosuccinase)	-1.81002	1.02435e-05	1.35264	0.0131863	-2.59684	9.18555e-23	1.36939	0.134641	-1.76343	0.0214896	1.22682	NA
AWOD_I_1905	putative lipoprotein	1.59584	0.00342411	1.37986	0.0619381	1.24859	0.136869	1.58077	0.027089	1.16714	0.65769	1.66723	0.00506244
AWOD_I_1906	methyl-accepting chemotaxis protein	-1.0834	0.653542	1.05408	0.714439	1.35784	0.0387068	1.06204	0.808675	-1.14318	0.658318	-1.1872	0.347278
AWOD_I_1907	putative tricarboxylic transport protein	428.072	3.35304e-123	81.7223	6.25575e-135	669.68	1.38048e-222	17.5992	4.00678e-21	450.819	7.68248e-128	87.7111	3.35255e-62
AWOD_I_1908	membrane protein	172.853	1.01619e-67	51.3873	2.21135e-96	310.188	2.48356e-91	15.9286	2.6099e-25	172.512	1.51594e-80	18.0909	1.5245e-12
AWOD_I_1909	putative tricarboxylic transport protein	43.6665	5.47318e-50	47.6367	1.77353e-150	114.354	1.87386e-181	11.8435	NA	91.966	3.2493e-88	41.7022	6.26077e-55
AWOD_I_1910	putative ATP-dependent RNA helicase	1.17119	0.337164	-1.18103	0.301126	-2.07656	1.36779e-07	1.00615	0.986796	-1.27975	NA	1.09888	0.62973
AWOD_I_1911	putative phospholipase	1.65722	0.00169996	1.10705	0.518965	1.80664	1.2038e-06	1.07304	0.712639	1.44534	0.203994	1.2026	0.246491
AWOD_I_1912	putative uncharacterized protein	1.5538	0.0150079	1.01463	0.945762	2.18175	2.55511e-07	1.10765	0.669848	1.46246	0.170828	1.09517	0.688041
AWOD_I_1913	HTH-type transcriptional regulator, two-component response regulator	1.4387	0.0231433	1.443	0.0374903	2.6529	2.35439e-09	1.24607	0.250404	2.09531	0.0097228	1.40929	0.0749383
AWOD_I_1914	sensor protein, histidine kinase	1.61049	0.000827223	1.87315	0.000121961	2.46261	4.06117e-09	1.68321	0.00529312	2.84965	6.58764e-07	2.12345	1.44169e-06
AWOD_I_1915	formate--tetrahydrofolate ligase (formyltetrahydrofolate synthetase)	-1.02742	0.873471	1.53573	0.0871966	-1.12325	0.553656	1.50354	0.054221	1.16232	0.652783	1.98045	0.00032904
AWOD_I_1916	UPF0304 protein	-2.12331	6.79979e-11	1.19004	0.399651	-1.38909	0.0571155	-1.17776	0.643004	-1.7508	0.0636981	-1.68339	0.00823697
AWOD_I_1917	putative exported protein	-4.53668	5.75646e-25	-7.70008	9.98672e-54	-1.30657	0.353268	-4.54431	1.33806e-20	-3.4121	0.000699598	-3.51702	9.75909e-12
AWOD_I_1918	ribosomal RNA large subunit methyltransferase A	-1.57387	0.00397308	-1.35989	0.0814144	-2.96209	9.96801e-20	-1.3884	0.124148	-3.02928	0.000417031	-1.43335	0.0395412
AWOD_I_1919	H(+)/Cl(-) exchange transporter	1.02443	0.90107	1.1352	0.462264	1.22027	0.195076	1.44423	0.0324124	1.58474	0.0516828	1.39035	0.0488883
AWOD_I_1920	lipid A biosynthesis acyltransferase	-1.30501	0.0527681	-1.21269	0.330781	-1.35564	0.0420231	-1.21648	0.289713	-1.24466	0.401936	-1.20618	0.40876
AWOD_I_1921	putative uncharacterized protein, HIT family	-1.23271	0.22869	-1.35583	0.124151	1.49351	0.00985414	-1.08857	0.706778	1.0219	0.961846	-1.22809	0.208994
AWOD_I_1922	putative uncharacterized protein	1.18449	0.373609	-1.17444	0.487309	-1.18014	0.264753	1.26275	0.477069	-1.05418	0.870719	-1.10542	0.626384
AWOD_I_1923	putative uncharacterized protein	1.14976	0.518135	-1.12987	0.536929	-1.24329	0.095024	1.55614	0.149965	1.04625	0.903261	1.11368	0.649936
AWOD_I_1924	inner membrane protein	1.22715	0.449869	-1.7661	0.0236994	-2.16764	0.000581535	-2.23328	3.47794e-05	-1.8254	0.0816611	-1.77162	0.00961809
AWOD_I_1925	chorismate synthase (5-enolpyruvylshikimate-3-phosphat phospholyase)	-1.00983	0.948023	1.17497	0.272793	-1.21405	0.049249	-1.10846	0.722368	1.12385	0.739727	-1.13658	0.456812
AWOD_I_1926	putative methyltransferase	-1.75725	5.09301e-06	-1.39256	0.050833	-2.02122	5.32706e-10	-1.14339	0.662692	-1.46479	0.213877	-1.33625	0.166108
AWOD_I_1927	UPF0115 protein	-1.0293	0.880023	1.0554	0.756709	-1.36364	0.00874936	1.22578	0.242544	-1.1806	0.52874	1.28083	0.159246
AWOD_I_1928	phosphohistidine phosphatase SixA	-1.58089	0.000121365	-1.09083	0.758468	1.28412	0.0542001	-1.114	0.655365	1.07757	0.846887	-1.14195	0.45997
AWOD_I_1929	peptidase family M16	1.01458	0.940666	1.14366	0.263194	1.3172	0.0759069	1.1418	0.56109	1.04978	NA	-1.04437	0.81321
AWOD_I_1930	methyl-accepting chemotaxis protein	1.97299	2.00821e-05	2.35431	0.0042265	2.64083	1.36735e-08	1.37466	0.363312	1.97262	0.0833267	2.45547	1.91132e-05
AWOD_I_1931	fatty acid oxidation complex alpha subunit [includes: enoyl-co hydratase (ec 4.2.1.17); 3-hydroxyacyl-coa dehydrogenas (ec 1.1.1.35); 3-hydroxybutyryl-coa epimerase (ec 5.1.2.3)]	6.19739	1.22157e-19	7.37301	3.27228e-59	12.8213	4.68862e-95	1.11972	0.807348	10.2859	NA	3.69658	3.46161e-13
AWOD_I_1932	3-ketoacyl-CoA thiolase (fatty acid oxidation complex subunit beta) (beta-ketothiolase) (acetyl-CoA acyltransferase)	6.08404	1.75405e-14	7.75294	3.42295e-52	12.6981	6.65906e-70	1.32941	0.391323	8.58073	2.23208e-11	2.70228	4.79922e-06
AWOD_I_1933	putative long-chain fatty acid transport protein	-3.38299	9.47351e-29	-2.18182	NA	-4.8058	2.72659e-42	-2.01397	0.00183453	-3.1473	3.80238e-08	-2.04537	1.27125e-09
AWOD_I_1934	long-chain fatty acid transport protein	1.10069	0.685657	1.29332	0.21912	-1.26739	0.255004	-1.21024	0.52688	-1.37045	0.358731	1.31273	0.214798
AWOD_I_1935	lipoprotein VacJ precursor	1.22619	0.185981	1.03163	0.871556	-1.08795	0.620783	1.11924	0.655952	1.06294	0.843289	1.12902	0.551833
AWOD_I_1936	cytochrome c-type biogenesis protein CcmI	-1.01992	0.886417	-1.37435	0.049407	-1.73837	1.38834e-07	-1.5562	0.0739333	-1.12057	0.680081	-1.49465	0.00339108
AWOD_I_1937	cytochrome c-type biogenesis protein CcmH precursor	1.02574	0.870672	-1.20348	0.34744	-1.95665	1.98499e-08	-1.54742	0.0518158	-1.23579	0.456253	-1.26005	0.235456
AWOD_I_1938	thiol:disulfide interchange protein DsbE (cytochrome c biogenesis protein CcmG)	-1.06452	0.722696	-1.08925	0.662338	-1.62483	7.72678e-05	-1.35835	0.231276	-1.03835	0.933749	-1.0954	0.644016
AWOD_I_1939	cytochrome c-type biogenesis protein CcmF	-1.13047	0.476555	-1.22873	0.148509	-1.91297	1.21891e-07	-1.37391	0.222112	1.31994	0.49189	-1.17631	0.331905
AWOD_I_1940	cytochrome c-type biogenesis protein CcmE	-1.0966	0.512406	-1.25515	0.18797	-1.65498	0.000141748	-1.45822	0.0928791	-1.01488	0.973993	-1.57155	0.0012111
AWOD_I_1941	cytochrome c-type biogenesis protein CcmD	-1.01668	0.927611	-1.24945	0.181633	-1.76327	0.000105596	-1.26417	0.284894	-1.19339	0.560825	-1.33729	0.101247
AWOD_I_1942	cytochrome c-type biogenesis protein CcmC	-1.02144	0.892096	-1.32602	0.0283382	-1.44023	0.005079	-1.21416	0.336159	1.08435	0.825042	-1.23238	0.259268
AWOD_I_1943	cytochrome c-type biogenesis protein CcmB	-1.38622	0.0257149	-1.07801	0.704493	-1.49236	0.017273	-1.32225	0.24189	-1.00387	0.991434	-1.21609	0.2992
AWOD_I_1944	cytochrome c biogenesis ATP-binding export protein CcmA	-1.16958	0.289845	1.18037	0.533924	-1.13419	0.37804	1.28719	0.439023	1.08831	0.824201	1.50924	0.0172954
AWOD_I_1945	membrane protein	-1.01133	0.932892	-1.30376	0.126652	-1.00634	0.958907	-1.04768	0.877401	1.00822	0.976988	-1.72091	0.00204908
AWOD_I_1946	chemotaxis protein CheW	-1.02814	0.860358	-1.28978	0.113521	-1.04326	0.726778	-1.18318	0.508655	-1.05393	0.837537	-1.98604	9.33649e-06
AWOD_I_1947	cheW-like protein	1.18246	0.192778	1.07461	0.626213	1.07828	0.50565	1.07036	0.771954	1.06635	0.818608	1.05123	0.768691
AWOD_I_1948	putative chromosome segregation protein	1.14122	0.407064	-1.12266	0.526483	-1.01709	0.91034	-1.21753	0.378303	1.42626	0.246763	-1.1564	0.408923
AWOD_I_1949	chemotaxis response regulator protein-glutamate methylesterase	-1.11456	0.496317	-1.09086	0.64056	-1.22091	0.103826	-1.27551	0.298665	1.28593	0.442754	-1.20912	0.319368
AWOD_I_1950	chemotaxis protein CheA	-1.21791	0.194253	-1.18542	NA	-1.42928	0.000260049	-1.37685	0.200102	-1.02731	0.93446	-1.33508	0.137319
AWOD_I_1951	chemotaxis protein CheZ	1.04037	0.786638	-1.15137	0.284429	-1.46506	0.000208751	-1.37283	0.0962395	-1.06881	0.81398	-1.49839	0.0227144
AWOD_I_1952	chemotaxis protein CheY	-1.00522	NA	-1.10539	0.508822	-1.58067	3.25036e-05	-1.23514	0.273947	-1.15949	0.514935	-1.40932	0.0382903
AWOD_I_1953	RNA polymerase sigma factor for flagellar regulon FliA	1.02513	0.866829	-1.00873	0.969331	-1.38654	0.000932605	-1.07773	0.702714	-1.11188	0.680292	-1.23717	0.173814
AWOD_I_1954	flagellar biosynthesis protein FlhG (flagellar number regulator)	-1.01887	0.904173	-1.05685	0.75842	-1.46279	0.000648002	-1.19904	0.417584	1.00377	0.99084	-1.30331	0.0369291
AWOD_I_1955	flagellar biosynthesis protein FlhF	1.06642	0.734526	-1.1274	0.373588	-2.87244	5.7849e-25	-1.89264	0.000617463	-1.26928	0.475266	-1.7986	5.0723e-05
AWOD_I_1956	polar flagellar assembly protein FlhA	1.20723	0.234802	1.05793	0.770919	-1.7889	2.06591e-06	-1.32863	0.0782615	-1.12755	0.737764	-1.11645	0.51751
AWOD_I_1957	putative type IV pilus assembly (PilZ) protein	-1.54162	0.00473611	-1.1404	0.490815	1.06581	0.705387	-1.17077	0.462596	-1.17618	0.633856	-1.1519	0.404371
AWOD_I_1958	polar flagellar assembly protein FlhB	1.32235	0.0746411	1.27298	0.174074	1.32299	0.0357182	1.31735	0.107832	1.14512	0.63472	1.42484	0.040967
AWOD_I_1959	polar flagellar assembly protein FliR	1.25549	0.112446	1.49069	0.0060398	1.58317	0.00150328	1.20246	0.37709	1.59865	0.0600444	1.49671	0.025569
AWOD_I_1960	polar flagellar assembly protein FliR	-1.18496	0.404867	1.22261	0.298353	1.0052	0.982445	-1.02894	0.932925	1.2613	0.433939	1.08932	0.730554
AWOD_I_1961	polar flagellar assembly protein FliP	1.02631	0.873471	1.15405	0.326786	-1.1161	0.507471	1.19021	0.379362	1.11234	0.745941	1.05898	0.778652
AWOD_I_1962	polar flagellar assembly protein FliO	1.14494	0.482063	-1.11235	0.560846	-1.78204	0.000537709	-1.19711	0.377151	-1.07944	0.833432	-1.27713	0.163537
AWOD_I_1963	polar flagellar switch protein FliN	-1.02256	0.889174	-1.21091	0.246507	-1.83842	3.47972e-06	-1.30253	0.221906	-1.10438	0.788988	-1.23704	0.203477
AWOD_I_1964	polar flagellar switch protein FliM (flagellar motor switch protein FliM)	-1.01728	0.918118	1.07824	0.650579	-1.46649	0.000960908	-1.11327	0.64843	-1.16879	0.57796	-1.12139	0.462374
AWOD_I_1965	polar flagellar protein FliL	-1.35474	0.0781694	1.12864	0.465579	-1.30034	0.0637583	1.04095	0.890854	-1.18989	0.532919	-1.05197	0.798559
AWOD_I_1966	polar flagellar hook-length control protein FliK	1.02111	0.905525	1.29991	0.0305405	-1.42838	0.00639446	-1.2848	0.296629	-1.22253	0.35269	-1.08527	0.622436
AWOD_I_1967	polar flagellar assembly protein FliJ	1.26177	0.137745	-1.00139	0.993403	1.0668	0.679917	1.05564	0.853452	-1.03683	0.912276	-1.14406	0.395853
AWOD_I_1968	polar flagellum-specific ATP synthase FliI	1.07165	0.642534	1.01261	0.927798	-1.33168	0.00763151	-1.0484	0.851085	-1.00861	0.978428	1.00364	0.984094
AWOD_I_1969	polar flagellar assembly protein FliH	1.22351	0.138858	1.02729	0.877288	-1.38827	0.00361012	1.11647	0.676432	-1.04966	0.877617	-1.0256	0.891149
AWOD_I_1970	polar flagellar motor switch protein FliG	-1.41428	0.014782	-1.28768	0.146844	-2.50126	1.1786e-18	-1.39282	0.171391	-1.29768	0.389528	-1.53528	0.00613722
AWOD_I_1971	polar flagellar M-ring protein FliF	1.15513	0.357334	-1.09839	0.531465	-1.78124	2.12763e-06	-1.32518	0.119147	1.09618	0.813195	-1.34259	0.0242461
AWOD_I_1972	flagellar hook-basal body complex protein FliE	1.05614	0.749728	1.00932	0.958191	-1.66739	0.000946979	-1.40376	0.178433	1.02857	0.94985	-1.33866	0.187597
AWOD_I_1973	sigma-54 dependent response regulator	1.32186	0.05064	-1.10347	0.498581	1.00732	0.954521	1.02497	0.937555	1.22386	0.360102	1.00327	0.988543
AWOD_I_1974	histidine kinase	1.30552	0.050332	-1.05079	0.749907	-1.07976	0.513734	1.07262	0.776606	1.12801	0.656658	-1.05302	0.768449
AWOD_I_1975	sigma 54 dependent transcription regulator	1.13716	0.275779	-1.33961	0.0345464	-1.3618	0.00458334	1.00824	0.981571	1.01322	0.970427	-1.08612	0.54407
AWOD_I_1976	polar flagellar protein FliS (polar flagellar protein FlaJ)	-1.32475	0.0520901	1.14843	0.326786	-2.38015	5.18995e-13	-1.34461	0.153814	-1.52233	0.0305126	-1.40122	0.0236212
AWOD_I_1977	polar flagellar protein FlaI	-1.24018	0.231967	1.27793	0.106343	-2.59582	6.42089e-15	-1.26938	0.302813	-1.64319	0.0155092	-1.38356	0.0471227
AWOD_I_1978	polar flagellar hook-associated protein 2 (HAP2) (flagellar cap protein)	-1.07694	0.667463	1.28389	0.0622098	-1.47762	0.000290361	-1.32213	0.234222	-1.35798	0.209326	-1.2091	0.176511
AWOD_I_1979	polar flagellar protein FlaG	-1.38152	0.0698382	1.08952	0.551375	-1.94492	2.7344e-08	-1.70609	0.0249692	-1.72917	0.00444058	-1.71654	0.000340039
AWOD_I_1980	flagellin subunit E	-3.17302	2.63758e-10	-1.8635	0.00172949	-3.67064	4.40474e-37	-3.2991	2.7361e-06	-2.66401	0.00140551	-3.51076	1.95564e-09
AWOD_I_1981	flagellin subunit D	-2.42057	4.22678e-06	-1.52446	0.0111738	-2.33797	9.94251e-12	-4.10999	3.79409e-09	-2.40227	0.00096287	-3.48102	2.72076e-07
AWOD_I_1982	flagellin subunit C	1.19988	0.361496	1.20823	0.0822452	2.28262	2.58739e-10	-1.72117	0.0164788	1.13281	0.763207	-1.52596	0.0172954
AWOD_I_1983	flagellin subunit B	-1.34338	0.0439748	-1.09811	0.561587	-1.12036	0.571984	-1.68301	0.0107491	-1.44665	0.0762301	-1.5728	0.0117547
AWOD_I_1984	flagellin subunit A	-1.9665	0.000505457	1.41042	0.00513026	-2.83186	6.73886e-19	-1.32001	0.371562	-2.31975	0.00082214	-1.32266	0.181009
AWOD_I_1985	flagellar hook-associated protein type 3 FlgL	-1.16533	0.277623	2.42044	8.69764e-16	-1.36183	0.0174599	1.06054	0.846884	-1.41729	0.187208	1.34634	0.0767428
AWOD_I_1986	flagellar hook-associated protein type 3 FlgM	-1.54722	0.00884939	2.58175	6.98676e-20	-2.81005	5.18119e-19	-1.30202	0.438197	-1.82218	0.0106702	1.05277	0.807143
AWOD_I_1987	peptidoglycan hydrolase FlgJ	-1.5955	0.00312177	2.33293	5.22047e-13	-1.93845	1.42503e-06	-1.10279	0.797216	-1.94955	0.00276428	1.05936	0.808216
AWOD_I_1988	flagellar P-ring protein 2 precursor (basal body P-ring protein 2)	-1.68251	0.000592583	2.05182	4.85385e-10	-2.28694	1.02884e-10	-1.39992	0.229861	-1.88953	0.00355977	1.08801	0.699663
AWOD_I_1989	flagellar L-ring protein 1 precursor (basal body L-ring protein 1)	-1.35831	0.0494417	2.31159	3.05954e-11	-2.44656	1.41119e-12	-1.29789	0.467611	-2.11135	0.00272509	1.00923	0.969778
AWOD_I_1990	flagellar basal-body rod protein FlgG (distal rod protein)	-1.83719	0.0021603	2.22328	2.35336e-08	-3.27286	1.16764e-21	-1.6326	0.171391	-2.48911	3.18902e-05	-1.3192	0.146604
AWOD_I_1991	flagellar basal-body rod protein FlgF	-1.89823	0.00120881	2.75163	2.54184e-08	-4.03505	1.52145e-21	-1.55152	0.227659	-2.74106	NA	-1.3349	0.11149
AWOD_I_1992	flagellar hook protein FlgE	-1.76317	8.97279e-06	1.90102	4.00184e-12	-2.74157	4.64848e-14	-1.36068	0.323592	-2.22943	5.16927e-05	-1.18614	0.399288
AWOD_I_1993	flagellar basal-body rod protein FlgD	-1.61471	0.00166164	1.45317	0.00698256	-2.27283	2.86101e-16	-1.56707	0.11098	-1.81133	0.0098912	-1.12916	0.563828
AWOD_I_1994	flagellar basal-body rod protein FlgC	-1.78941	7.21533e-05	1.54378	0.0022561	-2.46807	1.09265e-19	-1.49568	0.171568	-2.10928	0.00125338	-1.11195	0.634967
AWOD_I_1995	flagellar basal-body rod protein FlgB	-1.51172	0.00393903	2.2291	4.32901e-09	-2.41875	4.78697e-17	-1.09611	0.792764	-1.93373	0.00108953	1.28466	0.154859
AWOD_I_1996	chemotaxis protein CheR	-1.41329	0.0345965	-1.49497	0.0139259	-1.52096	0.000126586	-1.39249	0.0854445	-1.22535	0.510388	-1.60796	0.000726854
[truncated: 2,286 more rows]

## Sheet: 12C vs 6C
Supplementary Table S2. Fold change values in wild type A. wodanis, ∆litR and ∆ainS when comparing 12°C to 6°C
		WT (12°C/6°C)				∆litR(12°C/6°C)				∆ainS(12°C/6°C)
		HCD		LCD		HCD		LCD		HCD		LCD
locus tag	Protein	FC	padj	FC	padj	FC	padj	FC	padj	FC	padj	FC	padj
AWOD_I_0001	MioC protein	-1.34375	0.235805	-1.57217	0.0206256	-1.23239	0.489754	-2.21821	2.30495e-05	-1.48412	0.0367978	-1.59002	0.107251
AWOD_I_0002	tRNA modification GTPase MnmE	-1.13168	0.44323	-1.16369	0.295662	-1.02879	0.916537	-1.45959	0.00601178	-1.06119	0.693299	-1.12251	0.713748
AWOD_I_0003	inner membrane protein OxaA	-1.86778	0.000128702	-1.42218	0.00245226	-1.28781	0.225117	-2.30381	7.8992e-10	-1.74932	0.00131681	-1.60041	NA
AWOD_I_0004	ribonuclease P protein component (RNase P protein)	-3.2508	5.29109e-14	-1.03664	0.800854	-2.1408	0.000462768	-3.01047	2.11177e-16	-3.74073	5.04967e-11	-1.7118	0.153702
AWOD_I_0005	50S ribosomal protein L34	-1.01256	NA	-1.68345	0.00125309	-1.06826	0.854517	-2.41059	6.14997e-10	-1.70879	0.0349538	-1.66552	0.0350643
AWOD_I_0006	putative amino-acid ABC transporter ATP-binding protein	-1.17974	0.499807	-2.41342	1.41682e-10	1.11024	0.735541	-2.06723	2.47205e-06	1.02538	0.92364	-1.82909	0.0060497
AWOD_I_0007	putative amino-acid ABC transporter, permease protein	1.2146	0.257773	-1.85097	2.09311e-06	1.30322	0.181002	-3.16861	5.79137e-18	1.27661	0.264852	-2.1471	0.00867879
AWOD_I_0008	putative amino acid ABC transporter, substrate-binding protein	1.85705	0.00268411	-3.05866	7.55303e-11	1.84071	0.00967353	-5.76132	3.06419e-14	2.24912	0.00129217	-4.6081	0.000183436
AWOD_I_0009	chromosomal replication initiator protein DnaA	-1.82583	0.000183134	-1.28897	0.0541845	-1.64245	0.00216598	-2.09086	3.68498e-08	-1.64972	0.000949361	-1.61389	0.0225561
AWOD_I_0010	DNA polymerase III subunit beta-subunit	-1.17646	0.502642	1.13702	0.250722	-1.18587	0.427528	-1.36181	0.0661487	-1.38681	0.0506537	-1.22012	0.362805
AWOD_I_0011	DNA replication and repair protein RecF	-1.23011	0.231225	1.03908	0.759907	-1.19844	0.297214	-1.38368	0.0259603	-1.26609	0.0910032	-1.33577	0.213535
AWOD_I_0012	DNA gyrase subunit B	-1.24509	0.239829	-1.34948	0.00750566	-1.40695	NA	-1.84168	0.000278756	-1.45935	NA	-1.57477	0.0368304
AWOD_I_0013	small heat shock protein	5.78269	1.00586e-52	4.05077	NA	1.99478	0.0709442	6.84819	NA	2.82979	3.2672e-14	2.97288	0.000297056
AWOD_I_0014	valine--pyruvate aminotransferase (alanine--valine transaminase)	-1.01814	0.942816	-1.14405	0.377742	-1.18646	0.439074	1.00607	0.977274	1.01821	0.926497	-1.32998	0.408073
AWOD_I_0015	glycine-tRNA synthetase, alpha subunit	-1.43304	0.0736919	-1.39676	0.0491972	-1.33265	0.21492	-1.81946	1.47393e-06	-1.69968	0.00536039	-1.28999	0.443417
AWOD_I_0016	glycine-tRNA synthetase, beta subunit	1.36537	NA	-1.06814	0.760184	1.15169	0.611475	-1.44219	0.00270122	1.02179	0.939708	-1.18547	0.643824
AWOD_I_0017	alpha-amylase	1.06224	0.791477	-1.26539	0.0190531	1.0258	0.930174	1.34879	0.197338	-1.012	0.935139	-1.02926	0.948361
AWOD_I_0018	putative membrane protein	5.79969	2.07502e-19	2.06522	5.07731e-10	2.55604	0.000402333	7.47426	NA	3.69085	4.5716e-18	2.74873	0.00960507
AWOD_I_0019	sulfurtransferase tusA homolog	3.56045	3.03473e-16	1.83707	7.46527e-07	2.32384	0.00091149	5.2983	2.6799e-20	3.12403	1.33829e-09	2.21853	0.0389632
AWOD_I_0020	membrane protein	-1.83275	0.0233125	-2.5071	1.56423e-09	-1.33342	0.342837	1.11472	0.676872	-2.70828	1.1207e-06	1.13977	0.784447
AWOD_I_0021	HTH-type transcriptional regulator, LysR family	-1.46745	0.0474711	-1.35333	0.0229717	-1.13472	0.707483	1.1302	0.557056	-1.00325	0.990713	1.09838	0.776422
AWOD_I_0022	putative inner membrane protein	-1.27501	0.457597	-1.00297	0.991292	-1.23205	0.509643	1.57037	0.205077	1.3103	0.291138	-1.00438	0.993216
AWOD_I_0023	putative zinc-binding alcohol dehydrogenase	-1.19655	0.204807	-1.23726	0.0448198	-1.46491	0.0395337	1.01681	0.917907	-1.14266	0.391293	-1.00776	0.979417
AWOD_I_0024	fatty oxidation complex beta subunit, 3-ketoacyl-CoA thiolase	2.25862	0.000639735	1.99825	7.35745e-05	-1.03827	NA	6.51226	2.21519e-09	-1.13858	0.625927	2.80436	0.000741779
AWOD_I_0025	fatty oxidation complex alpha subunit, enoyl-CoA hydratase	1.61323	0.0947509	1.80204	0.000238161	-1.38231	0.128935	9.5411	3.3819e-17	-1.17912	0.313774	3.25375	0.000426315
AWOD_I_0026	putative uncharacterized protein	1.05081	0.837147	-1.2604	0.125002	1.01203	0.980659	1.29348	0.174946	1.02708	0.916882	1.13605	0.763513
AWOD_I_0027	Trk system potassium uptake protein TrkH	-1.11085	0.513193	1.00007	0.999735	-1.29792	0.137834	1.2633	0.151229	-1.30881	0.120984	1.21812	0.569537
AWOD_I_0028	protoporphyrinogen oxidase	-1.46691	0.0191791	-1.50191	0.00204629	-1.28798	0.359059	-1.75662	0.000509839	-1.66856	0.00276855	-1.45334	0.252036
AWOD_I_0029	6-phospho-beta-glucosidase	1.3881	0.0705547	1.19314	0.268188	1.07434	0.817194	2.32373	0.000303208	1.62643	8.74878e-05	1.68847	0.185178
AWOD_I_0030	putative uncharacterized protein	-1.1004	0.8358	1.67938	0.156818	-1.00495	0.989129	2.7109	1.22717e-05	1.38061	0.242348	1.60995	0.232656
AWOD_I_0031	putative chloride channel	1.0389	0.907395	-1.68192	0.00412883	-1.22878	0.461053	1.05323	0.853259	1.52302	0.06053	-1.10149	0.818456
AWOD_I_0032	thiamine biosynthesis protein ThiC	-1.13879	0.742548	-1.66008	0.00864735	1.03584	0.928927	1.21685	0.483368	1.51518	0.0589764	1.06817	0.874983
AWOD_I_0033	thiamine-phosphate pyrophosphorylase	1.00378	0.993201	-1.31123	0.31603	-1.42252	0.245097	1.63589	0.193471	1.51439	0.115616	1.13297	0.762043
AWOD_I_0034	thiamine biosynthesis adenylyltransferase ThiF	1.2561	0.507692	1.13952	0.585874	-1.00263	0.993949	2.20036	0.0122329	1.80278	0.0629101	1.46804	0.266016
AWOD_I_0035	thiamine biosynthesis protein ThiS	1.22697	0.600156	1.24063	0.559262	1.31576	0.434103	2.33632	0.0453074	1.72189	0.125118	1.98181	0.0567123
AWOD_I_0036	thiamine biosynthesis protein ThiG	1.24703	0.468549	1.2992	0.24874	1.22378	0.436605	2.46868	0.00206066	1.92064	0.0207576	2.12216	0.0162883
AWOD_I_0037	thiamine biosynthesis protein ThiH	1.21767	0.56322	1.63401	0.00637961	1.03485	0.931495	2.88494	0.000536258	1.90398	0.0473399	2.34942	0.001192
AWOD_I_0038	putative beta-N-acetylhexosaminidase	1.69616	0.00438452	1.31812	0.0710069	-1.02633	0.923173	1.90468	0.000223438	-1.00056	0.997832	1.30916	0.467857
AWOD_I_0039	putative metallopeptidase	-1.10529	0.588373	1.05752	0.738119	-1.59175	0.0417012	1.02475	0.897602	-1.36559	0.0627058	-1.19382	0.652256
AWOD_I_0040	HTH-type transcriptional regulator, LysR-family	-2.40702	2.21003e-08	-1.92649	3.8591e-08	-1.92067	0.00721342	-1.30513	0.240722	-1.6264	0.000223459	-1.34696	0.364954
AWOD_I_0041	MFS transporter	-1.08908	0.777437	-1.58493	0.000956004	1.00219	0.993949	-1.56698	0.0673917	-1.24645	0.312783	-1.79986	NA
AWOD_I_0042	putative uncharacterized protein	1.12271	0.711171	1.07248	0.619478	-1.07177	0.80449	-1.63245	0.013493	-1.14288	0.484486	-1.7297	0.0524294
AWOD_I_0043	putative transporter, EamA-like family	-1.44408	0.0568789	-2.06209	1.3658e-07	-1.27751	0.338007	-1.81021	3.85061e-05	1.15084	0.397054	-1.60015	0.12158
AWOD_I_0044	DNA recombination protein RumC	-1.14542	0.560601	-1.01965	0.919763	-1.05297	0.857239	1.32252	0.0899291	1.24883	0.250614	1.06592	0.815237
AWOD_I_0045	ubiquinone/menaquinone biosynthesis methyltransferase	-2.01101	0.000391673	-1.83205	1.16495e-08	-1.83191	4.08203e-05	-1.6567	0.000271907	-2.30663	1.03524e-12	-1.53082	0.0464627
AWOD_I_0046	putative uncharacterized protein	-1.35829	0.167892	-1.22588	0.173865	-1.36846	0.0887524	-1.71677	0.000638369	-1.40225	0.00663766	-1.53013	0.0524271
AWOD_I_0047	probable ubiquinone biosynthesis protein UbiB	-1.09541	NA	1.02552	0.840622	-1.10212	0.619677	-1.20617	0.254114	-1.14267	0.228334	-1.2742	0.241788
AWOD_I_0048	sec-independent protein translocase protein TatA/E homolog	-1.23467	0.326969	-1.34685	0.0072636	-1.37749	0.0417012	-1.11936	0.495638	-1.23357	0.153427	-1.20857	0.516948
AWOD_I_0049	sec-independent protein translocase protein TatB	-1.62817	0.0181201	-1.42989	0.00267145	-1.6242	0.00409318	-1.38388	0.0465816	-1.78608	0.000215662	-1.37403	0.254044
AWOD_I_0050	sec-independent protein translocase protein TatC	-2.03024	0.00371224	-1.58267	0.000579959	-1.95835	0.00208202	-1.96418	1.72072e-05	-2.70857	2.05394e-06	-1.52195	0.109407
AWOD_I_0051	putative regulatory protein, tetR family	-1.20674	0.538806	-1.2495	0.217845	-1.07847	0.821518	-1.08117	0.764713	1.10712	0.727507	-1.26338	0.402593
AWOD_I_0052	putative exported protein	1.04602	0.883458	1.18188	0.457739	1.04187	0.912195	1.51841	0.103504	1.57119	0.0273126	1.03075	0.948254
AWOD_I_0053	putative exported protein	1.18637	0.391114	-1.17544	0.355795	-1.2665	0.307016	1.09136	0.709253	1.33394	0.112597	1.01121	0.973699
AWOD_I_0054	methyl-accepting chemotaxis protein	1.19868	0.646573	1.22749	0.354703	1.1037	0.781716	2.78601	0.000838604	1.67642	0.1251	1.53028	0.273157
AWOD_I_0055	TatD related DNase	1.16719	0.3285	1.37637	0.0192245	1.04369	0.880697	1.16741	0.35708	1.17431	0.242348	1.08884	0.767656
AWOD_I_0056	delta-aminolevulinic acid dehydratase	1.014	0.950698	1.27171	0.045828	-1.12626	0.707483	1.45913	0.0117912	-1.10071	0.70781	1.35741	0.17306
AWOD_I_0057	guanosine-5'-triphosphate,3'-diphosphate pyrophosphatase	-1.29694	0.191636	-1.13409	0.367552	-1.25664	0.222664	-1.71342	0.000429486	-1.44563	0.0525393	-1.33613	0.302853
AWOD_I_0058	ATP-dependent RNA helicase RhlB	-1.94238	0.000178931	-1.53035	2.09107e-05	-1.45068	0.0345542	-2.46244	2.79046e-11	-1.84615	0.000508505	-1.77786	0.0279572
AWOD_I_0059	thioredoxin 1	-2.72032	1.03588e-05	-4.27307	6.86464e-28	-1.93299	0.00761108	-3.04698	5.6863e-16	-2.61549	1.75483e-05	-3.34237	8.28738e-10
AWOD_I_0060	transcription termination factor rho	-2.43382	2.96056e-07	-1.07366	0.591065	-1.49354	0.107813	-2.14213	0.000134097	-1.89067	0.0123983	-1.40182	NA
AWOD_I_0061	putative exported protein	-1.52237	NA	-1.12968	0.370777	-1.39415	NA	-1.22036	0.144218	-2.14359	2.40334e-08	1.1535	0.693033
AWOD_I_0062	3-octaprenyl-4-hydroxybenzoate carboxy-lyase	1.21839	0.196888	1.13965	0.268188	1.14298	0.517359	1.12256	0.397087	1.22545	0.159138	1.10275	0.734747
AWOD_I_0063	ferredoxin	-1.13774	0.504874	-1.04662	0.82147	1.01677	0.956388	-1.08065	0.68743	1.20134	0.342123	-1.09185	0.779119
AWOD_I_0064	NAD(P)H-flavin reductase	-1.57694	0.00337292	-1.47232	0.000501398	-1.39469	0.0599164	-1.482	0.00287209	-1.21936	0.10683	-1.30889	0.202607
AWOD_I_0065	protein HemY	1.11171	0.504801	1.49351	0.00534532	1.07308	0.788792	2.18384	NA	-1.04056	0.805116	1.38587	0.369718
AWOD_I_0066	putative uroporphyrin-III C-methyltransferase HemX	-1.07687	0.694687	1.17633	0.288995	1.04648	0.883057	2.12137	0.000366611	-1.15749	0.405137	1.44075	0.307899
AWOD_I_0067	uroporphyrinogen III synthase HemD	-1.70355	9.05262e-06	-1.3436	0.00667346	-1.22777	0.262377	1.2272	0.421772	-1.30213	0.0268762	1.06323	0.879778
AWOD_I_0068	porphobilinogen deaminase HemC	-1.16521	0.396173	-1.58317	2.24175e-06	-1.19669	0.379754	-1.22031	0.198995	-1.24005	0.18219	-1.05317	0.861205
AWOD_I_0069	adenylate cyclase	-1.22621	0.0828183	1.00432	0.979239	-1.07	0.776585	-1.38837	0.0316303	-1.06333	0.741343	-1.27131	0.383598
AWOD_I_0070	DNA helicase II UvrD	-1.33919	0.0138798	-1.54422	2.4397e-05	-1.21185	0.346548	-1.65003	0.00104865	-1.28102	0.11802	-1.4073	NA
AWOD_I_0071	RarD protein	-1.3562	0.165079	-2.40896	2.76384e-10	-1.12173	0.731336	-1.96435	0.00314516	-1.00679	0.981098	-1.90992	0.03017
AWOD_I_0072	ATP-dependent DNA helicase RecQ	-1.49379	0.0064112	-1.36697	0.0235019	-1.30665	0.167486	-1.92047	3.51766e-05	-1.09242	0.615985	-1.7269	0.0135445
AWOD_I_0073	putative uncharacterized protein	1.00703	0.981151	-1.62523	0.00559795	1.2133	0.479033	-1.58289	0.0386476	1.13037	0.532271	-1.45264	0.287584
AWOD_I_0074	putative uncharacterized protein	-1.00183	0.993754	-1.88199	4.01985e-05	-1.24744	0.405423	-2.19754	7.96115e-05	1.13657	0.599436	-2.41519	0.00201412
AWOD_I_0075	DNA polymerase I	1.05997	0.713926	-1.27261	0.0327682	1.02994	0.926869	-1.38493	0.0149975	1.0329	0.869326	-1.34434	0.234101
AWOD_I_0076	probable GTP-binding protein EngB	-2.97117	1.15188e-19	-1.77645	4.24763e-06	-1.89897	0.00118318	-2.77306	4.39362e-11	-2.78963	5.08232e-10	-1.94501	0.015479
AWOD_I_0077	cytochrome c	-1.56624	0.00580441	-1.73651	1.41174e-07	-1.49508	0.0695316	-1.48292	0.00522501	-1.53959	0.00136006	-1.14859	NA
AWOD_I_0078	putative uncharacterized protein	-2.32256	1.51544e-08	-1.54091	0.000809278	-1.51321	0.0122597	-2.66246	NA	-1.73201	0.0035645	-2.29039	0.00288995
AWOD_I_0079	putative uncharacterized protein	-1.64538	0.00286716	-1.25189	0.0784406	-1.19695	0.424571	-2.337	0.000108695	-1.26432	0.121916	-1.94679	0.0161557
AWOD_I_0080	putative exported protein	-1.51938	0.0633339	-1.22175	0.1476	-1.11286	0.658587	-2.69451	2.07329e-09	-1.31501	0.0747137	-1.92532	0.0228564
AWOD_I_0081	oxygen-independent coproporphyrinogen III oxidase	-1.03103	0.883115	-1.74281	3.80528e-08	-1.01146	0.971306	-1.39119	0.11623	-1.00872	0.964157	-1.30745	0.298564
AWOD_I_0082	HTH-type transcriptional regulator, AsnC-family	-1.24439	0.323627	-1.58945	0.00158897	-1.32411	0.25917	1.10282	0.566983	-1.04794	0.810088	-1.22273	0.54483
AWOD_I_0083	putative uncharacterized protein	2.6999	2.45735e-08	1.6432	0.000199631	1.6751	0.0257294	2.98993	1.14671e-16	1.68641	0.000753187	2.06391	0.0162433
AWOD_I_0084	universal stress protein A	5.57452	1.65353e-22	2.32067	6.84169e-12	2.52795	0.000203636	7.93769	NA	3.11103	6.68432e-16	3.10863	0.0060497
AWOD_I_0085	ferritin-1	1.07895	0.722333	1.02523	0.904619	1.08194	0.80406	1.37768	0.0495981	1.0019	0.99184	1.0994	0.743791
AWOD_I_0086	universal stress protein B	1.26123	0.260904	1.15171	0.463285	1.0651	0.796573	1.81314	0.00261209	1.12842	0.573439	1.18292	0.569393
AWOD_I_0087	putative exported protein	1.02542	0.898195	1.06603	0.679882	-1.09392	0.709783	-1.15776	0.483456	-1.02421	0.910713	-1.06006	0.863948
AWOD_I_0088	putative signal transduction protein	1.1145	0.555054	1.1096	0.368372	1.13078	0.515508	1.18579	0.177187	1.3134	0.0178374	1.08851	0.809673
AWOD_I_0089	putative uncharacterized protein	1.3503	0.100943	1.53186	0.00654566	1.14078	0.591	1.4577	0.0735994	1.1395	0.579143	1.56405	0.0907139
AWOD_I_0090	putative lipoprotein	1.19222	0.345525	1.5583	0.000674346	1.05839	0.8451	1.71343	0.000600338	1.52848	0.0187444	1.43832	0.144789
AWOD_I_0091	KHG/KDPG aldolase	1.40818	0.0389164	1.06114	0.665356	1.34656	0.165947	-1.18406	0.351679	1.09531	0.554544	-1.00088	0.996848
AWOD_I_0092	adenosine deaminase	-1.28728	0.176643	-1.16021	0.246787	-1.28673	0.202295	1.64587	0.000178365	-1.44704	0.0314428	1.30296	0.412365
AWOD_I_0093	putative signal transduction protein, GGDEF family	1.36236	0.0532805	1.34166	0.0149036	1.03514	0.898894	1.37298	0.0200974	1.2866	0.131215	1.29152	0.267535
AWOD_I_0094	nitrogen regulation protein NR(I)	1.17739	0.273935	1.15965	0.263444	-1.0823	0.738624	1.00014	0.999245	1.18099	0.320403	1.06641	0.824505
AWOD_I_0095	nitrogen regulation protein NtrB	-1.33364	0.179742	-1.26873	0.0868638	-1.04286	0.904768	-1.24117	0.317024	-1.1757	0.391844	-1.10238	0.747166
AWOD_I_0096	membrane protein	-1.07431	0.775027	-2.10338	5.93141e-12	-1.20571	0.347773	1.21556	0.522879	-1.04307	0.846005	-1.14952	0.757696
AWOD_I_0097	glutamine synthetase	1.18775	0.55994	-1.58328	0.000182408	-1.38833	0.130443	-1.98372	4.48969e-06	-1.30432	0.158782	-1.24557	0.57421
AWOD_I_0098	GTP-binding protein TypA	-2.46802	4.83011e-07	-2.57399	7.30488e-16	-1.49787	0.117943	-6.59532	2.91005e-33	-1.85902	0.00300634	-2.93605	0.00169197
AWOD_I_0099	tRNA-processing ribonuclease BN	1.34486	0.106304	-1.04917	0.799478	1.03104	0.918591	1.02619	0.894045	1.05528	0.782549	1.00398	0.991385
AWOD_I_0100	D-tyrosyl-tRNA(tyr) deacylase	1.02588	0.925496	1.16829	0.449846	-1.11624	0.654168	1.91345	4.13673e-05	1.25148	0.216936	1.42286	0.321457
AWOD_I_0101	putative acyltransferase	-1.13632	0.503548	1.17604	0.311285	-1.39465	0.107631	1.57703	0.00236928	-1.12298	0.464542	1.35811	0.461859
AWOD_I_0102	tRNA guanosine-2'-O-methyltransferase	-1.30138	0.403734	-1.26079	0.270366	-1.26945	0.374475	-1.56468	0.0338123	1.20464	0.314327	-1.16654	0.775046
AWOD_I_0103	guanosine-3',5'-bisbis(diphosphate) 3'-pyrophosphydrolase	1.06694	0.783758	1.12969	0.371871	1.19933	0.355813	-1.42547	0.0434132	-1.04143	0.849861	-1.23699	0.403875
AWOD_I_0104	DNA-directed RNA polymerase, omega chain	-1.76618	0.00150494	-1.81	7.66665e-08	-1.17565	0.464462	-1.99312	2.32517e-08	-1.93025	2.1047e-06	-1.94452	0.00395552
AWOD_I_0105	5'guanylate kinase	-2.15652	6.44175e-08	-1.61886	0.000351737	-1.20116	0.350933	-2.40668	1.73683e-09	-1.44398	0.0754479	-1.98742	NA
AWOD_I_0106	phosphate-starvation-inducible E	-1.18827	0.377549	-1.01616	0.940355	-1.25698	0.385537	1.08902	0.691111	-1.37318	0.109067	-1.15585	0.662821
AWOD_I_0107	methyl-accepting chemotaxis protein	2.61423	3.49443e-08	1.48993	0.00505149	1.35901	NA	6.45475	1.6062e-05	1.50589	0.0597326	2.43785	0.0468507
AWOD_I_0108	outer membrane protein	-1.44652	0.00992385	-1.75136	8.57708e-09	-1.20671	0.357379	-1.77863	3.05658e-06	-1.33027	0.0918178	-1.49374	0.07656
AWOD_I_0109	ribonuclease PH	-2.57172	6.8768e-08	-2.49243	9.58753e-11	-1.3534	NA	-3.13776	3.11152e-08	-1.62075	0.000955875	-2.58278	0.0001485
AWOD_I_0110	orotate phosphoribosyltransferase	-1.66671	0.0032397	-3.78869	9.44853e-26	1.20893	0.413568	-3.9076	2.03942e-24	-1.08763	0.567821	-3.21958	1.68194e-05
AWOD_I_0111	putative partitioning protein ParA	1.14095	0.387066	-1.21276	0.0784406	-1.01875	0.951835	-1.07961	0.66269	1.01774	0.907525	-1.15394	0.600435
AWOD_I_0112	response regulator homolog OmpR	1.1165	0.550622	-1.46761	NA	1.04709	0.87849	1.00145	0.994509	-1.09444	0.699067	1.01207	0.970513
AWOD_I_0113	osmolarity sensor protein EnvZ	-1.16795	0.614371	1.02229	0.919164	-1.20476	0.461829	1.61622	0.00618521	1.37163	0.121153	1.26044	0.443485
AWOD_I_0114	putative xanthine permease	-1.08823	0.812965	-1.27791	0.351252	-1.06236	0.878891	-1.91879	0.0300744	1.27725	0.251128	-1.03982	0.936872
AWOD_I_0115	putative phosphoribosyl transferase	-1.07721	0.859019	-1.44576	0.156472	1.00365	0.993146	2.9415	0.00178224	1.56574	0.16906	1.19917	0.760695
AWOD_I_0116	carboxylesterase BioH	1.59063	0.00378622	-1.01189	0.943308	1.15749	0.556934	1.46982	0.0196642	1.38343	0.0273126	1.05948	0.868226
AWOD_I_0117	putative uncharacterized protein	1.8805	3.12839e-05	1.52136	0.00273662	1.08416	0.796646	1.58952	0.00393032	1.28977	0.0818002	1.5385	0.108819
AWOD_I_0118	putative RNA binding protein	-1.11768	0.503715	-1.06337	0.71562	-1.3665	0.0638979	-1.54527	0.00229149	-1.06666	0.686532	-1.17143	0.682967
AWOD_I_0119	transcription elongation factor GreB	-1.32952	0.257902	1.31409	0.147682	-1.24049	0.426281	1.00559	0.985499	-1.09857	0.659808	1.00623	0.989012
AWOD_I_0120	lipid A biosynthesis lauroyl acyltransferase	-1.05332	0.759939	1.4787	0.00631605	-1.06873	0.792489	1.1645	0.362879	-1.00356	0.983934	1.12278	0.698998
AWOD_I_0121	HTH-type protein slmA	-1.11706	0.53531	1.17342	0.280549	-1.16326	0.530125	-1.03834	0.868789	1.02239	0.919916	-1.05001	0.879701
AWOD_I_0122	coenzyme A biosynthesis bifunctional protein CoaBC [includes: phosphopantothenoylcysteine decarboxylase; phosphopantothenate--cysteine ligase]	-1.4388	0.0300722	-1.28618	0.0327682	-1.30185	0.149452	-1.17715	0.331503	-1.13282	0.45962	-1.33678	0.329196
AWOD_I_0123	DNA repair protein RadC	-1.9844	8.91422e-05	-3.18085	6.49458e-19	-1.69829	0.00941394	-3.95423	2.65313e-17	-1.84682	0.0122975	-3.25323	3.27617e-08
AWOD_I_0124	50S ribosomal protein L28	-2.31649	0.000574241	-4.17335	1.71314e-32	-1.86632	0.000377631	-4.61917	2.00465e-28	-2.25185	0.000581774	-3.77557	2.76528e-10
AWOD_I_0125	50S ribosomal protein L33	-2.11887	0.00119199	-3.95785	3.33234e-32	-1.64732	0.00261928	-3.82128	2.86293e-22	-1.84852	0.00753498	-3.4372	8.05194e-10
AWOD_I_0126	putative membrane protein	-2.22368	3.37544e-05	-2.13869	3.88015e-07	-1.73233	0.0189235	-1.82851	0.00149603	-1.64072	0.0021129	-2.02247	0.00702311
AWOD_I_0127	DNA glycosylase	-1.05037	0.850592	-1.0966	0.564458	-1.01391	0.967032	1.28858	0.156977	1.20097	0.351603	1.14445	0.631792
AWOD_I_0128	membrane associated sulfatase	1.13995	0.616425	1.30002	0.0497704	1.0579	0.852985	1.10994	0.532587	1.49127	0.0654432	1.05714	0.850569
AWOD_I_0129	phosphopantetheine adenylyltransferase	1.14996	0.419411	1.0004	0.999088	1.21366	0.392519	1.07638	0.709253	1.03788	0.844642	-1.07284	0.836963
AWOD_I_0130	putative LPS heptosyltransferase II	1.15793	0.281137	1.23748	0.0407431	1.00374	0.989129	1.52621	0.00276253	1.22017	0.120962	1.26076	0.38234
AWOD_I_0131	lipopolysaccharide core biosynthesis glucosyl transferase	1.53038	0.000991622	1.6482	2.35373e-06	1.45144	0.0163825	2.18884	1.60144e-06	1.60559	0.000554716	1.58695	0.0494247
AWOD_I_0132	lipopolysaccharide core biosynthesis glycosyl transferase protein	1.108	0.506113	1.06662	0.60937	1.17374	0.441722	1.31129	0.0737895	1.17187	0.220956	1.08951	0.79826
AWOD_I_0133	lipopolysaccharide core biosynthesis kinase protein	1.43199	0.0256562	1.49585	0.000219193	1.24448	0.323312	1.72353	9.77837e-05	1.56878	0.00124492	1.35906	0.207781
AWOD_I_0134	membrane associated sulfatase	-1.05898	0.730905	-1.07158	0.623199	1.01144	0.974332	-1.09292	0.586014	-1.00586	0.972802	-1.07371	0.784481
AWOD_I_0135	putative uncharacterized protein	-1.8211	0.000469887	1.3002	0.0359135	-1.25499	0.365843	-1.02259	0.914626	-1.31192	0.19489	-1.06884	0.81907
AWOD_I_0136	polysaccharide biosynthesis protein	1.39593	0.0240387	1.52923	3.39938e-05	1.39883	0.0984241	1.38486	0.045941	1.15345	0.306393	1.55565	0.0238791
AWOD_I_0137	putative aminotransferase	1.48501	0.0153067	1.54954	6.46709e-05	1.45986	0.0542303	1.49002	0.0171025	1.29074	0.190438	1.75547	0.00369021
AWOD_I_0138	putative uncharacterized protein	1.07625	0.642426	1.72894	2.09703e-07	1.30615	0.0851821	1.38164	0.0590355	1.06198	0.765108	1.69601	0.0126657
AWOD_I_0139	sialic acid synthase	1.01654	0.926195	1.54745	0.00010741	1.29487	0.109025	1.34527	0.0641903	1.03316	0.881555	1.61128	0.0162433
AWOD_I_0140	UDP-N-acetylglucosamine 2-epimerase	-1.00575	0.974722	1.56343	0.000140213	1.2069	0.338394	1.21198	0.300576	-1.01852	0.926497	1.55071	0.0605835
AWOD_I_0141	putative uncharacterized protein	-1.22198	0.146279	1.50538	0.000336033	1.15978	0.486166	-1.116	0.528337	-1.3343	0.0129704	1.25324	0.47867
AWOD_I_0142	acetyltransferase, GNAT family	-1.16925	0.32041	1.25474	0.0617033	1.0182	0.952835	1.02771	0.887605	-1.36069	0.0410081	1.2338	0.444941
AWOD_I_0143	nucleotidyl transferase	-1.11122	0.529006	1.20491	0.0984799	1.16648	0.434207	-1.02214	0.906477	-1.00683	0.973552	1.21695	0.49567
AWOD_I_0144	N-acylneuraminate cytidylyltransferase	1.19866	0.171037	1.82617	1.7463e-10	1.33714	0.205208	1.66651	0.00133043	1.10659	0.630092	1.73201	0.0263042
AWOD_I_0145	putative oxidoreductase	-1.30636	0.040208	1.15546	0.256125	-1.05302	0.837155	-1.05119	0.805135	-1.15465	0.476834	1.13328	0.730736
AWOD_I_0146	putative uncharacterized protein	-1.16408	0.291295	1.10902	0.390405	1.24517	0.347773	-1.01659	0.948086	1.11919	0.44594	1.14884	0.644055
AWOD_I_0147	putative uncharacterized protein	-1.42239	0.0338873	1.06117	0.660722	-1.03407	0.915889	-1.35133	0.0734668	-1.22865	0.166785	-1.03781	0.918301
AWOD_I_0148	3-deoxy-D-manno-octulosonic-acid transferase	-1.79537	2.06491e-05	-1.03811	0.826448	-1.29004	0.180615	-1.49862	0.0150322	-1.81184	0.000381644	-1.19748	0.515984
AWOD_I_0149	ADP-heptose-LPS heptosyltransferase II	-1.00672	0.977796	1.23512	0.146569	-1.00627	0.983265	1.03369	0.860453	-1.1518	0.41431	1.01269	0.970186
AWOD_I_0150	ADP-L-glycero-D-manno-heptose-6-epimerase	1.00174	0.993572	-1.02235	0.868248	1.02874	0.926492	-1.22204	0.265502	-1.20509	0.311587	-1.16178	0.54483
AWOD_I_0151	putative metallo-beta-lactamase	1.35284	0.382621	-1.20009	0.441326	1.07923	0.853311	2.78573	0.00142603	2.19087	0.0134031	1.63851	0.215477
AWOD_I_0152	23 ribosomal protein	1.04473	0.946134	1.51399	0.414438	-1.04757	0.924126	2.66836	0.0602857	1.75571	0.200699	2.10156	0.151408
AWOD_I_0153	HTH-type transcriptional regulator, TetR-family	-1.27173	0.0882081	-1.04468	0.761737	-1.14828	0.525671	-1.12539	0.412609	-1.14114	0.311274	-1.07062	0.797133
AWOD_I_0154	putative lipoprotein	1.14322	0.453121	1.18501	0.132186	1.15682	0.571259	-1.23573	0.128243	1.05679	0.723615	-1.00974	0.977505
AWOD_I_0155	polysaccharide export protein (pseudogene)	-1.09315	0.79449	-1.47958	0.0148556	-1.12212	0.726125	-1.0252	0.941323	1.33126	0.195315	-1.10945	0.784447
AWOD_I_0156	putative glycosyl transferase	1.10096	0.618347	-1.04928	0.745082	1.03787	0.901494	1.19527	0.328461	-1.04485	0.825591	1.21903	0.492283
AWOD_I_0157	glycosyl transferase	1.0538	0.842077	1.39958	0.0136887	1.10055	0.753168	1.47015	0.0757718	1.20693	0.352464	1.32085	0.260864
AWOD_I_0158	UDP-glucose 4-epimerase	1.37134	0.0863686	1.37192	0.0436649	1.2141	0.427521	1.93111	0.000165208	1.46908	0.00727646	1.82534	0.0145641
AWOD_I_0159	galactosyl transferase, capsular polysaccharide synthesis enzyme	1.31579	0.234877	1.38125	0.0715494	1.23443	0.403942	1.85693	0.0119856	1.58882	0.051475	1.68437	0.0305308
AWOD_I_0160	polysaccharide biosynthesis protein, putative epimerase/dehydratase (pseudogene)	1.13596	0.65729	1.34399	0.0555182	1.03678	0.925593	1.57954	0.0434994	1.54267	0.0705901	1.25456	0.49567
AWOD_I_0161	putative outer membrane protein	1.00616	0.970261	-1.11048	0.432596	1.04399	0.869238	-1.50795	0.00403524	1.10446	0.407602	-1.3204	0.343751
AWOD_I_0162	putative exported protein	-1.49156	0.00700187	-1.29354	0.0563669	-1.15707	0.511144	-1.8025	0.000389142	-1.31056	0.0527999	-1.39845	0.356138
AWOD_I_0163	putative lipoprotein	-1.47268	0.0400436	-1.54037	0.000869645	-1.15343	0.582842	-1.95816	9.4506e-06	-1.12608	0.457963	-1.5844	0.142717
AWOD_I_0164	membrane protein	2.34641	0.00022191	-1.06427	0.761848	1.68089	0.0227464	1.16897	0.311362	1.43221	0.197056	1.03241	0.914202
AWOD_I_0165	putative exported protein	1.05002	0.846067	-1.1727	0.395781	1.28124	0.183426	1.07218	0.766644	1.25346	NA	-1.02517	0.9262
AWOD_I_0166	periplasmic polysaccharide export protein	1.17952	0.250657	1.32092	0.0152208	1.34029	0.0700276	-1.09817	0.576482	1.24	0.0516129	1.07715	0.795788
AWOD_I_0167	lipopolysaccharide biosynthesis protein, chain length determinant	1.21188	0.37418	1.3077	0.0260753	1.12339	0.6443	-1.18106	0.320108	-1.02249	0.889042	-1.07895	0.815254
AWOD_I_0168	colanic acid biosynthesis protein	1.12848	0.45698	1.33816	0.0147748	1.3386	0.115251	-1.15461	0.4044	1.14454	0.264852	1.12666	0.695465
AWOD_I_0169	lipopolysaccharide biosynthesis protein	1.11521	0.668016	1.0125	0.940235	1.12583	0.689815	-1.05998	0.727657	1.45857	0.0706922	-1.01271	0.970513
AWOD_I_0170	putative colanic acid biosynthesis glycosyltransferase	-1.05363	0.794923	1.31571	0.106229	1.05521	0.86394	-1.3603	0.0595817	1.01344	0.955242	-1.14903	0.667782
AWOD_I_0171	putative polysaccharide polymerase	-1.3497	0.0464222	-1.0617	0.699072	-1.15826	0.613564	-1.56365	0.0143087	-1.49547	0.0122235	-1.23765	0.47453
AWOD_I_0172	putative glycosyl transferase	1.09048	0.569037	1.08773	0.48714	1.13918	0.529064	-1.09258	0.560132	1.00531	0.975684	1.07513	0.808879
AWOD_I_0173	lipopolysaccharide biosynthesis protein, glucosyltransferase	-1.13422	0.421898	1.07559	0.587462	1.0702	0.818222	-1.01107	0.951821	-1.2651	0.0845232	1.05241	0.879637
AWOD_I_0174	lipopolysaccharide biosynthesis protein, glucosyltransferase	-1.02653	0.883908	1.28631	0.0406169	1.07322	0.7782	1.0727	0.7155	-1.18492	0.179058	1.10698	0.717398
AWOD_I_0175	putative exported protein	1.40375	0.113027	1.32736	0.0624421	2.01297	0.00128903	3.76478	1.03496e-16	1.02295	0.932407	1.35668	0.246729
AWOD_I_0176	general secretion pathway protein G	-2.64744	7.53961e-15	-1.07068	0.650128	-1.20845	0.454029	-1.166	0.262024	-1.90222	1.77424e-07	-1.16685	0.63907
AWOD_I_0177	general secretion pathway protein E	-1.74017	0.000390608	1.21834	0.152127	1.07996	0.749748	-1.12374	0.507259	-1.49293	0.000178761	-1.16581	0.639456
AWOD_I_0178	general secretion pathway protein F	-1.29747	0.154418	-1.01022	0.951143	1.25734	0.255419	-1.09802	0.631785	-1.30128	0.0460264	-1.15699	0.631792
AWOD_I_0179	general secretion pathway protein	-1.49735	0.00995127	1.06952	0.692452	1.4032	0.121021	-1.09725	0.675696	-1.15871	0.398705	1.12582	0.737727
AWOD_I_0180	putative general secretion pathway protein	-1.51477	0.0354806	1.44127	0.0303588	1.27556	0.314256	1.19318	0.428262	-1.07062	0.740484	1.35173	0.317432
AWOD_I_0181	putative uncharacterized general secretion pathway protein	-1.42421	0.0199575	1.33331	0.0343194	1.07379	0.795333	1.1992	0.327477	-1.22595	0.231283	1.09236	0.775046
AWOD_I_0182	general secretion pathway protein K	-1.25388	0.110301	1.03616	0.857103	-1.01479	0.966902	1.01412	0.948136	-1.48141	0.00261683	1.01422	0.968577
AWOD_I_0183	putative general secretion pathway protein	-1.63307	0.000466422	1.21336	0.243056	1.0125	0.966902	-1.09759	0.64388	-1.50446	0.00342693	-1.03276	0.922085
AWOD_I_0184	putative general secretion pathway protein	-1.61863	0.0100141	1.05508	0.815089	-1.02383	0.943874	-1.16578	0.388315	-1.21657	0.377049	-1.43606	0.289775
AWOD_I_0185	putative general secretion pathway protein	-1.31533	0.0522345	1.14676	0.396771	1.05528	0.867994	-1.23117	0.248756	-1.14172	0.470295	-1.16644	0.673546
AWOD_I_0186	general secretion pathway protein D	-1.30393	0.064356	-1.00226	0.991292	-1.06365	0.80449	-1.33759	0.0630569	-1.23506	0.0853552	-1.28456	0.492159
AWOD_I_0187	putative lipoprotein, DSBA family	1.36561	0.379124	1.26332	0.23148	1.11361	0.765951	1.60776	0.155115	1.88865	0.0122963	1.2598	0.516329
AWOD_I_0188	transposase, IS30 family	1.11294	0.572632	-1.11835	0.499352	1.16943	0.52034	1.06958	0.728045	1.16966	0.368028	-1.11698	0.69082
AWOD_I_0189	putative lipoprotein	1.03809	0.835962	1.32756	0.019136	1.16869	0.546698	-1.1608	0.264928	-1.28485	0.0803349	-1.16046	0.536029
AWOD_I_0190	capsular polysaccharide transport protein KpsD	1.1062	0.536186	1.50551	0.000205496	1.12449	0.666112	-1.10935	0.509233	-1.11001	0.434533	-1.00445	0.989807
AWOD_I_0191	capsular polysaccharide ABC transporter, membrane protein KpsM	1.09105	0.664269	1.15712	0.225826	1.07594	0.785181	-1.22895	0.185155	-1.18519	0.23912	-1.21338	0.458423
AWOD_I_0192	capsular polysaccharide ABC transporter, ATP-binding protein KpsT	1.01279	0.95612	1.29967	0.0199311	-1.01164	0.967032	-1.20827	0.256107	-1.20893	0.242364	-1.11315	0.706285
AWOD_I_0193	capsular polysaccharide ABC transporter, inner membrane protein KpsE	-1.29321	0.0343504	1.28416	0.0898745	-1.04116	0.874265	-1.24445	0.118402	-1.23849	0.0525393	-1.00402	0.993216
AWOD_I_0194	glucose-1-phosphate thymidylyltransferase	-1.79921	1.01518e-09	-1.16143	0.231968	-1.2225	0.335034	-1.41818	0.00823841	-1.52484	0.00301161	-1.18143	0.53984
AWOD_I_0195	dTDP-6-deoxy-D-xylo-4-hexulose-3,5-epimerase	-1.43774	0.00893363	1.14287	0.327845	-1.16436	0.39431	-1.31489	0.0470213	-1.50692	0.000836775	-1.12046	0.732708
AWOD_I_0196	putative rhamnosyl transferase	-1.57392	0.000239894	1.16845	0.213525	-1.36694	0.0852403	-1.41971	0.0339963	-1.83915	1.67392e-07	-1.19897	0.583182
AWOD_I_0197	putative glycosyl transferase, family 2	-1.36206	0.00942305	1.44558	0.00159126	-1.25281	0.233815	-1.0625	0.713633	-1.41107	0.00152386	1.12945	0.716024
AWOD_I_0198	dTDP-4-dehydrorhamnose reductase	-1.48904	0.00128689	1.16657	0.211372	-1.18444	0.358995	-1.18481	0.170708	-1.48392	0.00191987	-1.07797	0.792702
AWOD_I_0199	dTDP-glucose 4,6-dehydratase	-1.53377	0.000180359	1.17894	0.208063	-1.06682	0.798498	-1.40472	0.014932	-1.50091	0.00420028	-1.05685	0.879637
AWOD_I_0200	putative glycosyl transferase, family 2	-1.10436	0.514512	1.14768	0.177915	1.08677	0.780334	-1.19893	0.265914	-1.08763	0.676115	1.03056	0.937064
AWOD_I_0201	putative uncharacterized protein	-1.41383	0.00337292	1.24508	0.0378677	1.05792	0.805526	-1.13883	0.353608	-1.24845	NA	1.21927	0.535553
AWOD_I_0202	putative uncharacterized protein	-1.58807	0.000121436	1.08249	0.499596	-1.12348	0.535472	-1.32548	0.0234921	-1.50093	0.000630709	-1.07773	0.826384
AWOD_I_0203	aminotransferase	-1.3778	0.0469036	1.26539	0.026019	1.01951	0.952889	-1.11827	0.482804	-1.40807	0.0227479	1.06812	0.844157
AWOD_I_0204	putative sulfotransferase	-1.23869	0.115208	1.46784	0.000856552	1.03107	0.921092	1.1268	0.448193	-1.29572	0.138128	1.1767	0.623755
AWOD_I_0205	putative uncharacterized protein	-1.14496	0.320904	1.41433	0.00152648	1.15196	0.487283	1.25072	0.124048	-1.19198	0.332957	1.41558	0.174961
AWOD_I_0206	transposase, IS66 family	1.30082	0.16236	1.18102	0.177967	1.27656	0.20885	1.3299	0.137029	1.10995	0.521494	1.21734	0.495361
AWOD_I_0207	transposase, IS66 family	-1.01391	0.967346	-1.25557	0.362739	1.02411	0.955583	1.13783	0.689974	1.0708	0.809244	-1.05948	0.894702
AWOD_I_0208	transposase, IS66 family	-1.10951	0.732841	1.10535	0.72495	-1.21361	0.527295	-1.11659	0.739987	-1.11227	0.692978	1.00159	0.996848
AWOD_I_0209	transposase, IS3 family	-1.54773	0.00148052	1.0251	0.876828	-1.16901	0.399202	-1.52389	0.0102448	-1.38336	0.0177517	-1.28537	0.516948
AWOD_I_0210	putative SAM-dependent methyltransferase	-1.20555	0.27595	1.15841	0.162503	1.03752	0.884829	-1.35281	0.0279596	-1.15644	0.31532	-1.05264	0.87697
AWOD_I_0211	putative nucleotidyltransferase	-1.03374	0.855122	1.11613	0.433423	1.29644	0.143777	-1.10578	0.509255	1.08105	0.667927	-1.03733	0.920192
AWOD_I_0212	putative nucleotidyltransferase	-1.57539	0.0010767	-1.04139	0.829598	1.10945	0.6469	-1.45606	0.0175939	-1.29033	0.251503	-1.19968	0.549009
AWOD_I_0213	putative uncharacterized protein	-1.28792	0.301725	-1.06259	0.7359	-1.11156	0.749748	-1.91298	0.000987187	-1.81684	0.000631541	-1.29621	0.369718
AWOD_I_0214	putative glycosyl transferase, family 2	-1.40938	0.0214254	-1.09659	0.447505	-1.09779	0.717813	-1.57515	0.000751366	-1.25099	0.0591476	-1.21002	0.513225
AWOD_I_0215	putative glycosyl transferase, family 2	-1.49173	0.0334052	1.08532	0.493148	-1.25784	0.310541	-1.40392	0.0352171	-1.41612	0.00619821	-1.33778	0.273157
AWOD_I_0216	putative glycosyl transferase, family 1	-1.07548	0.742548	1.22717	0.0610399	-1.03635	0.891821	-1.10413	0.57548	-1.10835	0.440936	-1.13407	0.712753
AWOD_I_0217	putative uncharacterized protein	-1.46714	0.0116753	-1.05533	0.67357	-1.12293	0.556598	-1.37584	0.0427845	-1.28337	0.0380519	-1.15402	0.675101
AWOD_I_0218	putative phosphorylcholine metabolizing protein	1.02149	0.922883	1.21219	0.130257	-1.01568	0.966902	1.11829	NA	-1.1178	0.477652	1.15698	0.66815
AWOD_I_0219	putative cytidylyltransferase	1.0578	0.817801	1.19043	0.200491	1.26616	0.353518	1.04899	0.80158	-1.02732	0.895703	1.1547	0.606735
AWOD_I_0220	putative glycosyl transferase, family 2	-1.37456	0.00728402	-1.01563	0.919242	-1.20224	0.33093	-1.33658	0.0792121	-1.18198	0.237283	-1.1479	0.669305
AWOD_I_0221	putative uncharacterized protein	-1.10778	0.657454	1.02853	0.860037	1.02286	0.939054	-1.41169	0.0636298	-1.19166	0.243812	-1.32204	0.291411
AWOD_I_0222	transporter, citrate transporter family	-1.09667	0.636167	-1.04551	0.754909	-1.0087	0.981156	-1.08337	0.572005	1.1884	0.340739	-1.15137	0.639266
AWOD_I_0223	sulfate adenylyltransferase subunit 2	-1.07111	0.766586	-1.23052	0.0357003	-1.04223	0.891444	-1.22047	0.237842	-1.08969	0.65848	-1.07795	0.806951
AWOD_I_0224	adenylylsulfate kinase	-1.13617	0.598221	-1.04244	0.735775	-1.13243	0.5668	-1.43217	0.0509355	-1.34574	0.155805	-1.15941	0.644807
AWOD_I_0225	S23 ribosomal protein	-1.84294	0.000332095	-1.41196	0.00485763	-1.36891	0.0778481	-1.8831	4.49803e-05	-1.51355	0.0148965	-1.54267	0.125498
AWOD_I_0226	sulfate adenylyltransferase subunit 1	-1.2477	0.250657	-1.21351	0.0798766	-1.14063	0.590729	-1.84384	NA	-1.29239	0.0771829	-1.24184	0.507112
AWOD_I_0227	undecaprenyl-phosphate alpha-N-acetylglucosaminyl 1-phosphate transferase	-2.19163	1.44669e-08	-1.33873	0.0281821	-2.23486	1.47128e-06	-1.5611	0.00217513	-2.01215	2.471e-05	-1.39451	0.273157
AWOD_I_0228	putative helicase	-1.09715	0.616896	-1.00186	0.991292	-1.26868	0.168117	-1.10359	0.447002	1.06363	0.738255	-1.10134	0.760695
AWOD_I_0229	UDP-glucose 6-dehydrogenase	1.07138	0.711171	1.54139	7.58415e-05	1.17624	0.461121	1.07942	0.667942	1.00199	0.99184	1.08029	0.800378
AWOD_I_0230	putative sodium/solute symporter	2.371	0.0120219	1.45479	0.0156036	-1.09073	0.841493	1.39959	0.20525	1.05125	0.880398	1.36536	0.234101
AWOD_I_0231	putative membrane protein	1.10561	0.837214	1.72808	0.285266	-1.57472	0.0371795	5.48191	0.00466034	-1.75025	0.00285354	2.84336	0.0291288
AWOD_I_0232	integral membrane protein, MarC family	1.26171	0.226593	-1.31197	0.0901171	-1.12579	0.616649	1.17155	0.427994	-1.25302	0.185724	-1.20105	0.632939
AWOD_I_0233	transcriptional regulator, LuxR response regulator receiver	-2.28302	4.67864e-07	-2.49545	5.61101e-15	-1.71525	0.040212	-1.74036	0.0613571	-2.37661	8.23796e-13	-1.15057	NA
AWOD_I_0234	putative glucitol operon repressor	2.01704	0.00153942	4.15218	0.0015296	2.15113	2.29288e-05	2.3276	0.00036466	2.18522	6.88984e-05	-1.00626	0.993216
AWOD_I_0235	glucosamine--fructose-6-phosphate aminotransferase	3.63388	3.63017e-16	19.2074	1.52355e-212	3.93422	1.81885e-13	5.5799	6.78232e-13	2.48325	0.000462194	1.94569	0.0797212
AWOD_I_0236	putative regulator, GGDEF family protein	1.73416	3.92648e-05	1.80246	2.50166e-05	1.18056	0.414756	2.30833	2.66028e-08	1.51604	0.00537423	1.48627	0.215477
AWOD_I_0237	transcriptional regulator, ArsR family	1.29738	0.380454	-1.12563	0.612611	1.02475	0.954798	1.18855	0.602392	1.00929	0.976972	-1.08712	0.860953
AWOD_I_0238	glyceraldehyde 3-phosphate dehydrogenase	1.32031	0.217698	1.11376	0.494907	1.13421	0.595232	1.2924	0.179898	1.46863	0.0766078	1.13469	0.725255
AWOD_I_0239	tyrosine specific protein phosphatase	1.48842	0.0365427	1.31331	0.0994071	1.15618	0.54823	1.45533	0.055432	1.42652	0.021351	1.2821	0.441982
AWOD_I_0240	transporter, MFS family	1.44585	0.210389	1.62332	0.00266028	1.06688	0.857165	2.19493	0.000986492	1.98236	0.0132133	1.48784	0.231463
AWOD_I_0241	mannitol operon repressor (mannitol repressor protein)	1.04058	0.910562	4.06882	5.04361e-21	-1.00041	0.998988	1.38373	0.190665	1.17054	0.452817	1.22399	0.604873
AWOD_I_0242	mannitol-1-phosphate 5-dehydrogenase	1.04537	0.845475	16.1417	1.43668e-61	1.03117	0.921092	1.84816	0.00017242	-1.03115	0.871352	1.41218	0.618407
AWOD_I_0243	PTS system, mannitol-specific EIICBA component	1.06862	0.767282	7.78764	3.19997e-38	1.02855	0.921092	1.54641	0.00928074	1.00788	0.976343	1.32095	0.689234
AWOD_I_0244	glucosamine-6-phosphate deaminase	1.0433	0.813029	1.06738	0.679795	1.14439	0.540978	1.54591	0.0324306	1.01551	0.926497	1.0328	0.939579
AWOD_I_0245	thiol:disulfide interchange protein DsbD precursor	-1.42057	0.0127036	1.06757	0.660645	-1.24583	0.366572	1.02685	0.897489	-1.25222	0.203934	-1.12468	0.704962
AWOD_I_0246	universal stress protein A	4.35655	2.34813e-25	2.84663	1.77706e-16	1.9419	0.000772297	7.21451	1.00601e-13	2.51036	9.18267e-13	3.02883	0.00406633
AWOD_I_0247	anaerobic C4-dicarboxylate transporter DcuA	1.45578	0.0834036	1.552	0.00836845	1.28241	0.29474	4.64932	7.28677e-28	1.06143	0.711248	2.35907	0.00258058
AWOD_I_0248	aspartate ammonia-lyase(aspartase)	4.7744	2.98089e-10	3.67901	6.10696e-17	2.40305	0.000164035	10.6417	1.08037e-23	3.01714	5.71556e-08	3.52666	0.000763168
AWOD_I_0249	protein FxsA	1.6879	0.00127505	1.223	0.117999	1.25502	0.422295	1.6898	0.0103352	1.22173	0.117937	1.26315	0.369575
AWOD_I_0250	putative exported peptidase	1.19392	0.23898	-1.05296	0.695075	1.1948	0.455383	1.21682	0.34758	1.09196	0.581344	-1.0129	0.972702
AWOD_I_0251	putative membrane protein	-1.89052	0.000428744	-1.60633	0.00013225	-1.34957	0.0862385	-1.59017	0.000106928	-1.99013	1.61064e-08	-1.67626	0.0099946
AWOD_I_0252	protein-export protein SecB	-1.26119	0.237287	-1.77304	1.47293e-05	-1.16918	0.470447	-1.09178	0.616549	-1.57729	0.00177912	-1.44258	0.176432
AWOD_I_0253	glycerol-3-phosphate dehydrogenase [NAD(P)+]	-1.6302	5.94932e-05	-1.30665	0.0234745	-1.32548	0.083056	1.46672	0.0542044	-1.27649	0.156491	-1.11928	0.704962
AWOD_I_0254	serine acetyltransferase	-1.22701	0.282074	-1.15384	0.187293	-1.32243	0.0947274	1.48935	0.0488681	-1.16722	0.244642	-1.05466	0.84276
AWOD_I_0255	tRNA/rRNA methyltransferase	-1.31654	0.141377	-2.27187	2.01335e-10	-1.04465	0.896134	-1.56083	0.00332226	1.14115	0.515848	-1.65288	0.0214438
AWOD_I_0256	sensor protein CpxA	1.01765	0.95612	1.24886	0.21418	1.19786	0.513568	1.21072	0.327477	1.57078	0.0359265	1.10548	0.783163
AWOD_I_0257	transcriptional regulator	2.10525	8.43338e-06	1.87049	5.80978e-06	1.54725	0.105762	1.81639	0.000858846	1.96791	2.90402e-06	1.26437	0.385
AWOD_I_0258	membrane protein	1.65873	0.00123665	2.05208	1.8342e-08	1.40829	0.0825819	1.74853	0.00239205	1.70163	0.000989775	1.41928	0.145219
AWOD_I_0259	ferrous-iron efflux pump FieF	1.43177	0.028235	1.32559	0.0656443	1.19854	0.502527	1.3933	0.0220397	1.19768	0.208249	1.13632	0.667374
AWOD_I_0260	6-phosphofructokinase	1.43075	0.0814183	-1.15915	0.204546	1.35831	0.178289	-1.31613	0.163093	1.3083	0.194756	1.10929	NA
AWOD_I_0261	putative uncharacterized protein	-1.60377	0.00838312	-1.43684	0.00237324	-1.25327	0.293876	-1.62904	0.00163649	-1.1888	0.335855	-1.68907	0.0119646
AWOD_I_0262	elongation factor P	-1.2277	0.46729	-1.89164	4.51453e-06	-1.00719	0.986969	-1.91321	5.49242e-05	-1.34761	0.0794605	-1.76353	0.00219329
AWOD_I_0263	fumarate reductase complex, membrane anchor subunit D	4.38323	2.06389e-17	3.32158	8.81391e-21	3.59833	6.20627e-21	9.13404	2.87957e-35	3.12752	3.64583e-08	7.1797	2.61163e-13
AWOD_I_0264	fumarate reductase complex, membrane anchor subunit C	5.10683	3.23574e-27	4.78688	8.44255e-25	3.70125	3.04905e-25	16.7656	1.9451e-54	3.15146	1.61295e-07	10.9559	9.52717e-29
AWOD_I_0265	fumarate reductase complex, iron-sulfur protein	5.31753	6.99708e-20	4.88723	1.42344e-20	3.88973	5.8707e-23	20.8761	3.60904e-75	3.2802	1.05627e-07	11.288	1.5329e-25
AWOD_I_0266	fumarate reductase complex, flavoprotein subunit	7.40209	3.2074e-26	5.13183	3.14029e-26	3.70259	1.23196e-08	24.3663	1.05317e-54	4.89334	3.18049e-13	10.0267	7.86282e-18
AWOD_I_0267	putative lysyl-tRNA synthetase	1.19515	0.320483	-1.10065	0.545467	1.18949	0.39431	1.05657	0.772389	1.28108	0.200995	1.06054	0.864138
AWOD_I_0268	phosphatidylserine decarboxylase proenzyme	-1.24531	0.179978	-1.15287	0.212445	-1.05962	0.848275	-1.65477	0.000351119	-1.52156	0.0152254	-1.22802	0.527355
AWOD_I_0269	putative ribosome biogenesis GTPase RsgA	-1.88735	3.53139e-08	-1.11449	0.375168	-1.52306	0.0246229	-2.0887	1.56132e-08	-2.11801	1.67392e-07	-1.28332	0.425964
AWOD_I_0270	oligoribonuclease	-1.82318	0.00123665	-1.89267	3.01473e-07	-1.31086	0.218331	-1.6381	6.8569e-05	-1.56369	3.62908e-05	-1.71077	0.00507778
AWOD_I_0271	putative ferredoxin, 4Fe-4S binding protein	1.23263	0.368475	1.22065	0.205511	1.33536	0.23437	1.06488	0.766312	1.30906	0.183279	1.28352	0.34982
AWOD_I_0272	putative uncharacterized protein	1.13408	0.536721	-1.1734	0.195257	1.18324	0.457433	-1.30756	0.0613049	1.02453	0.881555	-1.30451	0.273671
AWOD_I_0273	N-acetylmuramoyl-L-alanine amidase	-1.13003	0.438174	1.14236	0.310222	-1.00813	0.980389	-1.05794	0.751422	1.05869	0.708294	-1.09192	0.755703
AWOD_I_0274	DNA mismatch repair protein MutL	1.43759	0.0174111	1.41825	0.00267657	1.36146	0.101877	1.4386	0.011145	1.25974	0.09283	1.30022	0.32034
AWOD_I_0275	tRNA dimethylallyltransferase	-1.11302	0.631963	-1.16686	0.1476	-1.10583	0.678625	-1.07658	0.700955	-1.16195	0.41172	-1.20421	0.489418
AWOD_I_0276	RNA-binding protein Hfq	1.06558	0.803922	-1.17581	0.135655	-1.1496	0.5206	-1.01194	0.957219	1.02948	0.903625	-1.20155	0.489565
AWOD_I_0277	HflX protein, putative GTP-binding protein	-1.04002	0.880902	1.02637	0.847497	-1.17547	0.501612	1.01561	0.947605	-1.25388	0.325386	1.00873	0.983
AWOD_I_0278	HflK protein	-1.31266	0.250657	-1.31649	0.0090479	-1.33389	0.171071	-1.27893	0.319982	-1.32188	0.265887	-1.02748	0.951838
AWOD_I_0279	HflC protein	1.44939	0.138263	1.04509	0.815148	1.09539	0.774763	-1.15438	0.545249	1.0974	0.72865	-1.01773	0.963237
AWOD_I_0280	putative membrane protein	1.11551	0.743357	-1.15164	0.536391	1.20157	0.510477	1.11192	0.761064	1.51428	0.156251	1.07596	0.831311
AWOD_I_0281	adenylosuccinate synthetase	-2.16487	7.85243e-06	-2.79227	2.37734e-26	-1.53451	0.022102	-3.79405	1.82728e-16	-1.86189	0.00159075	-2.70922	7.85884e-05
AWOD_I_0282	sodium-type polar flagellar protein MotX	1.45543	0.0716372	-1.17255	0.334246	-1.2151	0.32748	1.04244	0.866151	-1.14309	0.620011	1.0869	0.80406
AWOD_I_0283	flavohemoprotein	1.30048	0.17488	1.44107	0.0130872	1.05174	0.876506	1.28778	0.179348	1.44505	0.0333296	1.33999	0.359295
AWOD_I_0284	HTH-type transcriptional repressor nsrR	1.45746	0.0171854	1.49837	0.00860352	1.24268	0.331323	1.72185	0.00131417	1.74899	0.00786532	1.22795	0.451345
AWOD_I_0285	ribonuclease R	1.36826	0.0792675	1.04821	0.777525	1.29917	0.298529	1.04523	0.768927	1.24595	0.340935	1.12628	0.644493
AWOD_I_0286	23S rRNA (guanosine-2'-O-)-methyltransferase RlmB	-1.41002	0.0547294	-1.33513	0.0344159	-1.06276	0.817304	-1.74629	0.000178365	-1.37093	0.154064	-1.23615	0.433911
AWOD_I_0287	30S ribosomal protein S6	-1.39213	0.381189	-2.99772	1.80524e-20	-1.51451	0.0116342	-3.1552	1.1815e-15	-1.86833	0.00136038	-2.32759	0.000746952
AWOD_I_0288	primosomal replication protein N	-1.30912	0.493582	-2.79632	5.01739e-15	-1.45447	0.0271649	-2.912	1.76383e-13	-1.88995	0.00437626	-2.13882	0.00326779
AWOD_I_0289	30S ribosomal subunit protein S18	-1.23163	0.620694	-2.94418	1.10675e-17	-1.36219	0.0963754	-2.91912	2.91852e-13	-1.69933	0.0175845	-2.20439	0.00235818
AWOD_I_0290	50S ribosomal subunit protein L9	1.21191	NA	-2.48848	3.8698e-10	1.01584	0.969147	-2.47118	4.03448e-08	-1.22071	0.471957	-1.83609	NA
AWOD_I_0291	methylenetetrahydrofolate reductase	-1.08983	0.688749	-5.89543	6.88214e-48	-1.50533	0.0577662	-3.30065	8.32673e-16	-1.8472	4.60649e-06	-2.57455	0.000295576
AWOD_I_0292	phosphoenolpyruvate carboxylase	-1.10903	0.741716	-1.97173	3.9235e-07	-1.69453	0.0126148	-3.5051	4.34504e-24	-1.53947	0.0282718	-1.21617	NA
AWOD_I_0293	acetylornithine deacetylase	-1.42191	0.0235139	-1.26086	0.110377	-1.52376	0.00965734	-1.59683	0.00217762	-1.56347	0.00290175	-1.37951	0.243878
AWOD_I_0294	N-acetyl-gamma-glutamyl-phosphate reductase	-1.89813	0.00131651	-2.3747	2.77061e-09	-1.31566	0.354764	-1.56723	0.0342854	1.20131	0.498748	-1.33621	0.329196
AWOD_I_0295	acetylglutamate kinase	-1.30432	0.234736	-2.05408	1.52033e-08	-1.19259	0.521158	-1.26106	0.198339	1.19791	0.429813	-1.23569	0.508131
AWOD_I_0296	argininosuccinate synthase	1.09088	0.599545	-1.22373	0.0759593	-1.11171	0.66246	-1.17663	0.354269	1.31722	0.131303	-1.0124	0.975166
AWOD_I_0297	bifunctional protein ArgHA (argininosuccinate lyase)	-1.43012	0.0111834	-1.11917	0.373278	-1.43454	0.0285276	-1.56925	0.000767594	-1.3952	0.00702647	-1.26296	0.370517
AWOD_I_0298	membrane protein	-1.89925	0.0115476	-2.48696	4.95076e-06	-1.56575	0.0961438	-1.63042	0.0781498	-1.59678	0.109542	-1.51698	0.223181
AWOD_I_0299	dihydrolipoyl dehydrogenase (dihydrolipoamide dehydrogenase)	1.60172	0.0138836	1.49978	0.00595978	1.12432	0.677212	2.13304	0.000230354	1.21057	0.233144	1.93017	0.0695095
AWOD_I_0300	hybrid peroxiredoxin (thioredoxin reductase)	-1.02495	0.918118	1.04239	0.827767	-1.0974	0.785939	2.11132	2.19765e-08	-1.34818	0.0985194	1.82723	0.0880611
AWOD_I_0301	transcriptional regulator OxyR, LysR family (hydrogen peroxide-inducible genes activator)	-1.35126	0.0398592	1.04304	0.759337	-1.14348	0.574612	1.78178	0.000394798	-1.014	0.937153	1.06935	0.871239
AWOD_I_0302	penicillin-binding protein 1A	1.14909	0.441103	-1.07428	0.56987	1.03987	NA	-1.20658	0.192852	-1.00238	0.987742	-1.17034	0.513604
AWOD_I_0303	fimbrial assembly protein PilM	1.00734	0.981567	-1.78125	5.09196e-06	1.06263	0.819327	0.996669	0.993144	1.27013	0.205794	-1.21904	0.610596
AWOD_I_0304	fimbrial assembly protein PilN	1.1292	NA	-1.1058	0.691001	1.42141	0.0964448	3.14609	0.00435359	1.85084	0.0407688	1.49595	0.429833
AWOD_I_0305	fimbrial assembly protein PilO	1.4644	0.151243	1.3013	0.309279	1.38718	0.119724	3.69408	9.50619e-06	1.89532	0.0103601	1.61432	0.22699
AWOD_I_0306	fimbrial assembly protein PilP	1.36366	0.364439	1.06394	0.810304	1.35836	0.198128	2.53567	0.00687004	1.80704	0.0170568	1.86539	0.136339
AWOD_I_0307	fimbrial assembly protein PilQ precursor	1.19091	0.394246	1.15157	0.302961	1.2247	0.257085	2.00454	0.00113385	1.45744	0.0384138	1.32143	0.428877
AWOD_I_0308	shikimate kinase 1	-2.40361	2.488e-06	-1.05444	0.685155	-1.9412	6.17754e-06	-2.45703	1.86302e-11	-2.75935	1.36507e-17	-1.8226	0.0379615
AWOD_I_0309	3-dehydroquinate synthase	-2.30579	8.66855e-05	-1.14965	0.244938	-2.03941	0.00035944	-2.25116	1.90402e-08	-2.38677	1.12928e-11	-1.47711	0.176369
AWOD_I_0310	putative cell division protein	-1.29554	0.248891	1.0139	0.930062	-1.34875	0.14415	-1.55416	0.00658134	-1.55558	0.00198783	-1.30245	0.222389
AWOD_I_0311	DNA adenine methylase	-1.95321	2.89434e-05	-1.1857	0.246554	-1.62932	0.0135121	-2.35524	1.03474e-06	-1.84001	3.90955e-07	-1.62398	0.150456
AWOD_I_0312	ribulose-phosphate 3-epimerase	-2.11344	2.09141e-06	-2.66912	5.57054e-19	-1.20056	0.451443	-2.09608	2.29867e-07	-1.97243	1.38814e-05	-1.99096	0.00101589
AWOD_I_0313	phosphoglycolate phosphatase	-1.99608	0.000725814	-2.50377	6.07553e-14	-1.1955	0.499287	-2.81506	1.61809e-11	-1.83669	0.000239863	-2.3297	5.88257e-06
AWOD_I_0314	tryptophanyl-tRNA synthetase	1.09091	0.674654	-1.56425	5.9002e-05	1.23681	0.278527	-1.15421	0.478801	1.25819	0.187747	-1.4685	0.100491
AWOD_I_0315	anthranilate synthase component II (glutamine amido transferase)	1.24844	0.397068	-1.1878	0.369126	1.07823	0.796487	-1.1826	0.332947	1.3006	0.108341	-1.28695	0.310289
AWOD_I_0316	acetylornithine aminotransferase/succinylornithine transaminase	-1.23953	0.441103	-1.20674	0.171803	-1.62004	0.0612092	1.50094	0.0158452	-1.52287	0.0421081	1.21953	0.676059
AWOD_I_0317	arginine N-succinyltransferase	-1.55063	0.0315551	1.27577	0.106589	-2.03744	0.000188586	2.11361	1.47654e-09	-2.22213	6.87455e-05	1.44213	0.331031
AWOD_I_0318	N-succinylglutamate 5-semialdehyde dehydrogenase	1.1936	0.490751	3.32046	9.23908e-22	-1.38636	0.27704	3.89385	5.36415e-11	-1.12579	0.626561	1.85219	0.043287
AWOD_I_0319	putative uncharacterized protein	1.63217	0.0231025	5.19202	1.2492e-47	-1.0034	0.99351	5.31043	4.98548e-10	1.08897	0.693604	2.3249	0.00287387
AWOD_I_0320	cyclic AMP receptor protein	-1.61539	0.000947662	-2.34075	NA	-1.08583	0.795436	-2.32686	4.55578e-13	-1.55317	0.00384403	-1.70036	0.0379615
AWOD_I_0321	OsmC-like protein	-2.90697	7.2111e-08	-1.859	0.000339495	-1.41511	0.114666	-1.56074	0.00530258	-1.72459	0.0112203	-1.47907	0.06299
AWOD_I_0322	ATP-dependent hsl protease ATP-binding subunit HslU (heat shock protein HslU)	1.46709	0.00265976	1.44509	NA	1.53977	0.065028	1.87646	0.00597122	1.39654	0.0648367	1.26015	0.36109
AWOD_I_0323	ATP-dependent protease HslV (heat shock protein HslV)	1.49841	0.00151559	1.18067	0.162789	1.37679	0.251717	1.57687	0.0588204	1.2356	0.302051	1.04563	0.898943
AWOD_I_0324	putative cell division protein FtsN	1.04399	0.849811	-1.06947	0.664014	1.00402	0.989129	1.31227	0.138048	-1.12487	0.433027	1.12508	0.684789
AWOD_I_0325	HTH-type transcriptional repressor CytR	1.1985	0.473122	-1.50705	0.000238161	-1.2257	0.400895	-1.20449	0.427162	-1.10053	0.52618	-1.1695	0.702938
AWOD_I_0326	primosomal protein N'	-1.00287	0.988281	-1.06654	0.700087	1.07391	0.761654	-1.20705	0.236337	1.16227	0.381166	-1.2059	0.516068
AWOD_I_0327	50S ribosomal protein L31	-2.92081	NA	-3.52812	3.12513e-22	-1.73741	0.00609324	-3.91403	2.49888e-21	-2.45743	0.000148974	-2.61571	0.000224228
AWOD_I_0328	NADP-dependent malic enzyme	-1.66321	0.000737608	-1.27437	0.0885589	-1.30182	0.209449	-4.1214	1.1157e-16	-1.47538	0.0802344	-1.91159	0.105661
AWOD_I_0329	methyl-accepting chemotaxis protein	-1.1093	0.704099	-1.40425	0.015282	1.03797	0.918112	-1.21279	0.478993	1.26166	0.280888	-1.05395	0.909965
AWOD_I_0330	pullulanase	-2.3588	7.19339e-08	-2.47592	2.10906e-07	-1.59283	0.00875776	-1.08822	0.812704	-1.69949	0.000975547	-1.02512	0.975706
AWOD_I_0331	maltose operon periplasmic protein precursor MalM	-3.85741	1.75152e-17	-5.88155	1.33072e-55	-1.58997	0.0528203	-4.29303	1.1109e-10	-2.94198	1.04934e-08	-2.45594	0.00454443
AWOD_I_0332	putative maltoporin	-2.84517	1.04467e-10	-8.71983	4.85167e-85	-1.65058	0.00796776	-4.57982	0.00614303	-2.18622	0.000389972	-1.47072	0.567445
AWOD_I_0333	alpha amylase	1.10468	0.52963	1.25403	0.12851	1.10181	0.693717	-1.03384	0.906477	1.26152	0.208843	1.6202	0.176635
AWOD_I_0334	Met repressor (Met regulon regulatory protein MetJ)	-1.01046	0.970261	-2.56221	3.28925e-12	-1.07046	0.804329	-2.10769	3.72467e-07	-1.24764	0.182948	-1.98522	0.00268895
AWOD_I_0335	cystathionine gamma-synthase (O-succinylhomoserin (thiol)-lyase)	1.05823	0.794096	-2.46959	6.07553e-14	-1.11139	0.637377	-1.39804	0.0212225	1.02714	0.868309	-1.62535	0.109851
AWOD_I_0336	bifunctional aspartokinase/homoserine dehydrogenase II	1.45692	0.0279175	-1.40257	0.00276052	-1.04589	0.882726	-1.17158	0.266558	1.1557	0.35159	-1.20566	0.535462
AWOD_I_0337	HTH-type transcriptional regulator LeuO	-1.22042	0.318367	1.007	0.961885	1.08266	0.791698	-1.02123	0.900586	-1.25356	0.332016	-1.27508	0.283184
AWOD_I_0338	AMP-binding enzyme, putative long chain fatty acid Co-A ligase, acetyl-CoA synthetase	-1.45369	0.0325216	-1.57369	2.46677e-05	-1.17204	0.398093	1.07178	0.708437	-1.06264	0.70781	-1.27841	0.457574
AWOD_I_0339	acetolactate synthase isozyme III large subunit	1.83388	3.52604e-05	1.63307	8.04593e-05	1.10054	0.714259	1.1871	0.218538	1.1607	0.528779	1.369	0.303387
AWOD_I_0340	acetolactate synthase isozyme III small subunit	1.95029	1.1306e-07	2.43972	8.88265e-14	1.29816	0.29474	1.34302	0.0502	1.26378	0.341018	1.56263	0.11179
AWOD_I_0341	putative membrane associated regulator, GGDEF family protein	1.09219	0.637594	1.15911	0.314391	1.01932	0.955583	1.00055	0.997897	1.20702	0.282631	1.00401	0.991385
AWOD_I_0342	transcriptional regulator, GntR family	-1.69154	0.0625608	-1.0973	0.640754	1.06593	0.861253	-1.76429	0.00340777	1.00409	0.988989	-1.74966	0.0437954
AWOD_I_0343	pyruvate kinase	-1.28303	0.351085	-3.80468	4.27207e-36	1.00157	0.995165	-4.72988	1.88907e-28	-1.30171	0.221564	-2.30646	NA
AWOD_I_0344	membrane protein	1.18671	0.418097	1.60033	0.00217567	1.07222	0.807969	-1.27422	0.22158	1.23255	0.240385	1.13519	0.676059
AWOD_I_0345	AMP-binding enzyme, putative long chain fatty acid Co-A ligase, acetyl-CoA synthetase	-1.08003	0.713926	1.24309	0.0915494	-1.04395	0.880566	1.20705	0.345157	1.02546	0.87604	1.11258	0.74693
AWOD_I_0346	outer membrane protein	1.04652	0.84672	1.0277	0.896141	-1.24219	0.436605	-1.08716	0.735475	-1.28543	0.100262	1.08315	0.815237
AWOD_I_0347	RNA polymerase sigma factor RpoD (sigma-70)	1.11523	0.646573	1.31804	0.0219477	1.025	0.939789	1.1266	0.589388	-1.00297	0.988741	-1.06109	0.851328
AWOD_I_0348	DNA primase	-1.48808	0.0180004	-1.20822	0.0852865	-1.32448	0.106207	-1.28588	0.17001	-1.52997	0.00156998	-1.50143	0.0468454
AWOD_I_0349	putative uncharacterized protein	-3.98686	1.12218e-06	-4.43448	NA	-1.80713	0.0336269	-5.81396	9.40186e-27	-3.64313	1.42339e-12	-3.65902	2.49462e-07
AWOD_I_0350	30S ribosomal protein S21	-3.87324	4.64177e-07	-4.14542	8.22324e-23	-1.69464	0.0594033	-5.16258	9.6416e-24	-3.40427	4.12262e-09	-3.24154	5.32094e-06
AWOD_I_0351	O-sialoglycoprotein endopeptidase (glycoprotease)	-1.12549	0.57699	-1.58555	0.000378906	-1.06903	0.782651	-1.77203	0.00040711	-1.23283	0.208566	-1.49124	0.107251
AWOD_I_0352	glycerol-3-phosphate acyltransferase	-1.21116	0.286938	-1.08219	0.604613	1.09247	0.738568	-1.96636	0.000109708	1.09914	0.522059	-1.70341	0.0111093
AWOD_I_0353	dihydroneopterin aldolase	-2.98144	2.02537e-08	-2.4865	4.73368e-12	-1.52307	0.073406	-2.03013	2.53735e-07	-1.7749	0.000269912	-1.73595	0.0130323
AWOD_I_0354	2-amino-4-hydroxy-6-hydroxymethyldihydropteridine pyrophosphokinase	-1.49803	0.0335642	-1.74981	2.48284e-05	-1.23242	NA	-1.2858	0.108759	1.01272	0.963329	-1.44013	0.120924
AWOD_I_0355	undecaprenyl-diphosphatase	-1.04275	0.880168	-1.11842	0.466089	-1.09423	0.749748	-1.06077	0.764751	1.20355	0.467409	-1.2409	0.418267
AWOD_I_0356	multifunctional CCA protein	1.28293	0.118905	1.08404	0.613207	1.16019	0.45083	1.07884	0.702814	1.4607	0.0106441	-1.01982	0.957161
AWOD_I_0357	general secretion pathway protein A	-1.02833	0.885052	-1.27824	0.036242	-1.07267	0.796573	1.27317	0.12705	1.05746	0.79844	1.05073	0.861252
AWOD_I_0358	general secretion pathway protein B	-1.03922	0.860116	1.1887	0.260206	-1.28455	0.276796	1.0747	0.691832	-1.1032	0.550225	-1.06299	0.853522
AWOD_I_0359	membrane protein	-1.16503	0.384158	-1.59422	0.000154453	-1.19839	0.360233	-1.29819	0.0701285	-1.24719	0.156619	-1.34242	0.163986
AWOD_I_0360	putative phosphate transporter	-1.51501	0.134314	-1.80606	4.55737e-07	-1.38625	0.075823	-2.60485	2.10086e-07	-1.82567	0.00231114	-1.96652	0.0102393
AWOD_I_0361	putative phosphate transporter	-2.20131	8.25206e-06	-2.09985	7.1468e-12	-1.54477	0.00873357	-2.88918	2.37027e-11	-2.29317	1.10657e-09	-2.30394	0.000970633
AWOD_I_0362	putative adenylate cyclase	-1.05815	0.772525	1.27524	0.0283425	1.08134	0.744687	1.2107	0.160066	-1.0737	0.56412	1.20518	0.401494
AWOD_I_0363	putative ion transport protein	1.10072	0.592334	1.08887	0.591065	1.17255	0.512918	1.61517	0.00535825	1.01131	0.957454	1.11902	0.693314
AWOD_I_0364	methyl-accepting chemotaxis protein	-1.10591	0.540546	-1.15806	0.162676	1.45027	0.0371573	1.69233	0.00712624	1.27835	0.0847028	1.18996	0.6272
AWOD_I_0365	glutamate-ammonia-ligase adenylyltransferase	1.16676	0.306023	-1.18038	0.156577	1.03254	0.907154	1.08956	0.600655	1.20979	0.286232	1.09006	0.774781
AWOD_I_0366	bifunctional protein HldE	1.17815	0.334528	-1.04656	0.715339	1.04826	0.867825	-1.09546	0.613587	1.05138	0.760845	-1.21028	0.428646
AWOD_I_0367	outer membrane protein TolC precursor	-1.17744	0.430231	-1.21711	0.111631	-1.20216	0.389522	-1.386	0.0217846	-1.27229	0.159038	-1.37158	0.253105
AWOD_I_0368	ADP-ribose pyrophosphatase	-1.98	4.29079e-05	-1.95385	4.73108e-11	-1.45449	0.0542303	1.02476	NA	-1.76682	0.000581949	-1.19341	0.655576
AWOD_I_0369	putative uncharacterized protein	-1.02991	0.919684	-1.07567	0.575882	1.02288	0.939054	1.31882	0.224463	-1.06417	0.771325	-1.10367	0.821478
AWOD_I_0370	calcineurin-like phosphoesterase	-1.12293	0.585907	1.00902	0.951824	1.0342	0.902101	1.42342	0.0528893	-1.32571	0.0263491	-1.08175	0.818456
AWOD_I_0371	putative uncharacterized protein	1.2158	0.326969	2.07707	2.13249e-08	1.18439	0.463821	2.15709	1.10674e-06	1.13483	0.374405	1.39726	0.160074
AWOD_I_0372	DNA topoisomerase IV subunit B	-1.1932	0.335793	-1.1321	0.327804	-1.15314	0.458879	-1.32704	0.107354	-1.28144	0.154376	-1.25961	0.297051
AWOD_I_0373	DNA topoisomerase IV subunit A	1.234	0.287723	1.17117	0.165052	1.10235	0.709866	-1.1465	0.476112	1.03387	0.834358	-1.12149	0.664198
AWOD_I_0374	exported serine protease	-1.17136	0.358351	-1.09375	0.580831	-1.09907	0.736503	1.00209	0.993971	-1.20693	0.27625	-1.09982	0.776422
AWOD_I_0375	membrane protein	-1.22401	0.323627	1.10477	0.400176	-1.06772	0.820163	1.7487	0.00992728	-1.27647	0.0910194	1.22394	0.597765
AWOD_I_0376	putative ATPase	-1.1126	0.512345	-1.41589	0.000661974	-1.00922	0.978491	1.25363	0.271359	1.0155	0.939708	-1.043	0.915643
AWOD_I_0377	50S ribosomal protein L13	-1.64852	NA	-3.20583	NA	-1.43849	0.0590425	-3.03981	2.35111e-19	-1.8959	0.000975547	-2.5559	NA
AWOD_I_0378	30S ribosomal protein S9	-1.16636	NA	-2.82686	1.7602e-16	-1.22406	0.395263	-2.64568	4.42825e-13	-1.53124	0.065298	-2.13228	0.00220241
AWOD_I_0379	ubiquinol-cytochrome c reductase iron-sulfur subunit	-2.23395	1.19586e-11	-1.79998	7.40314e-10	-1.44686	NA	-1.50677	0.00107781	-2.19221	2.51755e-08	-1.38105	0.116417
AWOD_I_0380	cytochrome B	-1.04874	0.829795	-1.17665	0.251934	-1.06954	0.805622	-1.21089	0.23692	-1.26333	0.237283	1.01752	0.955334
AWOD_I_0381	ubiquinol--cytochrome c reductase, cytochrome C1	1.51704	0.0238017	1.24852	0.156447	1.30089	0.344028	1.05312	0.766415	1.13742	0.599436	1.11849	0.663659
AWOD_I_0382	stringent starvation protein A	-1.81525	0.00700693	-1.53173	0.00212578	-1.23751	0.321654	-1.55279	0.0239869	-1.69601	0.0160804	-1.59324	0.019042
AWOD_I_0383	stringent starvation protein B	-1.9859	0.000602249	-1.60213	0.000525525	-1.32172	0.131297	-1.59125	0.017337	-1.7515	0.00621835	-1.70903	0.00557707
AWOD_I_0384	putative lipoprotein	1.16953	0.56971	1.33403	0.0446277	1.05279	0.848776	1.19808	0.331676	1.00337	0.98824	1.31369	0.243878
AWOD_I_0385	DnaA initiator-associating protein DiaA	1.18714	0.336384	1.52891	0.00120192	1.28524	0.247113	1.14701	0.410352	1.10516	0.584024	1.35258	0.220458
AWOD_I_0386	UPF0102 protein	1.31275	0.202569	1.40609	0.0112567	1.34522	0.131297	1.28821	0.170995	-1.02063	0.912271	1.32235	0.246444
AWOD_I_0387	putative lipoprotein LppC	1.02694	0.865769	1.19788	0.107874	1.04133	0.874265	1.29871	0.105918	1.04493	0.766844	1.07138	0.804264
AWOD_I_0388	putative tetrapyrrole methyltransferase	-1.78549	0.000124591	-1.67122	5.2822e-06	-1.39848	0.0438963	-2.19762	1.51139e-08	-1.64797	0.000738148	-1.79854	0.0233541
AWOD_I_0389	S-adenosyl-methyltransferase MraW	-1.73168	0.00680096	-1.61198	0.308712	-1.03889	NA	1.0478	0.934746	1.48462	0.382819	-1.38023	0.322536
AWOD_I_0390	cell division protein FtsL	-1.02584	0.92192	1.13246	0.535115	1.11732	0.707483	-1.76438	0.00187384	-1.10935	0.679726	-1.4263	0.297884
AWOD_I_0391	peptidoglycan synthetase FtsI precursor (pseudogene)	-1.04726	0.841962	1.06917	0.664841	1.06876	0.830622	-1.28904	0.117356	1.34243	0.176012	-1.18239	0.604517
AWOD_I_0392	UDP-N-acetylmuramoylalanyl-D-glutamate--2,6-dia minopimelate ligase	-1.03846	0.853794	-1.25397	0.0617033	1.1186	0.62832	-1.48467	0.00373859	1.26341	0.150086	-1.13302	0.681328
AWOD_I_0393	UDP-N-acetylmuramoyl-tripeptide--D-alanyl-D-ala nine ligase	1.29949	0.10504	1.01838	0.910859	1.30153	0.181443	-1.06673	0.699891	1.23173	0.116229	-1.03225	0.917189
AWOD_I_0394	phospho-N-acetylmuramoyl-pentapeptide-transfera se	1.1352	0.459342	-1.21582	0.104357	1.09138	0.758315	-1.39218	0.0426572	1.14628	0.29586	-1.15456	0.639061
AWOD_I_0395	UDP-N-acetylmuramoylalanine--D-glutamate ligase	1.24172	0.209648	-1.01255	0.941792	1.34981	0.0699083	-1.15066	0.415337	1.22626	0.237283	-1.13	0.679089
AWOD_I_0396	cell division protein FtsW	-1.02522	0.900031	-1.08598	0.581915	-1.04962	0.86362	-1.22291	0.177758	1.14101	0.425338	-1.35536	0.30839
AWOD_I_0397	UDP-N-acetylglucosamine--N-acetylmuramyl-(penta peptide) pyrophosphoryl-undecaprenol N-acetylglucosamine transferase	-1.02905	0.867438	-1.34025	0.0297703	1.03981	0.884857	-1.52461	0.00507575	1.04684	0.738363	-1.30543	0.286837
AWOD_I_0398	UDP-N-acetylmuramate--L-alanine ligase	-1.01207	0.942615	1.03573	0.794587	1.12264	0.61236	-1.56655	0.00321269	-1.06843	0.621421	-1.1613	0.607661
AWOD_I_0399	cell division protein FtsQ	1.49399	0.0594504	1.51276	0.000816438	1.25109	0.284721	1.1293	0.537244	1.08014	0.526299	1.00631	0.984587
AWOD_I_0400	cell division protein FtsA	-1.02268	0.933384	1.04236	0.736348	1.0026	0.99351	-1.06912	0.746109	-1.20878	0.279714	-1.07294	0.821076
AWOD_I_0401	cell division protein FtsZ	1.14605	0.541716	1.1222	0.310222	1.03502	0.920389	1.07002	0.711123	-1.04753	0.840001	1.13595	0.648639
AWOD_I_0402	UDP-3-O-[3-hydroxymyristoyl] N-acetylglucosamine deacetylase	-1.01165	0.964361	-1.12203	0.442893	-1.11191	0.650174	-1.07833	0.689058	-1.30117	0.237611	-1.10199	0.693314
AWOD_I_0403	putative uncharacterized protein	-1.31031	0.136673	-1.0223	0.920169	1.06517	0.824208	1.37946	0.0528893	1.17497	0.512076	1.1451	0.671106
AWOD_I_0404	preprotein translocase SecA subunit	1.65014	0.00337004	1.25359	0.0276362	1.40073	0.168117	1.28929	0.278618	1.36147	0.0238417	1.08413	0.777716
AWOD_I_0405	mutator MutT protein (7,8-dihydro-8-oxoguanine-triphosphatase)	-1.26339	0.185357	-1.43981	0.0189932	1.1662	0.472758	-1.06883	0.753215	1.2048	0.192888	-1.29534	0.291602
AWOD_I_0406	UPF0243 zinc-binding protein	-1.4319	0.0792675	-1.84828	0.000281661	-1.18694	0.544996	-1.45288	0.0710555	-1.40059	0.124018	-1.59932	0.0946718
AWOD_I_0407	UPF0289 protein	-1.18963	0.246469	-1.30904	0.0202011	1.03359	0.902816	-1.21612	0.175736	-1.12803	0.441927	-1.25187	0.322355
AWOD_I_0408	dephospho-CoA kinase (dephosphocoenzyme a kinase)	1.04721	0.830009	-1.06538	0.682009	1.15346	0.573427	-1.05208	0.768255	1.14704	0.369551	-1.17166	0.545832
AWOD_I_0409	type IV prepilin peptidase PilD	-1.1139	0.641534	-1.52203	0.0101255	1.11013	0.662124	-1.27574	0.111457	1.07382	0.677006	-1.06674	0.861205
AWOD_I_0410	type IV pilus assembly protein PilC	1.33982	0.241719	-1.19777	0.280853	-1.04638	0.907154	1.50358	0.0969056	1.36527	0.170111	-1.15326	0.715217
AWOD_I_0411	type IV pilus assembly protein PilB	-1.02065	0.952251	1.07858	0.687225	-1.05029	0.903264	1.84438	0.0809782	1.71979	0.0169177	1.25871	0.629969
AWOD_I_0412	type IV pilin PilA	1.54486	0.0989856	1.04966	0.790129	1.38391	0.23025	2.47223	0.0162785	1.80287	0.00395434	1.7677	0.18375
AWOD_I_0413	nicotinate-nucleotide pyrophosphorylase	-1.23367	0.242148	-1.77928	7.62837e-08	1.02819	0.925012	-2.04737	1.41223e-06	-1.18344	0.260604	-1.45269	0.157348
AWOD_I_0414	AmpD protein (N-acetylmuramoyl-L-alanine amidase)	-1.14279	0.536721	-1.42091	0.0117918	-1.06472	0.844052	-1.27025	0.195486	1.09257	0.641999	-1.27239	0.335469
AWOD_I_0415	pyruvate dehydrogenase complex repressor	-1.24686	0.363096	-1.1668	0.201535	-1.29011	0.171071	-3.01127	2.53662e-09	-1.46344	0.00792243	-2.26775	0.00288045
AWOD_I_0416	pyruvate dehydrogenase E1 component	-1.16914	0.480834	-1.50803	0.0152073	-1.15578	0.594631	-2.32445	5.13132e-15	-1.35629	0.141599	-1.90707	0.0114804
AWOD_I_0417	dihydrolipoyllysine-residue acetyltransferase component of pyruvat dehydrogenase complex	1.25807	0.330244	-1.27839	0.181253	1.14291	0.685843	-1.42167	0.00240032	1.04167	0.879562	-1.26078	0.352063
AWOD_I_0418	dihydrolipoamide dehydrogenase	1.10576	0.659576	-1.12731	0.527174	1.01527	0.967477	-1.09466	0.560148	-1.10522	0.678236	-1.02299	0.952404
AWOD_I_0419	HTH-type luminescence regulator LitR	-1.51353	0.000683442	1.22628	0.124066	1.17406	0.60797	1.47199	0.191099	-1.5093	0.00868399	1.26707	0.30044
AWOD_I_0420	hypoxanthine phosphoribosyltransferase	-1.50895	0.00566409	-1.94294	8.3181e-09	-1.24506	0.313985	-1.80245	0.000117327	-1.92556	4.81805e-10	-1.23091	0.430975
AWOD_I_0421	putative uncharacterized protein	4.87611	1.30267e-17	3.0985	3.82697e-22	2.3487	0.00433813	2.41073	2.10659e-05	1.74147	0.0172692	1.42889	0.107251
AWOD_I_0422	carbonic anhydrase	1.05948	0.805683	-1.00134	0.993029	1.01357	0.966902	-1.26299	0.0668192	-1.04173	0.823195	-1.20849	0.474859
AWOD_I_0423	sulfate transporter	1.3513	0.0740198	1.06611	0.713375	1.10668	0.658587	1.36466	0.105796	1.56914	0.00345473	-1.01659	0.968616
AWOD_I_0424	ABC transporter, ATP-binding protein	-1.2081	0.193649	-1.01249	0.939579	-1.12711	0.555809	-1.20423	0.199262	-1.17369	0.27803	-1.34044	0.290189
AWOD_I_0425	ABC transporter, integral membrane protein	-1.24016	0.226593	-1.0102	0.9569	-1.24687	0.247113	-1.4008	0.0321888	-1.18668	0.255658	-1.19352	0.635382
AWOD_I_0426	pantothenate synthetase	-1.51009	0.0315505	-1.58415	0.000380712	-1.32852	0.164213	-2.06255	3.98665e-05	-1.24846	0.29586	-1.5792	0.0758143
AWOD_I_0427	3-methyl-2-oxobutanoate hydroxymethyltransferase	-1.73498	0.000585383	-1.32544	0.01792	-1.25341	0.322403	-2.19266	1.32076e-07	-1.54254	0.00327272	-1.68949	0.0565294
AWOD_I_0428	2-amino-4-hydroxy-6-hydroxymethyl-dihydropterid ine diphosphokinase	-1.80828	0.000184685	-1.35561	0.019552	-1.30942	0.200039	-1.9624	9.79572e-05	-1.47818	0.0218602	-1.46856	0.222258
AWOD_I_0429	poly(A) polymerase	-1.90588	2.64885e-06	-1.44295	0.000921697	-1.37307	0.0853559	-2.08865	1.13278e-05	-1.63149	0.000513229	-1.82056	0.0231909
AWOD_I_0430	glutamyl-Q tRNA(Asp) synthetase	-3.83443	1.26655e-27	-2.37499	5.73968e-14	-1.99968	0.000330844	-2.77285	2.92248e-10	-2.59974	1.0504e-08	-2.41188	0.000656006
AWOD_I_0431	DnaK suppressor protein	-2.10819	NA	-2.17559	4.43944e-14	-1.43976	0.0385606	-2.59012	1.02664e-13	-2.08244	1.77052e-06	-2.21943	0.000979876
AWOD_I_0432	sugar fermentation stimulation protein A	-3.03258	2.19573e-14	-2.12543	2.73829e-14	-1.74243	0.00403502	-1.42808	0.0482929	-2.57914	1.42339e-12	-1.5154	0.199563
AWOD_I_0433	ATP-dependent helicase HrpB	-1.05812	0.842077	-1.0536	0.71562	-1.01847	0.954798	1.0236	0.907685	1.46054	0.112486	-1.03026	0.939296
AWOD_I_0434	penicillin-binding protein transpeptidase	1.07749	0.756216	1.15132	0.333143	1.03052	0.912103	1.36711	0.0610325	1.56066	0.0413251	1.26961	0.299045
AWOD_I_0435	methyl-accepting chemotaxis protein	1.85866	5.54315e-07	2.53089	2.14854e-18	1.57041	0.0184768	2.20432	7.06346e-06	1.81547	2.91984e-07	1.90052	0.0296188
AWOD_I_0436	putative exported protein	1.12018	0.492165	1.10535	0.411866	-1.23139	0.222523	1.17278	0.281507	-1.04515	0.786337	1.08689	0.777716
AWOD_I_0437	aconitate hydratase 2 (citrate hydro-lyase 2)	1.12509	0.646377	1.45947	0.0158562	-1.38952	0.193974	1.33584	0.0820984	-1.25757	0.286996	1.07611	0.845782
AWOD_I_0438	glycerate kinase	1.52839	0.0221001	1.72483	1.06353e-05	1.18509	0.596969	2.47303	8.26377e-05	1.73673	0.0401576	1.41079	0.268057
AWOD_I_0439	gluconate permease	1.6922	0.0122522	1.23462	0.360342	-1.31348	0.347773	4.56782	1.76236e-11	1.7007	0.00565787	2.18621	0.00773212
AWOD_I_0440	carbohydrate diacid regulator (sugar diacid regulator)	1.14923	0.495964	-1.065	0.74166	1.22432	0.374858	1.3381	0.342979	1.51122	0.0840015	1.0524	0.905678
AWOD_I_0441	UPF0231 protein	1.97067	1.35264e-05	-1.0609	0.760373	1.37466	0.165427	1.24776	0.208028	1.40057	0.0629101	1.1351	0.695847
AWOD_I_0442	nitrogen regulatory protein P-II	-1.00354	0.993572	-1.25715	0.66423	1.08553	0.869238	3.10054	0.0187427	1.769	0.13876	2.41214	0.0436883
AWOD_I_0443	ammonium transporter	1.34415	0.130471	-1.3414	0.282702	-1.07893	0.846976	1.6629	0.0931961	1.92239	0.0142069	1.14865	0.73613
AWOD_I_0444	iron(III) ABC transporter, periplasmic iron-compound-binding protein	-4.96053	1.15607e-21	-2.95382	2.80184e-15	-1.82062	0.0490538	-4.8312	5.87054e-30	-4.53971	1.82632e-28	-3.1161	2.77374e-05
AWOD_I_0445	iron(III) ABC transporter, permease protein	-2.04847	0.00362447	-2.31987	6.8533e-12	-1.41285	0.152154	-2.85715	5.31341e-11	-1.74756	0.00656286	-2.11759	0.0158804
AWOD_I_0446	iron(III) ABC transporter, ATP-binding protein	-1.61909	0.00229532	-2.38798	5.84713e-12	-1.21461	0.398124	-2.37111	5.96528e-10	-1.30634	0.0501636	-1.85812	0.0343765
AWOD_I_0447	phosphoglucomutase/phosphomannomutase	1.06846	0.782679	4.61833	1.05267e-20	-1.2625	0.345832	3.01929	0.000194276	1.17066	0.507766	2.10741	NA
AWOD_I_0448	chitobiose phosphorylase (glycosyl transferase)	1.43454	0.0126938	8.06876	6.04833e-46	-1.37258	0.11344	3.12659	4.35537e-06	1.26807	0.091536	2.86615	NA
AWOD_I_0449	beta-hexosaminidase (beta-N-acetylglucosaminidase)	1.54769	0.0781571	10.5897	1.09455e-58	-1.09466	0.784539	4.00117	9.3586e-14	1.63085	0.00932271	3.31386	0.00063687
AWOD_I_0450	glucosamine kinase	1.38725	0.350244	9.0919	1.44075e-34	1.07912	0.857081	3.87884	3.23704e-08	1.95915	0.0143751	3.33053	0.000160483
AWOD_I_0451	putative endochitinase	1.4826	0.0534421	8.04086	3.59207e-47	1.10905	0.77546	6.15931	6.83621e-19	1.63159	0.0552191	3.17172	0.000107796
AWOD_I_0452	(GlcNAc)2 ABC transporter, ATP-binding protein	1.634	0.00825678	11.5971	1.53275e-59	1.23178	0.414756	8.9493	8.29418e-20	1.46067	0.0707675	3.27905	0.000477019
AWOD_I_0453	(GlcNAc)2 ABC transporter, ATP-binding protein	1.59907	0.0326062	7.68378	6.00065e-30	1.11037	0.74722	6.33767	4.87245e-15	1.17822	0.498055	2.47874	0.0335823
AWOD_I_0454	(GlcNAc)2 ABC transporter, permease	1.56303	0.0354806	2.75717	0.0206769	1.00187	0.99512	4.61136	1.44368e-09	1.47686	0.0847028	1.54741	0.507112
AWOD_I_0455	(GlcNAc)2 ABC transporter, permease	1.37158	0.232547	1.32269	0.535622	1.08446	0.848275	3.4911	0.000156875	1.2118	0.445119	1.26164	0.682928
AWOD_I_0456	(GlcNAc)2 ABC transporter, substrate-binding protein	1.30416	0.130773	1.16175	0.403012	-1.40113	0.0884179	2.21189	NA	-1.04521	0.801988	1.25657	0.690646
AWOD_I_0457	sensor protein	1.13471	0.487742	-1.22622	0.0603984	-1.02701	0.920389	-1.00919	0.962889	1.11302	0.560189	-1.19858	0.49567
AWOD_I_0458	ribosomal RNA small subunit methyltransferase C (16S rRNA m2G120 methyltransferase)	-1.39617	0.0177814	-1.54989	0.000224498	-1.24211	0.232674	-1.6949	0.000132961	-1.25151	0.138837	-1.74376	NA
AWOD_I_0459	membrane protein	-1.2668	0.162303	-2.0539	3.68057e-09	-1.16924	0.500063	-1.31273	0.151314	-1.11263	0.575782	-1.496	0.0660873
AWOD_I_0460	glutamate-1-semialdehyde 2,1-aminomutase	-1.15659	0.31861	-1.4922	0.000555744	-1.05051	NA	-1.2366	0.163804	-1.133	0.449646	-1.35408	0.267641
AWOD_I_0461	iron--sulfur cluster insertion protein erpA	-2.51338	1.99697e-06	-3.39097	1.32554e-22	-1.43895	0.180615	-2.77382	4.40744e-08	-2.06298	1.78369e-06	-3.29848	6.71109e-09
AWOD_I_0462	membrane protein, putative periplasmic component of a bacterial drug efflux pump	1.04442	0.845475	-1.75822	4.64393e-05	1.0331	0.937284	-1.53388	0.0116961	-1.15491	0.303573	-1.48912	0.135641
AWOD_I_0463	putative multidrug resistance protein	1.28005	0.149843	-1.09827	0.4819	1.01415	0.966902	-1.07895	0.679611	-1.00152	0.99184	-1.15501	0.659968
AWOD_I_0464	putative membrane associated peptidase	-1.27486	0.24857	1.02209	0.892985	-1.10018	0.693635	-1.41101	0.0211808	-1.14174	0.45388	-1.27989	0.375595
AWOD_I_0465	inner membrane protein	1.02692	0.903528	-2.26304	1.95579e-11	-1.04007	0.891821	-1.30144	0.167687	1.21808	0.259708	-1.45197	0.142717
AWOD_I_0466	cobalamin biosynthesis protein	-1.57658	0.0199741	-2.8157	4.38872e-14	-1.11907	0.658908	-1.73814	0.00290458	-1.04296	0.840402	-1.74755	0.00616025
AWOD_I_0467	5'-methylthioadenosine/S-adenosylhomocysteine nucleosidase	-1.18073	0.459712	-1.44665	0.00990891	1.18484	0.444955	-1.44708	0.0282028	-1.14363	0.536838	-1.30241	0.323166
AWOD_I_0468	D-alanyl-D-alanine carboxypeptidase	1.05422	0.818073	1.02651	0.877601	1.14078	0.556691	1.18716	0.347445	1.0312	0.855459	-1.07424	0.813802
AWOD_I_0469	major outer membrane protein OmpU	-1.26983	0.24926	-1.78588	1.32291e-07	1.03601	NA	-1.61104	0.000305772	-1.29161	0.239997	-1.58033	0.0519505
AWOD_I_0470	transcription elongation factor GreA	-1.56071	0.00982406	-1.23089	0.174407	-1.43328	0.0662451	-1.90946	1.46293e-06	-1.66906	3.07395e-07	-1.21605	0.519389
AWOD_I_0471	RNA-binding protein	-2.63544	1.69054e-05	-1.45885	0.00128293	-1.68253	0.00687445	-3.43224	5.24183e-18	-3.23657	9.48883e-16	-2.12246	0.00616025
AWOD_I_0472	ribosomal RNA large subunit methyltransferase J	-1.44231	0.0288956	-1.18696	0.122643	-1.18305	0.397973	-1.18129	0.373722	-1.49514	0.00610651	-1.20586	0.519472
AWOD_I_0473	cell division protein FtsH	-1.12585	0.646377	-1.20609	0.163604	-1.23741	0.314256	-1.44779	0.0724942	-1.33987	0.175479	-1.24365	0.466665
AWOD_I_0474	dihydropteroate synthase	-1.25497	0.265005	-1.44483	0.00376369	-1.16313	0.461752	-1.59229	0.0131648	-1.05769	0.800527	-1.50249	0.0602237
AWOD_I_0475	phosphoglucosamine mutase	-1.10637	0.608188	1.36716	0.0084229	-1.08385	0.781406	1.2418	0.134064	-1.15031	0.36753	1.19026	0.549009
AWOD_I_0476	protein-export membrane protein SecG	-1.865	0.00601872	-2.09085	1.17852e-11	-1.5858	0.00130209	-2.37819	5.97509e-07	-1.93137	0.000116975	-1.97365	0.00757164
AWOD_I_0477	putative uncharacterized protein	-2.58326	9.75238e-10	-2.23075	2.0697e-15	-1.58771	0.0037904	-2.64854	2.31776e-10	-1.81416	0.000781063	-2.02719	0.00363173
AWOD_I_0478	transcription elongation protein NusA	-1.38659	0.123538	-2.17435	3.95362e-10	-1.27867	0.277492	-2.42221	3.18129e-08	-1.41144	NA	-1.85596	0.00719388
AWOD_I_0479	translation initiation factor IF-2	1.02565	0.928595	-1.41766	0.00769788	-1.06162	0.869238	-1.53776	0.00524409	-1.02393	0.936592	-1.43482	0.111679
AWOD_I_0480	ribosome-binding factor A	-1.04509	NA	-1.88635	8.53929e-06	-1.04333	0.902101	-2.30593	2.14605e-08	-1.2239	0.361362	-1.81635	0.0130323
AWOD_I_0481	tRNA pseudouridine synthase B	-1.12546	0.703172	-2.21731	7.85434e-09	-1.04854	0.869238	-2.46454	8.85884e-09	-1.25429	0.311813	-1.75489	0.0140045
AWOD_I_0482	30S ribosomal protein S15	-1.38432	0.342235	-2.52554	4.69777e-16	-1.22602	0.298017	-2.77277	1.10899e-19	-2.17095	0.000241693	-2.25117	0.000255305
AWOD_I_0483	polyribonucleotide nucleotidyltransferase	-1.35397	0.061611	-1.39318	0.00825715	-1.22351	0.429431	-2.15152	6.81944e-07	-1.43625	0.0566681	-1.68497	0.0398163
AWOD_I_0484	lipoprotein NlpI	-1.16977	0.513237	-1.37275	0.00711341	-1.1194	0.653993	-1.62128	0.000228544	-1.38967	0.0410812	-1.59573	NA
AWOD_I_0485	peptidase, U32 family	1.12743	0.562327	1.27723	0.102241	1.03998	0.907394	1.22482	0.22885	1.34294	0.077504	1.39702	0.174603
AWOD_I_0486	peptidase, U32 family	-1.03311	0.880168	1.32447	0.0666376	1.47614	0.0772724	2.35715	3.64957e-05	1.78366	0.00975279	1.7889	0.0490634
AWOD_I_0487	putative signaling protein	1.08719	0.698576	1.14435	0.308971	-1.15492	0.520313	1.209	0.259322	-1.1051	0.525886	-1.16013	0.671176
AWOD_I_0488	putative lipid carrier protein	1.13007	0.559746	1.03478	0.826457	1.36624	0.218611	1.59336	0.00222852	1.18524	0.242348	1.24975	0.47868
AWOD_I_0489	putative acetyltransferase, GNAT family	-1.086	0.720535	-1.34866	0.00407111	-1.0233	0.943157	1.18087	0.327992	-1.34322	0.0662008	-1.00096	0.996848
AWOD_I_0490	DNA polymerase III, psi subunit	-1.52245	0.0129298	-1.5423	0.0021602	-1.29003	0.19097	-1.74277	0.0011747	-1.62899	0.00396051	-1.41514	0.125215
AWOD_I_0491	ribosomal-protein-alanine acetyltransferase	-2.00802	7.84072e-07	-1.41382	0.00815046	-1.79226	0.00179302	-1.69125	0.00881372	-1.873	0.00263877	-1.5734	0.0739582
AWOD_I_0492	peptide chain release factor 3 (RF-3)	-1.75258	0.00719154	-1.52576	0.000417821	-1.25454	0.268343	-2.77732	2.84158e-09	-1.59366	0.0229149	-1.8002	0.0537336
AWOD_I_0493	putative uncharacterized protein	-1.05089	0.918883	-1.26482	0.517287	1.3141	0.470923	-1.82844	0.107598	-1.00227	0.995486	-1.42785	0.399525
AWOD_I_0494	putative DNase, TatD family	-1.14928	0.637173	-1.06062	0.770438	1.04009	NA	-1.18785	0.439623	1.23931	0.22276	-1.32594	0.495899
AWOD_I_0495	putative sodium-dependent nucleoside transporter protein	-1.52826	0.215619	-1.32125	0.0618215	-1.40973	0.113781	1.0886	0.600525	-2.23986	NA	1.11824	0.682138
AWOD_I_0496	membrane protein	4.16012	1.90803e-09	3.60179	1.7369e-22	1.73666	0.0601752	6.84248	6.7254e-19	2.19068	3.04991e-05	2.41248	0.00571179
AWOD_I_0497	deoxyribose-phosphate aldolase	2.28552	5.76422e-06	3.30565	2.04511e-38	1.4303	0.0921078	6.27001	1.17308e-35	1.67848	0.00711042	3.08535	0.000146984
AWOD_I_0498	thymidine phosphorylase	1.86103	0.00273116	9.49994	1.18889e-50	1.47055	NA	12.0028	6.82155e-55	1.43532	0.108963	5.89913	5.47026e-12
AWOD_I_0499	phosphopentomutase	1.51283	0.084896	5.64875	1.49635e-33	1.27993	0.211468	4.3403	4.92106e-20	1.14608	0.507803	3.97596	4.94228e-16
AWOD_I_0500	purine nucleoside phosphorylase	1.32734	0.0656119	4.52425	3.46418e-45	1.32992	0.131495	3.8486	1.7052e-11	1.2342	0.30002	3.20919	2.3223e-07
AWOD_I_0501	peripheral membrane protein	-1.26425	0.195702	1.30929	0.0670169	1.05736	0.86362	1.25511	0.230623	-1.0773	0.759127	-1.04263	0.909672
AWOD_I_0502	phosphoserine phosphatase	-1.55053	0.00442325	-1.54283	0.000258612	-1.21204	0.503349	-1.59469	0.0017778	-1.19741	0.288327	-1.18389	0.605533
AWOD_I_0503	PilZ domain containing protein	-1.15546	0.31454	-1.16395	0.181214	-1.07272	0.799118	-1.07645	0.734172	-1.37027	0.00541274	-1.01123	0.976136
AWOD_I_0504	DNA repair protein RadA	-1.38097	0.0152781	-1.3438	0.00634606	-1.27932	0.132227	-1.34675	0.0457572	-1.25961	0.128982	-1.17559	0.598231
AWOD_I_0505	elongation factor G (EF-G)	-1.32045	0.206023	-2.60346	9.56783e-13	-1.01375	0.975646	-3.14002	1.02466e-12	-1.37025	0.169381	-2.3821	0.000238851
AWOD_I_0506	putative uncharacterized protein	-1.38985	0.204802	-1.53145	0.0260672	-1.1965	0.502171	-2.13946	2.35861e-05	-1.38916	0.156125	-1.40648	0.317432
AWOD_I_0507	cytosine deaminase	1.11206	0.634012	1.08898	0.604682	1.17168	0.507177	-1.67064	0.000273489	1.2777	0.115232	-1.37334	0.313949
AWOD_I_0508	cytosine permease	-1.18098	0.571247	-1.29884	0.210354	-1.18692	0.540211	-2.0428	0.00160715	1.28841	0.31872	-1.48882	0.142717
AWOD_I_0509	putative AMP-binding acetyl-CoA synthetase	1.23148	0.460191	1.34397	0.0642604	-1.18326	0.441635	2.83225	2.7398e-06	-1.09092	0.570705	1.40702	0.399684
AWOD_I_0510	DNA mismatch repair protein MutS	1.21894	0.106349	-1.38674	0.00800084	1.17174	0.397973	-1.34183	0.0583395	1.1654	0.206036	-1.42018	0.23909
AWOD_I_0511	putative competence-damaged protein CinA	1.04455	0.875971	-1.07664	0.686355	1.12269	0.641251	1.37434	0.0835817	1.41435	0.086027	1.1635	0.620103
AWOD_I_0512	protein RecA	-1.59568	0.000887766	-2.16978	1.14719e-15	-1.44903	0.0581676	-2.12119	6.85047e-09	-1.84118	0.000240471	-1.84894	0.00350966
AWOD_I_0513	alanyl-tRNA synthetase	-1.53927	0.00177014	-1.63966	3.872e-07	-1.13295	0.629449	-2.35227	2.35722e-06	-1.30122	0.131063	-1.84397	0.0258596
AWOD_I_0514	aspartokinase	-1.84589	0.00210445	-1.97547	1.48951e-10	-1.31638	0.148438	-2.06927	1.58338e-08	-1.91885	3.68507e-06	-1.99154	0.00377816
AWOD_I_0515	carbon storage regulator	-1.68117	0.00543858	-1.83702	4.91023e-09	-1.28185	0.23025	-1.91576	3.95592e-07	-1.7619	0.000226928	-1.89944	0.01393
AWOD_I_0516	oxaloacetate decarboxylase 1, subunit gamma	-1.63718	0.0383436	-1.59519	0.00148016	-1.5768	0.15963	-2.57342	5.21645e-10	-1.99176	0.000290739	-1.7047	0.044116
AWOD_I_0517	oxaloacetate decarboxylase 2, subunit alpha	-1.04094	0.900031	-1.53936	0.000276662	-2.00724	0.000168444	-2.63397	4.24304e-12	-1.37674	0.204129	-1.04464	0.923772
AWOD_I_0518	oxaloacetate decarboxylase, beta subunit	-1.10842	0.752747	-1.77841	2.01207e-08	-2.0479	0.000447891	-2.73901	1.17029e-12	-1.37683	0.141795	-1.46164	0.241608
AWOD_I_0519	inner membrane protein	-1.02109	0.925611	1.14935	0.422677	-1.37216	0.149219	1.13463	0.447002	-1.01125	0.961204	-1.10298	0.779661
AWOD_I_0520	exported pepdidase, putative zinc protease	1.37051	0.0440989	1.91076	2.06838e-07	1.01974	0.954644	1.83121	0.000723043	1.18969	0.206951	1.25118	0.498471
AWOD_I_0521	glutamate--cysteine ligase	1.01496	NA	1.11166	0.48292	-1.03663	0.89126	-1.17641	0.383252	-1.13814	0.376595	-1.23593	0.414415
AWOD_I_0522	putative lipoprotein	-1.21952	0.230243	-1.32546	0.0116759	-1.05275	0.858828	1.41636	0.0441433	-1.21891	0.188078	1.10965	0.765765
AWOD_I_0523	S-ribosylhomocysteine lyase	-1.54236	0.012176	-1.68361	2.87703e-07	-1.45904	0.0590425	-1.14862	0.439623	-1.6817	0.000838927	-1.043	0.900176
AWOD_I_0524	putative transport protein	-1.36792	0.0174972	-1.52479	0.000137618	-1.10384	0.680686	-1.13428	0.474899	-1.29913	0.0817125	-1.09974	0.725923
AWOD_I_0525	putative cytochrome c assembly protein	-1.10974	0.534824	-1.01191	0.944027	-1.08581	0.761063	1.03182	0.881838	-1.49791	0.00149601	-1.08843	0.767656
AWOD_I_0526	signal recognition particle protein	-1.37793	0.105938	-1.19658	0.0970364	-1.30959	0.169023	-1.15612	0.446211	-1.3584	0.061537	-1.01776	0.963643
AWOD_I_0527	30S ribosomal protein S16	-3.10978	1.46613e-06	-2.97743	1.69962e-20	-1.99721	0.000170317	-3.74379	6.98219e-17	-2.49936	5.5844e-10	-3.34735	4.64934e-09
AWOD_I_0528	ribosome maturation factor RimM	-2.69673	0.000180903	-2.67292	NA	-1.97347	0.00149275	-3.7217	3.92225e-12	-2.81959	1.02566e-16	-2.92282	2.02063e-06
AWOD_I_0529	tRNA(guanine-N1)methyltransferase	-3.24325	7.73686e-06	-2.94022	1.44863e-26	-2.08933	0.000518618	-3.86208	8.48558e-16	-3.08743	2.72259e-18	-3.15336	2.43668e-08
AWOD_I_0530	50S ribosomal protein L19	-2.8397	NA	-2.97819	2.28302e-24	-1.94863	0.000783709	-3.7939	3.01677e-19	-2.56519	3.80779e-11	-2.76003	7.14084e-06
AWOD_I_0531	phospho-2-dehydro-3-deoxyheptonate aldolase, Tyr-sensitive	-1.39676	0.0596703	-1.29766	0.0909286	1.07599	0.800718	-1.65696	0.00698539	1.43141	0.16391	-1.63707	0.144565
AWOD_I_0532	T-protein	-1.75127	0.00027986	-2.27709	3.17359e-17	-1.32725	0.197782	-1.59295	0.00298866	-1.4447	0.000958847	-1.80728	0.00570791
AWOD_I_0533	putative membrane associated metallopeptidases	-1.28908	0.0375916	-1.0239	0.876828	-1.20952	0.420376	-1.06126	0.737727	-1.26775	0.138169	-1.21344	0.485107
AWOD_I_0534	PilZ domain containing protein	1.22636	0.329624	1.01092	0.944027	-1.25806	0.304137	1.273	NA	-1.32493	0.098536	1.07164	0.867436
AWOD_I_0535	ABC transporter, ATP-binding component	-1.05947	0.775972	-1.39956	0.00251768	1.03986	0.904556	-1.95409	3.67186e-05	-1.24369	0.175447	-1.50808	0.0946718
AWOD_I_0536	soluble lytic murein transglycosylase precursor	1.03565	0.87258	1.19493	0.192465	1.01683	0.954644	-1.18229	0.273375	1.03834	0.869326	1.06655	0.854843
AWOD_I_0537	trp operon repressor	-1.4073	0.104567	-1.39098	0.0619162	-1.2174	0.410142	-1.40326	0.0818962	-1.14197	0.498821	-1.69769	0.0277622
AWOD_I_0538	UPF0244 protein	-1.18869	0.434233	-1.83278	2.65676e-05	-1.04462	0.892488	-1.27367	0.178267	1.13402	0.538408	-1.34526	0.264494
AWOD_I_0539	biofilm architecture maintenance protein MbaA	1.1109	0.735439	-1.25749	0.114854	-1.01921	0.958198	1.24409	0.326703	1.36169	0.20292	1.07366	0.828898
AWOD_I_0540	putative norspermidine sensor I	-1.08366	0.777913	-1.01082	0.96036	-1.13989	0.632497	1.38217	0.179093	1.18167	0.518958	1.20618	0.536895
AWOD_I_0541	putative norspermidine sensor II	-1.11429	0.756216	1.22552	0.416303	-1.1505	0.653292	1.79091	0.0211062	1.09737	0.790713	-1.07917	0.837077
AWOD_I_0542	P-protein	-1.29746	0.0956976	-1.01334	0.934517	-1.05793	0.84924	-1.44326	0.0461682	-1.11157	0.575782	-1.15031	0.589929
[truncated: 3,740 more rows]

## Sheet: ∆litR vs WT
Supplementary Table S2. Fold change values in litR mutant compared to wild type
		∆litR/WT
[truncated: 4,284 more rows]

## Sheet: ∆ainS vs WT
Supplementary Table S2. Fold change values in ainS mutant compared to wild type
[truncated: 4,285 more rows]
