# Supplementary material for: Quorum Sensing Controls the CRISPR and Type VI Secretion Systems in Aliivibrio wodanis 06/09/139
Source: Front Vet Sci. 2022 Feb 8;9:799414. doi: 10.3389/fvets.2022.799414 (PMC8861277; doi:10.3389/fvets.2022.799414)
Supplement: Supplementary file 3 [file Table_3.xlsx]

## Sheet: QS genes
Supplementary Table S3. Fold change values in QS system related genes of A. wodanis 06/09/139
	litR		ainS		ainR		luxU		luxO		σ54		qrr		hfq		luxS		luxP		luxQ
Comparisons	AWOD_I_0419		AWOD_I_1040		AWOD_I_1039		AWOD_I_0921		AWOD_I_0920		AWOD_I_2297		AWOD_I_sRNA_054		AWOD_I_0276		AWOD_I_0523		AWOD_I_0676		AWOD_I_0677
Wild type	FC	padj	FC	padj	FC	padj	FC	padj	FC	padj	FC	padj	FC	padj	FC	padj	FC	padj	FC	padj	FC	padj
HCD/LCD(12°C)	1.24491	0.0534647	1.02882	0.931048	1.07321	0.697464	-1.31243	0.176174	-1.17107	0.333133	-1.30541	0.0747642	-1.26267	0.409287	1.22898	0.272793	-1.04405	0.803965	-1.00891	0.957519	1.05539	0.806477
HCD/LCD(6°C)	2.24491	1.99919e-09	2.01405	0.000282769	1.16139	0.279609	-1.33377	0.125878	-1.45657	0.0123535	-1.00793	0.960134	1.32949	0.435419	-1.04004	0.750614	-1.1535	0.335794	-1.2844	0.049069	1.44975	0.0164272
12°C/6°C(HCD)	-1.51353	0.000683442	-1.23207	0.40178	1.05647	0.784428	1.32891	0.224501	1.34756	0.0842911	1.13749	0.506947	1.66986	0.0940919	1.06558	0.803922	-1.54236	0.012176	1.28208	0.0890436	-1.29504	0.225653
12°C /6°C(LCD)	1.22628	0.124066	1.61201	0.0311346	1.1766	0.245445	1.34778	0.0852865	1.11868	0.443247	1.51437	0.000154453	2.91657	0.000164478	-1.17581	0.135655	-1.68361	2.87703e-07	1.03645	0.802793	1.08582	0.600804
∆litR
HCD/LCD(12°C)	-1.76739	0.0743258	1.64213	0.0642318	1.05925	0.80198	-1.42559	0.141679	-1.23169	0.237829	-1.02535	0.908951	-1.33642	0.377778	1.07742	0.796176	-1.57535	0.0303333	-1.09146	0.680422	1.21202	0.322855
HCD/LCD(6°C)	-1.5148	0.0678449	3.20152	5.66568e-08	1.42947	0.0152988	-1.28741	0.285838	-1.01618	0.926168	1.44943	0.00223911	1.18484	0.65338	1.23061	0.049668	-1.23912	0.098155	-1.03699	0.803934	1.13867	0.412854
12°C/6°C(HCD)	1.17406	0.60797	-1.66955	0.020886	-1.02811	0.927858	1.1275	0.738568	1.24533	0.242963	1.09159	0.709783	1.1197	0.798363	-1.1496	0.5206	-1.45904	0.0590425	1.17089	0.446397	-1.04417	0.888806
12°C /6°C(LCD)	1.47199	0.191099	1.0863	0.793053	1.31181	0.0899085	1.29083	0.233522	1.53629	0.00817348	1.63438	0.00043422	1.84681	0.0474175	-1.01194	0.957219	-1.14862	0.439623	1.249	0.122896	-1.11905	0.499614
∆ainS
HCD/LCD(12°C)	-1.19903	0.179694	1.16292	0.737037	1.06307	0.740733	-1.47921	0.0143258	-1.25834	0.199688	-1.67564	3.56068e-05	1.00668	0.986244	1.22965	0.296291	-1.62787	0.0059642	1.01566	0.931654	1.33766	0.0727917
HCD/LCD(6°C)	1.61008	0.0379157	1.58621	0.339674	1.17227	0.539668	1.10718	0.766495	-1.06041	0.873793	-1.00178	0.99477	-1.27086	0.585201	-1.00586	0.986572	-1.00413	0.990531	-1.37408	0.186943	1.20121	0.482128
12°C/6°C(HCD)	-1.5093	0.00868399	-1.7014	0.124018	1.19162	0.228334	-1.98217	7.71168e-05	-1.04657	0.831408	-1.19558	0.201058	1.30931	0.396205	1.02948	0.903625	-1.6817	0.000838927	1.36026	0.0522573	1.05073	0.774614
12°C /6°C(LCD)	1.26707	0.30044	-1.27825	0.651017	1.30609	0.28563	-1.22401	0.495237	1.12352	0.737859	1.37041	0.268457	1.03701	0.940119	-1.20155	0.489565	-1.043	0.900176	-1.0246	0.939926	-1.05882	0.859555
∆litR/WT
∆litR/WT(HCD_12°C)	-61.9128	NA	-1.21509	0.759835	-1.11729	0.845116	-1.10957	0.894539	1.05702	0.933963	1.13288	0.805244	-1.00208	0.99842	-1.03526	0.978242	-1.23971	0.536911	-1.08673	0.87634	1.02101	0.98558
∆litR/WT(LCD_12°C)	-24.1083	NA	-1.93345	0.00540446	-1.13849	0.5023	-1.04262	0.891173	1.08673	0.681309	-1.13288	0.360876	1.04247	0.915091	1.05702	0.838975	1.17283	0.428345	-1.03526	0.858618	-1.14076	0.46419
∆litR/WT(HCD_6°C)	-110.979	0	1.13889	0.589527	-1.01355	0.952884	1.05525	0.871811	1.16719	0.406666	1.20373	0.179944	1.4116	NA	1.19672	0.156315	-1.28132	0.115098	1.00851	0.965926	-1.17844	0.397697
∆litR/WT(LCD_6°C)	-36.8683	7.18218e-118	-1.37678	0.293025	-1.26393	0.186257	1.00069	0.996246	-1.23971	0.254482	-1.22339	0.232526	1.56875	0.263622	-1.08286	0.617347	-1.22677	0.169419	-1.24687	0.165122	1.05468	0.821138
∆ainS/WT
∆ainS/WT(HCD_12°C)	-2.8652	2.67395e-21	-3.79532	NA	1.05558	0.889328	1.37468	NA	1.14121	0.68463	-1.20685	0.530098	-1.08402	NA	-1.02316	0.962674	-1.06123	0.884647	-1.00744	0.97952	1.13629	0.754168
∆ainS/WT(LCD_12°C)	-2.04277	2.15965e-15	-4.4107	NA	1.05528	0.854733	1.53347	0.00847368	1.205	0.409715	1.02515	0.927909	-1.34232	NA	-1.04519	0.86749	1.40965	0.0265306	-1.04446	0.872737	-1.09981	0.701065
∆ainS/WT(HCD_6°C)	-2.53483	6.16045e-14	-2.53299	1.52491e-08	-1.04496	0.99894	2.81342	4.7168e-13	1.48208	0.0494255	1.10133	0.99894	1.07674	NA	1.00792	0.99894	1.02273	0.99894	-1.0551	0.99894	-1.13801	0.943711
∆ainS/WT(LCD_6°C)	-1.9347	0.00720916	-2.34177	NA	-1.05554	0.999427	2.17459	0.00163286	1.15922	0.999427	1.08577	0.999427	1.52612	NA	-1.02331	0.999427	-1.10115	0.999427	1.0049	0.999427	1.02313	0.999427
