# Supplementary material for: Quorum Sensing Controls the CRISPR and Type VI Secretion Systems in Aliivibrio wodanis 06/09/139
Source: Front Vet Sci. 2022 Feb 8;9:799414. doi: 10.3389/fvets.2022.799414 (PMC8861277; doi:10.3389/fvets.2022.799414)
Supplement: Supplementary file 6 [file Table_6.xlsx]

## Sheet: WT(HCD vs LCD
Supplementary Table S6. Fold change values of T6SS gene clusters in wild type when comparing high cell density to low cell density
			Wildtype (WT)
			HCD/LCD(6°C)		HCD/LCD(12°C)
	AWOD_ID	Protein	FC	padj	FC	padj
T6SS1	AWOD_I_0981	serine/threonine protein kinase	1.31465	0.102322	1.5196	0.0176405
	AWOD_I_0982	serine/threonine phosphoprotein phosphatase, VasL1	1.96788	0.00232904	1.53289	0.145604
	AWOD_I_0983	putative type VI secretion protein VasK1	2.25548	8.32084e-07	2.35829	0.00163744
	AWOD_I_0984	putative type VI secretion protein VasF1	1.48251	0.0197539	-1.2346	0.256135
	AWOD_I_0985	putative type VI secretion protein VasE1	1.52345	0.0123408	1.17245	0.503386
	AWOD_I_0986	putative type VI secretion protein VasD1	1.43207	0.200493	1.3824	0.30492
	AWOD_I_0987	putative type VI secretion protein VasC1	1.50958	0.0781694	1.81507	0.0275539
	AWOD_I_0988	sigma-54 dependent transcriptional regulatory protein, VasH1	3.12219	5.90593e-07	2.44784	0.000778659
	AWOD_I_0989	chaperone ClpB, VasG1	3.08449	7.12771e-15	2.49702	0.00341048
	AWOD_I_0990	putative type VI secretion protein VasB1	2.31261	0.00088624	1.82561	0.106343
	AWOD_I_0991	putative type VI secretion protein VasA1	-1.11132	0.539347	1.27872	0.143135
	AWOD_I_0992	putative type VI secretion protein VasS1	1.54126	0.141666	1.48232	0.139309
	AWOD_I_0993	putative type VI secretion protein VasR1	2.2229	6.41397e-06	2.30024	2.43045e-05
	AWOD_I_0994	putative type VI secretion protein VasQ1	2.27379	7.93925e-06	2.79728	1.2042e-05
	AWOD_I_0995	putative type VI secretion protein VasJ1	1.767	0.000295833	2.08486	1.81636e-05
Aux-1	AWOD_I_1435	membrane protein	2.92102	0.00186457	1.39335	0.353251
	AWOD_I_1436	membrane protein	2.31621	0.0021603	2.47898	0.00163939
	AWOD_I_1437	membrane protein	2.80935	0.000714588	2.49199	0.00296723
	AWOD_I_1438	membrane protein	3.48022	4.45436e-14	2.91173	2.94153e-06
	AWOD_I_1439	putative uncharacterized protein, DUF4123	4.50102	1.55471e-07	2.52384	0.000691513
	AWOD_I_1440	VgrG protein, VgrG1	1.41621	0.047383	1.93251	0.00146858
	AWOD_I_2030	putative uncharacterized protein, PAAR motif	2.04407	0.00405209	2.44114	0.000818893
T6SS2	AWOD_II_0111	type VI secretion-related uncharacterized protein, VasQ2	-1.00483	0.979467	-1.62168	0.0104926
	AWOD_II_0112	type VI secretion-related uncharacterized protein, VasR2	1.19076	0.279401	-1.3895	0.0305223
	AWOD_II_0113	type VI secretion-related lysosyme protein, VasS2	1.40076	0.0547211	-1.40942	0.050253
	AWOD_II_0114	type VI secretion-related uncharacterized protein VasA2	1.61402	0.012602	1.05543	0.755479
	AWOD_II_0115	type VI secretion-related uncharacterized protein VasB2	2.01302	0.000162246	1.6594	0.00344016
	AWOD_II_0116	type VI secretion-related FHA domain protein VasC2	1.98339	1.59162e-07	1.42569	0.0246841
	AWOD_II_0117	type VI secretion-related lipoprotein VasD2	2.40055	1.02484e-07	-1.11406	0.691406
	AWOD_II_0118	type VI secretion-related protein VasE2	1.64199	0.0002026	1.23565	0.111811
	AWOD_II_0119	type VI secretion-related protein VasF2	1.73711	0.00366448	1.72049	0.0197654
	AWOD_II_0120	type VI secretion ATPase, ClpB protein, VasG2	1.91154	8.28838e-05	1.67873	0.00102816
	AWOD_II_0121	Sigma-54 dependent transcriptional regulator VasH2	2.16954	3.57093e-06	2.00061	1.08853e-05
	AWOD_II_0122	type VI secretion-related protein VasI2	2.0884	0.00194702	2.16893	0.000826239
	AWOD_II_0123	type VI secretion-related protein (ImpA domain protein), VasJ2	2.41314	4.64912e-07	3.00699	1.13154e-08
	AWOD_II_0124	putative type VI secretion protein VasK2 (IcmF-related protein)	2.05016	2.68325e-06	1.99322	8.14121e-07
	AWOD_II_0125	type VI secretion-related protein VasL2	1.56288	0.022812	2.04241	1.52016e-05
Aux-2	AWOD_II_0126	Hcp protein (haemolysin co-regulated protein), Hcp1	2.63465	1.72354e-14	4.79892	2.77457e-20
	AWOD_II_0127	VgrG protein, VgrG2	1.81598	0.000263444	1.90752	0.00735442
	AWOD_II_0128	type VI secretion-related protein, PAAR	2.16565	3.17663e-06	2.51604	0.00061542
	AWOD_II_0129	ankyrin repeat containing protein	1.67451	0.0104148	1.55366	0.0756823
	AWOD_II_0130	ankyrin repeat containing protein (pseudogene)	2.29107	3.31441e-06	1.88731	0.00352364
	AWOD_II_0131	putative uncharacterized protein, DUF4123	2.68967	6.3713e-07	2.34038	0.00737184
	AWOD_II_0132	putative uncharacterized protein, DUF4123	2.85803	3.88218e-06	2.00386	0.0148976
	AWOD_II_0133	RHS protein	-1.06771	0.637319	1.11207	0.366856
	AWOD_II_0134	putative uncharacterized protein	-1.19439	0.353195	-1.29494	0.132145
	AWOD_II_0135	pseudogene	-1.04961	0.767152	-1.24004	0.117836
	AWOD_II_0136	putative uncharacterized protein	1.17845	0.388519	-1.22877	0.237636
	AWOD_II_0137	transposase (fragment)	1.36179	0.201865	-1.05702	0.836195
	AWOD_II_0138	pseudogene	-2.27878	7.97967e-11	-1.09948	0.533187
	AWOD_II_0139	putative uncharacterized protein	-2.13776	1.30868e-05	-1.15014	0.422795
	AWOD_II_0140	RHS protein	-1.36091	0.0959502	-1.09118	0.654276
	AWOD_II_0141	putative uncharacterized protein	-1.5342	0.00482966	-1.30962	0.0640067
T6SS3	AWOD_II_1008	putative uncharacterized protein	1.4091	0.0181025	-1.03154	0.845851
	AWOD_II_1009	putative type VI secretion protein VasX	1.46002	0.00380024	1.12008	0.485633
	AWOD_II_1010	putative type VI secretion protein, ImcF-related VtsI	1.30318	0.0294277	1.14704	0.275924
	AWOD_II_1011	putative type VI secretion protein VasF3	1.24183	0.207711	1.08476	0.66496
	AWOD_II_1012	putative type VI secretion protein VasE3	1.06061	0.792819	-1.18536	0.260819
	AWOD_II_1013	putative type VI secretion protein VasD3	1.15477	0.456902	-1.11568	0.576754
	AWOD_II_1014	putative type VI secretion protein VasC3	1.34977	0.0300335	-1.07072	0.659184
	AWOD_II_1015	putative type VI secretion protein, periplasmic solute-binding protein VtsD	1.47032	0.0108358	1.07793	0.70387
	AWOD_II_1016	putative type VI secretion protein, periplasmic solute-binding protein VtsC	1.23423	0.114039	1.17941	0.223009
	AWOD_II_1017	putative type VI secretion protein, MFS transporter VtsB	-1.14458	0.335436	1.0173	0.926047
	AWOD_II_1018	putative type VI secretion protein, D-alanine-D-alanine ligase VtsA	1.01697	0.913275	1.01523	0.923221
	AWOD_II_1019	chaperone ClpB, VasG3	-1.16228	0.28969	-1.58323	9.23329e-05
	AWOD_II_1020	putative type VI secretion protein VasB3	-1.12362	0.403794	-1.29837	0.0202851
	AWOD_II_1021	putative type VI secretion protein VasA3	-1.17664	0.324976	-1.30813	0.0193772
	AWOD_II_1022	putative type VI secretion protein VasS3	-1.04927	0.822389	-1.38767	0.0666463
	AWOD_II_1023	putative type VI secretion protein VasRB3	1.00586	0.969999	-1.28724	0.0615072
	AWOD_II_1024	putative type VI secretion protein VasRA3	-1.23876	0.19227	-1.25674	0.11411
	AWOD_II_1025	putative type VI secretion protein VasQ3	-1.0691	0.686191	-1.15025	0.363431
	AWOD_II_1026	hemolysin-coregulated protein Hcp2	1.09463	0.566815	-1.04189	0.801475
	AWOD_II_1027	putative type VI secretion protein VasJ3	1.20212	0.215318	-1.08139	0.641331
Aux-3	AWOD_II_1028	putative type VI secretion protein VasV, PAAR domain protein	-1.1537	0.492175	-1.31438	0.255091
	AWOD_II_1029	putative type VI secretion protein VasU	-1.10901	0.586296	-1.55376	0.0135896
	AWOD_II_1030	putative type VI secretion protein VgrG3	-1.01501	0.929234	-1.77291	1.08632e-06
	AWOD_II_1031	putative uncharacterized protein	-1.68626	0.000475803	-7.11154	4.8232e-36
	AWOD_II_1032	putative uncharacterized protein, Hcp3	-1.4797	0.00011836	-2.82209	1.40854e-13
Aux-4	AWOD_II_1054	membrane protein	1.48447	0.158423	2.91326	0.0022925
	AWOD_II_1055	membrane protein	1.97483	0.00214409	3.26935	0.00334121
	AWOD_II_1056	membrane protein	1.45021	0.301059	1.99356	0.0937825
	AWOD_II_1057	putative uncharacterized protein	3.0763	4.0824e-05	2.46106	0.00842563
	AWOD_II_1058	putative uncharacterized protein, DUF4123	3.37701	1.41794e-05	2.98926	0.00351754
	AWOD_II_1059	VgrG protein, VgrG4	4.10966	3.50057e-10	3.90486	7.29085e-06
	AWOD_II_1060	secreted protein Hcp4	1.6176	0.148053	1.44894	0.377084

## Sheet: WT(12C vs 6C)
Supplementary Table S6. Fold change values of T6SS gene clusters in wild type when comparing 12°C to 6°C
			Wild type (WT)
			12°C/6°C(HCD)		12°C/6°C(LCD)
	locus tag	Protein	FC	padj	FC	padj
T6SS1	AWOD_I_0981	serine/threonine protein kinase	1.38039	0.0890436	1.23161	0.20876
	AWOD_I_0982	serine/threonine phosphoprotein phosphatase, VasL1	-1.02595	0.937569	1.26799	0.40319
	AWOD_I_0983	putative type VI secretion protein VasK1	1.21641	0.536721	1.153	0.50492
	AWOD_I_0984	putative type VI secretion protein VasF1	-1.32948	0.134724	1.41042	0.0466212
	AWOD_I_0985	putative type VI secretion protein VasE1	-1.00554	0.98394	1.3315	0.106088
	AWOD_I_0986	putative type VI secretion protein VasD1	1.21796	0.53531	1.29272	0.413004
	AWOD_I_0987	putative type VI secretion protein VasC1	1.41362	0.206575	1.20843	0.455474
	AWOD_I_0988	sigma-54 dependent transcriptional regulatory protein, VasH1	-1.07622	0.845556	1.19896	0.49173
	AWOD_I_0989	chaperone ClpB, VasG1	1.26534	0.512637	1.52782	0.0266942
	AWOD_I_0990	putative type VI secretion protein VasB1	1.33585	0.497478	1.69913	0.0407431
	AWOD_I_0991	putative type VI secretion protein VasA1	1.61044	0.00509261	1.17191	0.287206
	AWOD_I_0992	putative type VI secretion protein VasS1	1.74209	0.0315551	1.87617	0.0229664
	AWOD_I_0993	putative type VI secretion protein VasR1	1.50976	0.0828183	1.51182	0.00694215
	AWOD_I_0994	putative type VI secretion protein VasQ1	1.01226	0.971208	-1.21309	0.357738
	AWOD_I_0995	putative type VI secretion protein VasJ1	1.04314	0.85702	-1.10362	0.608426
Aux-1	AWOD_I_1435	membrane protein	1.05619	0.90643	2.33372	0.0148375
	AWOD_I_1436	membrane protein	1.43814	0.268038	1.37741	0.311399
	AWOD_I_1437	membrane protein	1.31154	0.362348	1.48984	0.320969
	AWOD_I_1438	membrane protein	1.42744	0.181093	1.73937	0.00139481
	AWOD_I_1439	putative uncharacterized protein, DUF4123	1.15514	0.688308	2.15072	0.0168159
	AWOD_I_1440	VgrG protein, VgrG1	1.24089	0.367585	-1.07073	0.748934
	AWOD_I_2030	putative uncharacterized protein, PAAR motif	1.40134	0.246732	1.19536	0.575276
T6SS2	AWOD_II_0111	type VI secretion-related uncharacterized protein, VasQ2	-3.95167	7.13978e-16	-2.45405	4.73368e-12
	AWOD_II_0112	type VI secretion-related uncharacterized protein, VasR2	-2.47689	1.15179e-08	-1.48197	0.00186959
	AWOD_II_0113	type VI secretion-related lysosyme protein, VasS2	-2.29298	8.79469e-06	-1.15621	0.375692
	AWOD_II_0114	type VI secretion-related uncharacterized protein VasA2	-1.6912	0.00515968	-1.08618	0.639378
	AWOD_II_0115	type VI secretion-related uncharacterized protein VasB2	-1.13562	0.544239	1.10209	0.642732
	AWOD_II_0116	type VI secretion-related FHA domain protein VasC2	-1.16548	0.366617	1.22301	0.187349
	AWOD_II_0117	type VI secretion-related lipoprotein VasD2	-2.41331	1.53016e-06	1.1221	0.616086
	AWOD_II_0118	type VI secretion-related protein VasE2	-1.45059	0.00386158	-1.06414	0.69559
	AWOD_II_0119	type VI secretion-related protein VasF2	-1.7257	0.0104409	-1.69258	0.00645694
	AWOD_II_0120	type VI secretion ATPase, ClpB protein, VasG2	-1.51329	0.0118735	-1.29473	0.106888
	AWOD_II_0121	Sigma-54 dependent transcriptional regulator VasH2	-1.35933	0.0903512	-1.22151	0.242084
	AWOD_II_0122	type VI secretion-related protein VasI2	-1.2462	0.426089	-1.26354	0.349667
	AWOD_II_0123	type VI secretion-related protein (ImpA domain protein), VasJ2	-1.15152	0.558493	-1.41632	0.0697328
	AWOD_II_0124	putative type VI secretion protein VasK2 (IcmF-related protein)	-1.07101	0.711171	-1.01296	0.949046
	AWOD_II_0125	type VI secretion-related protein VasL2	-1.10134	0.658831	-1.39412	0.0891463
Aux-2	AWOD_II_0126	Hcp protein (haemolysin co-regulated protein), Hcp1	-1.10155	0.674654	-2.00833	2.13929e-07
	AWOD_II_0127	VgrG protein, VgrG2	-1.23805	0.444792	-1.30256	0.124296
	AWOD_II_0128	type VI secretion-related protein, PAAR	1.08386	0.830586	-1.0919	0.674825
	AWOD_II_0129	ankyrin repeat containing protein	-1.25307	0.295135	-1.13724	0.626481
	AWOD_II_0130	ankyrin repeat containing protein (pseudogene)	-1.14408	0.616412	1.07434	0.759907
	AWOD_II_0131	putative uncharacterized protein, DUF4123	1.08244	0.850592	1.21499	0.440364
	AWOD_II_0132	putative uncharacterized protein, DUF4123	1.02628	0.943179	1.47088	0.158755
	AWOD_II_0133	RHS protein	-1.08433	0.592334	-1.25552	0.037078
	AWOD_II_0134	putative uncharacterized protein	1.0522	0.858392	1.17568	0.229481
	AWOD_II_0135	pseudogene	1.20213	0.216819	1.45847	0.00422402
	AWOD_II_0136	putative uncharacterized protein	1.13311	0.536186	1.69361	0.000584783
	AWOD_II_0137	transposase (fragment)	1.22677	0.430766	1.82328	0.00733463
	AWOD_II_0138	pseudogene	1.65589	0.000722774	-1.21711	0.117999
	AWOD_II_0139	putative uncharacterized protein	1.81748	0.000252828	1.00407	0.986499
	AWOD_II_0140	RHS protein	1.42259	0.0690681	1.17845	0.349496
	AWOD_II_0141	putative uncharacterized protein	1.76504	0.00167899	1.56746	5.73073e-05
T6SS3	AWOD_II_1008	putative uncharacterized protein	-1.11698	0.572143	1.33392	0.0118627
	AWOD_II_1009	putative type VI secretion protein VasX	-1.33172	0.0624382	1.00207	0.991292
	AWOD_II_1010	putative type VI secretion protein, ImcF-related VtsI	1.06481	0.67116	1.24225	0.0784406
	AWOD_II_1011	putative type VI secretion protein VasF3	1.06016	0.802058	1.24941	0.134417
	AWOD_II_1012	putative type VI secretion protein VasE3	1.16977	0.402906	1.51146	0.00719312
	AWOD_II_1013	putative type VI secretion protein VasD3	1.09142	0.685633	1.44625	0.0253048
	AWOD_II_1014	putative type VI secretion protein VasC3	1.07942	0.657454	1.603	0.000191718
	AWOD_II_1015	putative type VI secretion protein, periplasmic solute-binding protein VtsD	1.00398	0.986791	1.4063	0.0216809
	AWOD_II_1016	putative type VI secretion protein, periplasmic solute-binding protein VtsC	1.17742	0.296105	1.26397	0.0753977
	AWOD_II_1017	putative type VI secretion protein, MFS transporter VtsB	1.17187	0.365578	1.03303	0.838611
	AWOD_II_1018	putative type VI secretion protein, D-alanine-D-alanine ligase VtsA	-1.04474	0.805683	-1.01623	0.917585
	AWOD_II_1019	chaperone ClpB, VasG3	1.31983	0.040208	1.85005	4.6424e-08
	AWOD_II_1020	putative type VI secretion protein VasB3	1.05612	0.741716	1.25201	0.0627795
	AWOD_II_1021	putative type VI secretion protein VasA3	-1.00615	0.979951	1.12939	0.306673
	AWOD_II_1022	putative type VI secretion protein VasS3	-1.22166	0.385351	1.10641	0.548831
	AWOD_II_1023	putative type VI secretion protein VasRB3	-1.23438	0.213492	1.07181	0.590796
	AWOD_II_1024	putative type VI secretion protein VasRA3	1.27088	0.152982	1.32579	0.0361997
	AWOD_II_1025	putative type VI secretion protein VasQ3	1.15423	0.415215	1.27804	0.0498193
	AWOD_II_1026	hemolysin-coregulated protein Hcp2	1.03959	0.865416	1.21645	0.0751155
	AWOD_II_1027	putative type VI secretion protein VasJ3	-1.26245	0.206763	1.05195	0.715061
Aux-3	AWOD_II_1028	putative type VI secretion protein VasV, PAAR domain protein	-1.19565	0.476391	-1.02236	0.929134
	AWOD_II_1029	putative type VI secretion protein VasU	-1.64287	0.00700693	-1.15199	0.424619
	AWOD_II_1030	putative type VI secretion protein VgrG3	-1.46886	0.00475997	1.219	0.122817
	AWOD_II_1031	putative uncharacterized protein	-2.90371	2.20686e-07	1.4585	0.000462176
	AWOD_II_1032	putative uncharacterized protein, Hcp3	-1.68667	0.00209821	1.15685	0.172914
Aux-4	AWOD_II_1054	membrane protein	1.14123	0.708974	-1.76755	0.110658
	AWOD_II_1055	membrane protein	1.26013	0.55994	-1.47096	0.272795
	AWOD_II_1056	membrane protein	1.05373	0.914151	-1.33194	0.50547
	AWOD_II_1057	putative uncharacterized protein	1.12691	0.791477	1.42136	0.244538
	AWOD_II_1058	putative uncharacterized protein, DUF4123	1.0854	0.84927	1.17081	0.7172
	AWOD_II_1059	VgrG protein, VgrG4	1.13621	0.694499	1.15598	0.698755
	AWOD_II_1060	secreted protein Hcp4	1.07832	0.865592	1.19281	0.678189

## Sheet: ∆litR vs WT
Supplementary Table S6. Fold change values of T6SS gene clusters in the litR mutant compared to wild type
			∆litR/WT
			HCD_6°C		HCD_12°C		LCD_6°C		LCD_12°C
	AWOD_ID	Function	FC	padj	FC	padj	FC	padj	FC	padj
T6SS1	AWOD_I_0981	serine/threonine protein kinase	-1.22377	0.312936	-1.22482	0.641003	-1.62406	0.0229359	-1.22045	0.341933
	AWOD_I_0982	serine/threonine phosphoprotein phosphatase, VasL1	-1.32845	0.259323	-1.34831	0.501173	-1.17036	0.7059	-1.38598	0.397367
	AWOD_I_0983	putative type VI secretion protein VasK1	-1.13218	0.591186	-1.32074	0.653084	-1.79644	0.0160882	-1.08295	0.858514
	AWOD_I_0984	putative type VI secretion protein VasF1	-1.59998	0.0056458	-1.63534	0.0433448	-1.45719	0.139614	-2.11411	0.000538568
	AWOD_I_0985	putative type VI secretion protein VasE1	-1.40334	0.0463166	-1.38856	0.39456	-1.71959	0.0132456	-1.69009	0.0123518
	AWOD_I_0986	putative type VI secretion protein VasD1	-1.46838	NA	-1.82507	0.0830663	-2.86341	NA	-1.72088	0.121413
	AWOD_I_0987	putative type VI secretion protein VasC1	-1.3249	0.174681	-1.69172	0.113821	-2.01822	0.0179735	-1.26213	0.498903
	AWOD_I_0988	sigma-54 dependent transcriptional regulatory protein, VasH1	-1.63832	0.0101681	-1.41804	0.501173	-1.95752	0.038622	-1.07632	0.881946
	AWOD_I_0989	chaperone ClpB, VasG1	-1.73574	0.00017932	-1.62639	0.297383	-1.91933	0.0176154	-1.49733	0.248892
	AWOD_I_0990	putative type VI secretion protein VasB1	-1.35704	0.275292	-1.54318	0.436486	-1.4021	0.423198	-1.19797	0.632084
	AWOD_I_0991	putative type VI secretion protein VasA1	-1.34439	0.0891719	-1.67314	0.0100826	-2.04497	0.000112966	-1.43272	0.0154148
	AWOD_I_0992	putative type VI secretion protein VasS1	-1.55324	NA	-2.28304	0.00577499	-2.24928	NA	-1.75795	0.0520161
	AWOD_I_0993	putative type VI secretion protein VasR1	-4.42584	3.09083e-21	-4.02902	1.54991e-10	-3.20292	2.63365e-07	-2.79893	2.22647e-10
	AWOD_I_0994	putative type VI secretion protein VasQ1	-7.1876	2.58786e-30	-5.13378	3.61569e-12	-2.6862	0.000279755	-2.62583	4.48766e-05
	AWOD_I_0995	putative type VI secretion protein VasJ1	-3.14675	2.39541e-12	-2.42523	4.56273e-06	-2.58962	2.8083e-05	-1.90964	0.00127804
Aux-1	AWOD_I_1435	membrane protein	-1.74589	NA	-1.40834	0.569607	-1.34808	NA	-1.60467	NA
	AWOD_I_1436	membrane protein	-1.22358	0.529004	-1.55987	0.260112	-1.69663	NA	-1.25073	0.607053
	AWOD_I_1437	membrane protein	-1.14492	NA	-1.79776	0.10326	-1.28075	NA	-1.0554	NA
	AWOD_I_1438	membrane protein	-1.26317	0.197051	-1.52372	0.311567	-1.8658	0.0207887	-1.06424	0.891775
	AWOD_I_1439	putative uncharacterized protein, DUF4123	-1.40764	0.181266	-1.3699	0.616876	-1.98466	NA	-1.21906	0.677867
	AWOD_I_1440	VgrG protein, VgrG1	-2.09378	5.25956e-06	-2.01333	0.0210151	-4.89582	8.57414e-10	-1.87976	0.0350254
	AWOD_I_2030	putative uncharacterized protein, PAAR motif	1.30861	0.277551	-1.11102	0.927529	-1.23581	0.637617	1.32884	0.532355
T6SS2	AWOD_II_0111	type VI secretion-related uncharacterized protein, VasQ2	-20.2776	5.17484e-90	-5.33356	1.05479e-15	-21.3827	1.03416e-52	-7.00291	6.93889e-28
	AWOD_II_0112	type VI secretion-related uncharacterized protein, VasR2	-17.5891	3.40628e-120	-6.69253	1.13582e-29	-19.3089	2.31602e-84	-8.65768	1.928e-50
	AWOD_II_0113	type VI secretion-related lysosyme protein, VasS2	-13.5029	5.76127e-51	-4.26765	4.93834e-12	-11.399	5.05482e-24	-6.09386	8.37783e-27
	AWOD_II_0114	type VI secretion-related uncharacterized protein VasA2	-5.82669	6.39281e-38	-2.66675	2.38907e-08	-7.34731	2.59515e-25	-2.96399	2.19378e-14
	AWOD_II_0115	type VI secretion-related uncharacterized protein VasB2	-3.41125	1.34591e-17	-2.25812	0.0056805	-5.44444	2.83681e-11	-2.15083	0.00026336
	AWOD_II_0116	type VI secretion-related FHA domain protein VasC2	-3.13332	3.46941e-17	-2.40228	0.000702841	-5.48407	6.99769e-16	-3.26194	1.35813e-07
	AWOD_II_0117	type VI secretion-related lipoprotein VasD2	-8.32083	4.98665e-31	-3.45641	1.7842e-06	-3.87388	7.12538e-06	-4.51832	4.17695e-10
	AWOD_II_0118	type VI secretion-related protein VasE2	-4.3004	2.66133e-30	-2.31346	6.58417e-07	-4.53429	3.95933e-18	-2.72334	2.94667e-13
	AWOD_II_0119	type VI secretion-related protein VasF2	-2.42965	4.4132e-08	-1.3415	0.579161	-4.31685	2.11179e-08	-1.43108	0.274793
	AWOD_II_0120	type VI secretion ATPase, ClpB protein, VasG2	-4.19494	2.51793e-33	-2.43668	1.7615e-05	-5.02507	1.62988e-14	-2.37418	7.07506e-07
	AWOD_II_0121	Sigma-54 dependent transcriptional regulator VasH2	-2.44649	1.17328e-12	-1.51999	0.0938092	-3.64587	4.73614e-10	-1.52331	0.0380322
	AWOD_II_0122	type VI secretion-related protein VasI2	-3.18898	3.54208e-12	-2.01552	0.0092331	-2.69407	0.00121207	-1.50206	0.26573
	AWOD_II_0123	type VI secretion-related protein (ImpA domain protein), VasJ2	-2.40696	2.70353e-08	-1.7119	0.15918	-4.21872	8.47732e-09	-1.22409	0.616142
	AWOD_II_0124	putative type VI secretion protein VasK2 (IcmF-related protein)	-2.6929	5.5823e-16	-2.14984	8.81308e-08	-3.51301	6.64502e-10	-1.67058	0.00318043
	AWOD_II_0125	type VI secretion-related protein VasL2	-2.39456	4.41101e-09	-2.27493	7.33032e-06	-5.18921	8.57414e-10	-1.36743	0.207697
Aux-2	AWOD_II_0126	Hcp protein (haemolysin co-regulated protein), Hcp1	-22.7536	9.16877e-104	-8.21627	6.49305e-25	-8.32345	1.42517e-27	-1.8612	0.000312184
	AWOD_II_0127	VgrG protein, VgrG2	-3.08854	1.05466e-15	-1.74498	0.0736949	-4.16428	1.60883e-07	-1.10444	0.757942
	AWOD_II_0128	type VI secretion-related protein, PAAR	-1.71219	0.00309263	-1.48382	0.420045	-2.61734	0.00010586	1.07318	0.878257
	AWOD_II_0129	ankyrin repeat containing protein	-2.42341	9.46299e-08	-1.95841	0.0048524	-2.40739	0.00154519	-1.1142	0.784137
	AWOD_II_0130	ankyrin repeat containing protein (pseudogene)	-1.42734	0.0794746	-1.31851	0.569607	-3.83313	3.45807e-06	1.10499	0.793144
	AWOD_II_0131	putative uncharacterized protein, DUF4123	-1.17301	0.568393	-1.29884	0.732581	-1.66733	0.121288	1.14801	0.731117
	AWOD_II_0132	putative uncharacterized protein, DUF4123	-1.87081	0.00231416	-1.30107	0.654808	-1.03096	0.951533	1.07695	0.86989
	AWOD_II_0133	RHS protein	-1.28199	0.0457653	-1.09255	0.857953	-1.67577	0.00244265	1.1845	0.243228
	AWOD_II_0134	putative uncharacterized protein	-1.25512	0.259323	-1.14316	0.86246	-1.3153	0.17268	1.18597	0.289652
	AWOD_II_0135	pseudogene	-1.2334	0.178323	-1.07713	0.93827	-1.36236	0.100177	-1.03504	0.880212
	AWOD_II_0136	putative uncharacterized protein	-1.15651	0.467728	-1.06511	0.957536	-1.18328	0.5438	1.06583	0.784483
	AWOD_II_0137	transposase (fragment)	-1.17308	0.614689	-1.22122	0.789978	-1.19128	0.647147	1.08497	0.822178
	AWOD_II_0138	pseudogene	-1.02688	0.905529	-1.21145	0.619727	-1.5576	0.00331606	1.19736	0.256212
	AWOD_II_0139	putative uncharacterized protein	-1.001	0.997571	-1.42579	0.16714	-1.43335	0.0738142	1.07164	0.780369
	AWOD_II_0140	RHS protein	1.05202	0.861443	-1.13542	0.819138	-2.03806	0.000731009	-1.0406	0.889525
	AWOD_II_0141	putative uncharacterized protein	1.25856	0.200973	-1.02355	0.98558	-1.77002	0.00104198	-1.00375	0.983113
T6SS3	AWOD_II_1008	putative uncharacterized protein	1.34609	0.0605697	1.14001	0.86246	2.43001	1.35829e-15	1.32844	0.130237
	AWOD_II_1009	putative type VI secretion protein VasX	1.35055	0.0291412	1.23456	0.554748	2.22599	7.72739e-09	1.2364	0.308337
	AWOD_II_1010	putative type VI secretion protein, ImcF-related VtsI	1.23968	0.0844772	1.2349	0.574886	2.36617	2.10148e-11	1.30071	0.14327
	AWOD_II_1011	putative type VI secretion protein VasF3	1.25279	0.158654	1.1183	0.87342	2.4951	5.4219e-10	1.37322	0.0599061
	AWOD_II_1012	putative type VI secretion protein VasE3	1.25313	0.207082	1.02222	0.98558	2.20861	6.52028e-07	1.09017	0.726133
	AWOD_II_1013	putative type VI secretion protein VasD3	1.36057	0.0472925	1.16692	0.81796	2.26864	1.21703e-06	1.15131	0.523167
	AWOD_II_1014	putative type VI secretion protein VasC3	1.1054	0.600346	1.0901	0.90304	2.26988	4.32455e-09	1.25546	0.130237
	AWOD_II_1015	putative type VI secretion protein, periplasmic solute-binding protein VtsD	1.16701	0.384236	1.16226	0.76499	1.98605	5.60035e-05	1.361	0.0550529
	AWOD_II_1016	putative type VI secretion protein, periplasmic solute-binding protein VtsC	1.28573	0.0699523	-1.00732	0.991966	2.09162	2.58424e-07	1.1859	0.434189
	AWOD_II_1017	putative type VI secretion protein, MFS transporter VtsB	1.41329	0.00279547	1.10322	0.86246	1.81291	6.93427e-05	1.02462	0.927883
	AWOD_II_1018	putative type VI secretion protein, D-alanine-D-alanine ligase VtsA	1.15287	0.377572	-1.01599	0.986611	1.94111	5.17903e-07	1.08559	0.712466
	AWOD_II_1019	chaperone ClpB, VasG3	1.44181	0.00195106	1.13453	0.855657	2.10653	5.10968e-10	-1.06393	0.765534
	AWOD_II_1020	putative type VI secretion protein VasB3	1.39339	0.00891216	1.15869	0.713992	1.92001	4.24964e-07	-1.20683	0.273234
	AWOD_II_1021	putative type VI secretion protein VasA3	1.31238	0.0947336	1.00301	0.993731	1.82556	2.72647e-06	-1.45771	0.000326706
	AWOD_II_1022	putative type VI secretion protein VasS3	1.19553	0.399357	1.02674	0.98558	1.93427	8.50353e-05	-1.17852	0.464892
	AWOD_II_1023	putative type VI secretion protein VasRB3	1.14586	0.415156	1.01501	0.986929	1.9057	7.98416e-07	-1.52545	0.00520354
	AWOD_II_1024	putative type VI secretion protein VasRA3	1.32701	0.0805269	1.13836	0.857953	2.0419	2.38234e-08	1.17228	0.39451
	AWOD_II_1025	putative type VI secretion protein VasQ3	1.27713	0.105961	1.16199	0.80388	2.0618	4.94128e-09	1.25793	0.110678
	AWOD_II_1026	hemolysin-coregulated protein Hcp2	1.44392	0.00649341	1.30724	0.448738	1.96025	7.15704e-08	1.53793	0.00726752
	AWOD_II_1027	putative type VI secretion protein VasJ3	1.36969	0.00917692	1.42022	0.197802	1.94265	7.72892e-07	1.5034	0.0034972
Aux-3	AWOD_II_1028	putative type VI secretion protein VasV, PAAR domain protein	2.11389	4.67753e-08	2.03239	0.00275977	2.10998	8.22179e-05	1.28477	0.281886
	AWOD_II_1029	putative type VI secretion protein VasU	1.83638	6.78152e-07	2.16955	0.000160797	2.46969	4.40431e-08	1.48622	0.0140835
	AWOD_II_1030	putative type VI secretion protein VgrG3	1.93124	1.88397e-10	1.99599	4.78404e-05	2.35455	2.84006e-11	1.28562	0.0394159
	AWOD_II_1031	putative uncharacterized protein	1.90512	1.44469e-06	5.79195	1.2498e-18	2.84783	5.81349e-18	1.6534	2.49319e-09
	AWOD_II_1032	putative uncharacterized protein, Hcp3	1.74832	4.58395e-05	3.15485	8.79396e-08	2.46949	5.19945e-13	2.04971	1.06223e-07
Aux-4	AWOD_II_1054	membrane protein	1.29901	0.385378	1.06583	0.971183	-1.47554	0.35995	1.84118	NA
	AWOD_II_1055	membrane protein	1.32928	0.289401	1.09558	0.959348	-1.37384	0.415707	1.74959	0.138833
	AWOD_II_1056	membrane protein	1.04935	NA	1.14854	0.913091	-1.31634	NA	-1.04682	NA
	AWOD_II_1057	putative uncharacterized protein	1.12985	0.688847	-1.16694	0.894539	1.00574	0.99281	1.33519	0.515317
	AWOD_II_1058	putative uncharacterized protein, DUF4123	-1.21867	0.502138	1.06702	0.978242	-1.14329	NA	1.28283	0.634631
	AWOD_II_1059	VgrG protein, VgrG4	1.11793	0.67063	-1.01617	0.990502	1.07156	0.892651	1.44068	0.399219
	AWOD_II_1060	secreted protein Hcp4	-1.67531	NA	-1.617	0.323606	-1.15542	NA	1.04635	NA

## Sheet: ∆ainS vs WT
Supplementary Table S6. Fold change values of T6SS gene clusters in the ainS mutant compared to wild type
			∆ainS/WT
			HCD_6°C		HCD_12°C		LCD_6°C		LCD_12°C
	locus tag	Protein	FC	padj	FC	padj	FC	padj	FC	padj
T6SS1	AWOD_I_0981	serine/threonine protein kinase	-1.0492	0.99894	-1.0537	0.907239	-1.39375	0.815338	-1.16258	0.51252
	AWOD_I_0982	serine/threonine phosphoprotein phosphatase, VasL1	-1.27704	NA	-1.0418	NA	1.05845	NA	-1.26556	NA
	AWOD_I_0983	putative type VI secretion protein VasK1	-1.10678	0.99894	-1.01158	0.984349	-1.08653	0.999427	-1.07168	NA
	AWOD_I_0984	putative type VI secretion protein VasF1	-1.38414	0.231196	-1.07667	NA	-1.04623	0.999427	-1.43551	NA
	AWOD_I_0985	putative type VI secretion protein VasE1	-1.26052	0.759779	-1.19415	0.701275	-1.1051	0.999427	-1.36843	0.132143
	AWOD_I_0986	putative type VI secretion protein VasD1	-1.16844	NA	-1.22053	NA	-1.30301	NA	-1.23007	NA
	AWOD_I_0987	putative type VI secretion protein VasC1	-1.16466	0.964789	-1.12997	0.808316	-1.51627	NA	-1.20067	NA
	AWOD_I_0988	sigma-54 dependent transcriptional regulatory protein, VasH1	-1.33513	0.567643	1.01653	0.978439	-1.09661	NA	-1.00976	NA
	AWOD_I_0989	chaperone ClpB, VasG1	-1.28685	0.732391	-1.07148	0.909088	-1.5118	NA	-1.09316	NA
	AWOD_I_0990	putative type VI secretion protein VasB1	-1.25866	NA	-1.06876	NA	-1.30007	NA	-1.01097	NA
	AWOD_I_0991	putative type VI secretion protein VasA1	-1.0933	0.99894	-1.46778	0.0994681	-1.11973	0.999427	-1.19064	0.397723
	AWOD_I_0992	putative type VI secretion protein VasS1	-1.10915	NA	-1.43062	NA	-1.01782	NA	-1.32191	NA
	AWOD_I_0993	putative type VI secretion protein VasR1	-1.74981	0.000640319	-2.17168	0.000100055	-1.57558	0.26912	-1.70172	0.00103827
	AWOD_I_0994	putative type VI secretion protein VasQ1	-2.12334	3.69926e-07	-2.35035	NA	-1.8543	NA	-1.46407	NA
	AWOD_I_0995	putative type VI secretion protein VasJ1	-1.78229	6.00427e-05	-1.68848	0.0148615	-1.25587	0.976683	-1.41932	NA
Aux-1	AWOD_I_1435	membrane protein	-1.05326	NA	-1.11017	NA	-1.0945	NA	-1.38483	NA
	AWOD_I_1436	membrane protein	-1.16165	NA	1.02103	NA	-1.07073	NA	1.01064	NA
	AWOD_I_1437	membrane protein	-1.09848	NA	-1.3921	NA	-1.0086	NA	1.01469	NA
	AWOD_I_1438	membrane protein	-1.1847	0.943711	-1.12645	0.821413	-1.16954	0.999427	-1.2204	NA
	AWOD_I_1439	putative uncharacterized protein, DUF4123	-1.24694	NA	-1.11792	NA	-1.13049	NA	-1.12389	NA
	AWOD_I_1440	VgrG protein, VgrG1	-1.37324	0.476378	-1.29113	0.483069	-2.07053	0.0159632	-1.86552	NA
	AWOD_I_2030	putative uncharacterized protein, PAAR motif	-1.01141	NA	1.11587	NA	1.14183	NA	1.08519	NA
T6SS2	AWOD_II_0111	type VI secretion-related uncharacterized protein, VasQ2	-1.35541	0.113684	-1.40806	NA	-1.69261	0.0989322	-1.18568	0.490996
	AWOD_II_0112	type VI secretion-related uncharacterized protein, VasR2	-1.44152	0.0189055	-1.61235	0.0303277	-1.77858	0.0514979	-1.75822	0.000202663
	AWOD_II_0113	type VI secretion-related lysosyme protein, VasS2	-1.34233	0.264892	-1.6809	NA	-1.62965	0.173431	-1.70419	0.00104586
	AWOD_II_0114	type VI secretion-related uncharacterized protein VasA2	-1.22354	0.785641	-1.28642	0.324105	-1.67595	0.158506	-1.53243	0.00362808
	AWOD_II_0115	type VI secretion-related uncharacterized protein VasB2	-1.25417	0.567643	-1.32109	0.298735	-1.4777	0.65767	-1.41372	0.144342
	AWOD_II_0116	type VI secretion-related FHA domain protein VasC2	-1.29213	0.315818	-1.20211	0.561603	-1.3721	0.788343	-1.61181	0.0238329
	AWOD_II_0117	type VI secretion-related lipoprotein VasD2	-1.54124	0.032134	-1.22821	NA	-1.26938	NA	-1.83699	NA
	AWOD_II_0118	type VI secretion-related protein VasE2	-1.4676	0.00246641	-1.24168	0.512795	-1.41256	0.662724	-1.57088	0.00433128
	AWOD_II_0119	type VI secretion-related protein VasF2	-1.1783	0.909644	1.33116	0.459305	-1.73889	0.256865	-1.37233	NA
	AWOD_II_0120	type VI secretion ATPase, ClpB protein, VasG2	-1.41563	0.0241684	-1.18345	0.625343	-1.55726	0.488575	-1.71101	0.00116111
	AWOD_II_0121	Sigma-54 dependent transcriptional regulator VasH2	-1.35963	0.107872	1.02665	0.946034	-1.52646	0.48784	-1.18752	0.505279
	AWOD_II_0122	type VI secretion-related protein VasI2	-1.22054	0.834971	1.05044	0.927657	-1.39316	NA	-1.487	NA
	AWOD_II_0123	type VI secretion-related protein (ImpA domain protein), VasJ2	-1.31685	0.404166	-1.00746	0.986771	-1.33016	0.944535	-1.09213	NA
	AWOD_II_0124	putative type VI secretion protein VasK2 (IcmF-related protein)	-1.38353	0.0394288	-1.17381	0.566309	-1.17262	0.999427	-1.2349	0.336625
	AWOD_II_0125	type VI secretion-related protein VasL2	-1.25131	0.677111	-1.06851	0.861161	-1.40329	0.766345	-1.27802	NA
Aux-2	AWOD_II_0126	Hcp protein (haemolysin co-regulated protein), Hcp1	-2.01313	2.03752e-09	-2.83476	1.05548e-08	-2.40417	6.65513e-05	-1.09892	0.764282
	AWOD_II_0127	VgrG protein, VgrG2	-1.5471	0.030333	-1.10114	0.838283	-1.63277	0.397327	-1.01026	0.982515
	AWOD_II_0128	type VI secretion-related protein, PAAR	-1.13659	0.99894	1.08141	0.889328	-1.47472	0.581527	1.15731	NA
	AWOD_II_0129	ankyrin repeat containing protein	-1.34012	0.306456	-1.24422	NA	-1.20932	0.993141	1.27666	NA
	AWOD_II_0130	ankyrin repeat containing protein (pseudogene)	-1.19101	0.927028	1.15509	0.769377	-1.65215	NA	1.09763	NA
	AWOD_II_0131	putative uncharacterized protein, DUF4123	-1.07347	0.99894	1.21119	0.722543	-1.4649	NA	1.09387	NA
	AWOD_II_0132	putative uncharacterized protein, DUF4123	-1.14243	0.99894	1.01403	NA	-1.23229	NA	1.15516	NA
	AWOD_II_0133	RHS protein	-1.185	0.747963	1.06567	0.835672	-1.05546	0.999427	1.10914	0.566243
	AWOD_II_0134	putative uncharacterized protein	-1.17197	0.927028	-1.12557	0.81506	1.0245	0.999427	1.08283	0.766632
	AWOD_II_0135	pseudogene	-1.11659	0.99894	-1.08277	0.86639	1.13538	0.999427	-1.04352	0.890966
	AWOD_II_0136	putative uncharacterized protein	-1.04319	0.99894	-1.07441	0.870199	1.22536	0.97671	-1.0182	0.968391
	AWOD_II_0137	transposase (fragment)	-1.31619	NA	-1.22177	NA	1.10999	NA	-1.07603	NA
	AWOD_II_0138	pseudogene	1.10405	0.99894	-1.03385	0.934268	-1.07111	0.999427	-1.05231	0.86749
	AWOD_II_0139	putative uncharacterized protein	1.04333	0.99894	-1.10829	0.825849	-1.0493	0.999427	1.0947	0.77908
	AWOD_II_0140	RHS protein	-1.0762	0.99894	-1.04808	0.921164	-1.26499	0.976683	1.01412	0.973897
	AWOD_II_0141	putative uncharacterized protein	-1.03283	0.99894	-1.32181	0.259349	-1.27664	0.976683	-1.06991	0.834332
T6SS3	AWOD_II_1008	putative uncharacterized protein	1.11594	0.99894	1.10296	0.836223	1.52367	0.184398	-1.00109	0.998278
	AWOD_II_1009	putative type VI secretion protein VasX	1.01317	0.99894	1.11819	0.820299	1.31962	0.828099	1.01865	0.966073
	AWOD_II_1010	putative type VI secretion protein, ImcF-related VtsI	1.03461	0.99894	1.07413	0.822192	1.38871	0.657551	-1.14536	0.571814
	AWOD_II_1011	putative type VI secretion protein VasF3	1.06797	0.99894	1.03634	0.935137	1.44765	0.581527	-1.06288	0.86749
	AWOD_II_1012	putative type VI secretion protein VasE3	1.11936	0.99894	-1.06114	0.884647	1.36933	0.77943	-1.06576	0.815246
	AWOD_II_1013	putative type VI secretion protein VasD3	1.01903	0.99894	1.03601	0.939326	1.49638	0.532277	1.00162	0.997741
	AWOD_II_1014	putative type VI secretion protein VasC3	-1.05193	0.99894	-1.00546	0.989145	1.55477	0.230122	1.12238	0.594153
	AWOD_II_1015	putative type VI secretion protein, periplasmic solute-binding protein VtsD	-1.13873	0.97016	-1.04042	0.932779	1.46278	0.56983	1.07667	0.79769
	AWOD_II_1016	putative type VI secretion protein, periplasmic solute-binding protein VtsC	1.01283	0.99894	-1.04424	0.909088	1.35976	0.752213	1.03394	0.914625
	AWOD_II_1017	putative type VI secretion protein, MFS transporter VtsB	1.17026	0.856023	-1.02327	0.941997	1.23931	0.976683	-1.18082	0.501676
	AWOD_II_1018	putative type VI secretion protein, D-alanine-D-alanine ligase VtsA	-1.02023	0.99894	1.01481	0.966078	1.41638	0.549295	1.03809	0.905082
	AWOD_II_1019	chaperone ClpB, VasG3	1.02585	0.99894	-1.01519	0.975477	1.39006	0.544615	-1.17204	0.478668
	AWOD_II_1020	putative type VI secretion protein VasB3	-1.00925	0.99894	-1.12711	0.701275	1.23864	0.966669	-1.24265	0.195652
	AWOD_II_1021	putative type VI secretion protein VasA3	1.05808	0.99894	-1.19217	0.451382	1.29287	0.829504	-1.34088	0.0187431
	AWOD_II_1022	putative type VI secretion protein VasS3	-1.01188	0.99894	-1.17597	0.717885	1.27601	0.936074	-1.14121	0.565862
	AWOD_II_1023	putative type VI secretion protein VasRB3	-1.00085	0.99894	-1.11549	0.730825	1.23194	0.971568	-1.32074	0.0473195
	AWOD_II_1024	putative type VI secretion protein VasRA3	1.08646	0.99894	1.0561	0.923713	1.29545	0.823193	-1.01307	0.973621
	AWOD_II_1025	putative type VI secretion protein VasQ3	-1.049	0.99894	1.04414	0.940766	1.27912	0.89274	-1.01438	0.968391
	AWOD_II_1026	hemolysin-coregulated protein Hcp2	1.01506	0.99894	1.1712	0.724363	1.21794	0.976683	1.01234	0.978204
	AWOD_II_1027	putative type VI secretion protein VasJ3	-1.17223	0.810557	1.26421	0.566309	1.15447	0.999427	-1.02182	0.947471
Aux-3	AWOD_II_1028	putative type VI secretion protein VasV, PAAR domain protein	1.42564	0.0960043	1.5604	NA	1.31383	0.941628	1.07822	NA
	AWOD_II_1029	putative type VI secretion protein VasU	1.38854	0.0488971	1.62547	0.0693512	1.43878	0.687692	1.31876	0.159936
	AWOD_II_1030	putative type VI secretion protein VgrG3	1.41201	0.0171206	1.55766	0.0248677	1.44027	0.56983	1.1849	0.347669
	AWOD_II_1031	putative uncharacterized protein	1.72619	0.000455959	2.96775	1.07576e-06	1.60683	0.223341	1.26186	0.315241
	AWOD_II_1032	putative uncharacterized protein, Hcp3	1.77204	3.90724e-08	2.316	0.000119647	1.49379	0.361303	1.41589	NA
Aux-4	AWOD_II_1054	membrane protein	-1.03576	NA	1.31481	NA	-1.25609	NA	1.30375	NA
	AWOD_II_1055	membrane protein	1.03324	0.99894	1.30677	NA	-1.30457	NA	1.36267	NA
	AWOD_II_1056	membrane protein	-1.0978	NA	1.2264	NA	-1.47103	NA	1.05775	NA
	AWOD_II_1057	putative uncharacterized protein	-1.10189	0.99894	1.05162	NA	1.0319	NA	1.22029	NA
	AWOD_II_1058	putative uncharacterized protein, DUF4123	-1.07463	NA	1.17917	NA	-1.03791	NA	1.10275	NA
	AWOD_II_1059	VgrG protein, VgrG4	-1.08606	0.99894	1.21284	0.706102	1.15128	NA	1.18119	NA
	AWOD_II_1060	secreted protein Hcp4	-1.20468	NA	-1.21098	NA	-1.02252	NA	-1.1055	NA
