# Supplementary material for: Quorum Sensing Controls the CRISPR and Type VI Secretion Systems in Aliivibrio wodanis 06/09/139
Source: Front Vet Sci. 2022 Feb 8;9:799414. doi: 10.3389/fvets.2022.799414 (PMC8861277; doi:10.3389/fvets.2022.799414)
Supplement: Supplementary file 7 [file Table_7.xlsx]

## Sheet: WT HCD vs LCD
Supplementary Table S7. Type VI secretion system effectors predicted by Bastion 6 and their fold change values in wild type when compared between cell densities (HCD/LCD)
		HCD/LCD
T6SE predicted by Bastion 6		6°C		12°C
locus tag	Gene product	FC	padj	FC	padj
AWOD_I_0029	6-phospho-beta-glucosidase	-1.82919	0.000279836	-1.52267	0.0105075
AWOD_I_0055	TatD related DNase	1.15392	0.323954	1.00481	0.980256
AWOD_I_0090	putative lipoprotein	-1.04043	0.801991	-1.31359	0.118198
AWOD_I_0096	membrane protein	-2.13406	2.13006e-10	-1.05861	0.801475
AWOD_I_0154	putative lipoprotein	-1.25521	0.107328	-1.26856	0.0358343
AWOD_I_0175	putative exported protein	-1.274	0.179949	-1.16679	0.459519
AWOD_I_0346	outer membrane protein	2.14709	1.66703e-06	2.24814	1.4355e-07
AWOD_I_0414	N-acetylmuramoyl-L-alanine amidase	-1.11669	0.533764	1.14326	0.466136
AWOD_I_0448	chitobiose phosphorylase (glycosyl transferase)	-1.02289	0.913275	-5.55482	7.62837e-30
AWOD_I_0451	putative endochitinase	1.67856	0.00273587	-3.07019	9.21797e-11
AWOD_I_0522	putative lipoprotein	-1.62822	7.04231e-05	-1.46559	0.0014127
AWOD_I_0717	rare lipoprotein A	-1.13182	0.533085	-1.29813	0.0949583
AWOD_I_0809	putative lipoprotein	1.1238	0.487167	-1.56225	0.000181297
AWOD_I_1000	porin-like protein H	1.09304	0.715861	5.49935	1.68407e-32
AWOD_I_1095	putative HNH endonuclease	-1.35413	0.0294454	1.13649	0.516527
AWOD_I_1120	outer membrane protein	2.4566	3.43558e-06	1.93952	1.86753e-09
AWOD_I_1184	putative exported protein	-1.53187	0.00731819	1.43175	0.281887
AWOD_I_1186	putative lipoprotein	-1.43513	0.0185457	1.33049	0.17707
AWOD_I_1189	putative exported protein	1.1605	0.409803	-1.24893	0.114836
AWOD_I_1230	lipoprotein NlpC	-1.51859	0.00379127	-1.05698	0.775813
AWOD_I_1294	putative nuclease	-1.44786	0.047383	1.03692	0.876767
AWOD_I_1338	putative polysaccharide deacetylase	1.87228	6.47684e-05	1.60686	0.0268591
AWOD_I_1428	succinylglutamate desuccinylase	2.06112	0.000109904	1.76962	1.48358e-07
AWOD_I_1438	membrane protein	3.48022	4.45436e-14	2.91173	2.94153e-06
AWOD_I_1509	putative histidine decarboxylase	2.10278	4.04049e-05	-1.02197	0.914838
AWOD_I_1519	putative lipoprotein	-1.02206	0.913275	1.12851	0.606911
AWOD_I_1529	putative uncharacterized protein	-2.63341	6.25417e-05	1.75521	0.0242762
AWOD_I_1536	putative lipoprotein	-3.66176	3.16998e-35	-1.30172	0.187393
AWOD_I_1540	putative lipoprotein	1.00461	0.987589	-1.0095	0.982123
AWOD_I_1567	membrane protein	1.27711	0.14886	-1.01379	0.954129
AWOD_I_1613	putative lipoprotein	1.70006	0.00515712	1.96838	1.92232e-10
AWOD_I_1647	phospholipase A1 precursor	-1.34411	0.121461	1.3873	0.144805
AWOD_I_1762	putative uncharacterized protein	-3.44191	2.58321e-26	-1.58077	0.00895395
AWOD_I_2007	putative porin	-1.76233	0.00980976	-1.31201	0.0261493
AWOD_I_2009	putative exported protein	-1.75571	0.00065925	1.23041	0.218999
AWOD_I_2022	periplasmic nitrate reductase NapB	-1.24282	0.255713	-4.75091	4.33998e-28
AWOD_I_2023	periplasmic nitrate reductase precursor NapA	-1.17257	0.469276	-5.06565	4.08295e-30
AWOD_I_2030	putative uncharacterized protein, PAAR motif	2.04407	0.00405209	2.44114	0.000818893
AWOD_I_2061	putative hydrolase	-1.54306	0.000455589	-1.14045	0.506229
AWOD_I_2148	lipoprotein, LysM domain	2.62669	3.09548e-06	2.24131	5.49038e-07
AWOD_I_2248	endonuclease I precursor	1.99855	0.0195703	1.28349	0.486109
AWOD_I_2370	sulfite reductase [NADPH] flavoprotein alpha-component	2.937	4.29745e-12	22.3843	7.0054e-92
AWOD_I_2451	putative lipoprotein	-1.31379	0.0190017	1.07457	0.671529
AWOD_I_2491	putative lipoprotein	1.53139	0.000515747	-1.02475	0.936907
AWOD_II_0128	type VI secretion-related protein	2.16565	3.17663e-06	2.51604	0.00061542
AWOD_II_0133	RHS protein	-1.06771	0.637319	1.11207	0.366856
AWOD_II_0252	secreted endonuclease	1.19198	0.466739	-2.08005	0.166549
AWOD_II_0254	secreted endonuclease I	3.96339	6.07815e-16	-2.17371	0.101397
AWOD_II_0263	putative lipoprotein	-7.80642	4.14821e-44	-5.95592	3.61722e-05
AWOD_II_0339	putative lipoprotein	1.23258	0.26405	1.52215	0.144204
AWOD_II_0346	putative lipoprotein	-1.80108	0.00206435	-1.68012	0.00681774
AWOD_II_0356	aldose 1-epimerase	-1.18609	0.181219	-1.21213	0.247765
AWOD_II_0366	putative beta-lactamase	1.96727	0.000329148	2.01433	3.15302e-06
AWOD_II_0424	putative DNA-binding protein	1.92843	0.000736737	-1.93377	0.00709616
AWOD_II_0440	putative lipoprotein	1.02927	0.86635	-1.59726	0.000195713
AWOD_II_0501	putative exported protein	-2.36295	8.53928e-07	-1.14077	0.675443
AWOD_II_0639	putative uncharacterized protein	1.17279	0.21174	-1.27892	0.0808328
AWOD_II_0656	putative exported protein	-1.07522	0.689789	-1.24125	0.186514
AWOD_II_0676	putative chloramphenicol acetyltransferase	-1.61695	0.00506823	-1.14649	0.457508
AWOD_II_0680	putative chloramphenicol acetyltransferase	-1.49328	0.0170776	-1.14955	0.410301
AWOD_II_0686	putative uncharacterized protein	1.62467	0.00115724	-1.18345	0.17707
AWOD_II_0804	putative lipoprotein	-1.11842	0.63476	1.26223	0.21485
AWOD_II_0806	putative lipoprotein	1.76503	0.0774428	1.80497	0.0788464
AWOD_II_0830	putative lipoprotein	-2.41111	7.54851e-08	-1.01365	0.929816
AWOD_II_0852	amine oxidase	1.65804	0.0209119	1.91277	4.29431e-07
AWOD_II_0964	N-succinylarginine dihydrolase	1.17767	0.431105	1.47564	0.00290918
AWOD_II_1001	putative lipoprotein	-1.39939	0.205374	-1.16465	0.510997
AWOD_II_1005	putative uncharacterized protein	-1.13494	0.345169	-1.63328	0.0100734
AWOD_II_1031	putative uncharacterized protein	-1.68626	0.000475803	-7.11154	4.8232e-36
AWOD_II_1032	type VI secretion system secreted protein Hcp	-1.4797	0.00011836	-2.82209	1.40854e-13
AWOD_II_1038	putative exported protein	-1.72599	4.77254e-06	-1.70618	0.00158175
AWOD_II_1045	putative uncharacterized protein	3.05003	0.0165071	1.96957	0.197078
AWOD_II_1158	putative exported hemolysin	5.01761	1.13045e-32	1.53034	9.68082e-05
AWOD_II_1182	putative lipoprotein	1.40832	0.170438	-1.45069	0.0704064
AWOD_II_1206	putative lipoprotein	-5.82663	1.57618e-41	-3.30192	4.65382e-22
AWOD_II_1212	putative uncharacterized phospholipase	2.72902	1.8661e-08	1.90678	0.0115962
AWOD_II_1235	choline dehydrogenase	173.294	3.61129e-131	8.98881	1.88813e-20
AWOD_p920_0063	putative bacteriocin	2.73118	2.95896e-05	-1.46126	0.103844
AWOD_p920_0078	phospholipase A1 precursor	-1.59925	0.00374508	1.57896	0.0083771
AWOD_I_1183	Iron-regulated protein A	-0.429229	0.0358179	-0.393981	0.420326

## Sheet: WT 12C vs 6C
Supplementary Table S7. Type VI secretion system effectors predicted by Bastion 6 and their fold change values in wild type when compared between temperatures (12°C/6°C)
		12°C/6°C
T6SE predicted by Bastion 6		HCD		LCD
locus tag	Gene product	FC	padj	FC	padj
AWOD_I_0029	6-phospho-beta-glucosidase	1.3881	0.0705547	1.19314	0.268188
AWOD_I_0055	TatD related DNase	1.16719	0.3285	1.37637	0.0192245
AWOD_I_0090	putative lipoprotein	1.19222	0.345525	1.5583	0.000674346
AWOD_I_0096	membrane protein	-1.07431	0.775027	-2.10338	5.93141e-12
AWOD_I_0154	putative lipoprotein	1.14322	0.453121	1.18501	0.132186
AWOD_I_0175	putative exported protein	1.40375	0.113027	1.32736	0.0624421
AWOD_I_0346	outer membrane protein	1.04652	0.84672	1.0277	0.896141
AWOD_I_0414	N-acetylmuramoyl-L-alanine amidase	-1.14279	0.536721	-1.42091	0.0117918
AWOD_I_0448	chitobiose phosphorylase (glycosyl transferase)	1.43454	0.0126938	8.06876	6.04833e-46
AWOD_I_0451	putative endochitinase	1.4826	0.0534421	8.04086	3.59207e-47
AWOD_I_0522	putative lipoprotein	-1.21952	0.230243	-1.32546	0.0116759
AWOD_I_0717	rare lipoprotein A	1.0397	0.877145	1.22391	0.207721
AWOD_I_0809	putative lipoprotein	1.01701	0.926195	1.83467	2.14185e-06
AWOD_I_1000	porin-like protein H	6.01389	1.45232e-23	1.27487	0.178785
AWOD_I_1095	putative HNH endonuclease	1.30002	0.207829	-1.1472	0.34567
AWOD_I_1120	outer membrane protein	1.55212	0.0501188	2.09211	9.67098e-11
AWOD_I_1183	Iron-regulated protein A	-3.52573	1.23182e-20	-3.82875	5.04328e-132
AWOD_I_1184	putative exported protein	-2.76805	0.000573193	-6.77973	2.96021e-59
AWOD_I_1186	putative lipoprotein	-2.37523	1.1632e-07	-4.49987	1.1345e-26
AWOD_I_1189	putative exported protein	-1.37707	0.0393883	1.07829	0.667793
AWOD_I_1230	lipoprotein NlpC	2.02318	2.95753e-05	1.46206	0.00421605
AWOD_I_1294	putative nuclease	1.8697	0.000733499	1.28731	0.158755
AWOD_I_1338	putative polysaccharide deacetylase	1.32383	0.217068	1.58439	0.00635794
AWOD_I_1428	succinylglutamate desuccinylase	-1.21874	0.386202	-1.01184	0.945818
AWOD_I_1438	membrane protein	1.42744	0.181093	1.73937	0.00139481
AWOD_I_1509	putative histidine decarboxylase	1.1381	0.552988	2.54336	2.95986e-11
AWOD_I_1519	putative lipoprotein	1.18798	0.474191	1.06106	0.754681
AWOD_I_1529	putative uncharacterized protein	3.45439	1.53787e-07	-1.27881	0.338264
AWOD_I_1536	putative lipoprotein	-1.73768	0.00235269	-4.79622	1.72698e-50
AWOD_I_1540	putative lipoprotein	-1.35744	0.366617	-1.31977	0.285266
AWOD_I_1567	membrane protein	1.20583	0.351085	1.60927	0.00172998
AWOD_I_1613	putative lipoprotein	2.26075	1.74903e-05	2.0741	2.37395e-10
AWOD_I_1647	phospholipase A1 precursor	1.24752	0.364525	-1.45766	0.0374948
AWOD_I_1762	putative uncharacterized protein	1.60314	0.0213921	-1.2987	0.0126638
AWOD_I_2007	putative porin	1.02645	0.935675	-1.29981	0.0340257
AWOD_I_2009	putative exported protein	2.51196	2.48214e-06	1.22502	0.0874954
AWOD_I_2022	periplasmic nitrate reductase NapB	-2.4569	1.47131e-10	1.5939	0.00396632
AWOD_I_2023	periplasmic nitrate reductase precursor NapA	-2.76033	4.4724e-13	1.59963	0.00708528
AWOD_I_2030	putative uncharacterized protein, PAAR motif	1.40134	0.246732	1.19536	0.575276
AWOD_I_2061	putative hydrolase	-1.14556	0.474068	-1.5111	0.00324656
AWOD_I_2148	lipoprotein, LysM domain	-1.07336	0.844704	1.12683	0.278016
AWOD_I_2248	endonuclease I precursor	1.02031	0.961994	1.63003	0.111877
AWOD_I_2370	sulfite reductase [NADPH] flavoprotein alpha-component	1.49561	0.0441311	-5.05727	5.59356e-30
AWOD_I_2451	putative lipoprotein	1.39538	0.0345667	1.01609	0.916672
AWOD_I_2491	putative lipoprotein	-1.80525	0.0101375	-1.14781	0.34567
AWOD_II_0128	type VI secretion-related protein	1.08386	0.830586	-1.0919	0.674825
AWOD_II_0133	RHS protein	-1.08433	0.592334	-1.25552	0.037078
AWOD_II_0252	secreted endonuclease	1.7046	0.327755	8.18712	2.95953e-38
AWOD_II_0254	secreted endonuclease I	1.05323	0.933384	11.9653	2.67274e-84
AWOD_II_0263	putative lipoprotein	1.79859	0.135704	2.57637	2.81142e-13
AWOD_II_0339	putative lipoprotein	1.0466	0.896482	-1.1605	0.489369
AWOD_II_0346	putative lipoprotein	-1.20059	0.39969	-1.25657	0.231291
AWOD_II_0356	aldose 1-epimerase	-1.45667	0.0234278	-1.39837	0.00490184
AWOD_II_0366	putative beta-lactamase	4.0334	1.79022e-18	4.11001	1.28112e-19
AWOD_II_0424	putative DNA-binding protein	-1.0246	0.946933	3.81873	1.14555e-18
AWOD_II_0440	putative lipoprotein	-1.03774	0.862226	1.62529	2.71175e-05
AWOD_II_0501	putative exported protein	1.0679	0.865769	-1.9256	8.79372e-05
AWOD_II_0639	putative uncharacterized protein	1.34354	0.0201331	2.07268	9.92952e-10
AWOD_II_0656	putative exported protein	1.54243	0.00729343	1.84011	1.34605e-05
AWOD_II_0676	putative chloramphenicol acetyltransferase	1.70589	0.00295961	1.24926	0.178995
AWOD_II_0680	putative chloramphenicol acetyltransferase	1.64778	0.0042213	1.30928	0.0798766
AWOD_II_0686	putative uncharacterized protein	-1.00197	0.9916	1.97054	7.65288e-08
AWOD_II_0804	putative lipoprotein	1.73482	0.0077415	1.26799	0.206957
AWOD_II_0806	putative lipoprotein	1.71808	0.136673	1.74684	0.0747487
AWOD_II_0830	putative lipoprotein	3.16433	1.07405e-10	1.39403	0.00113298
AWOD_II_0852	amine oxidase	2.31405	7.98486e-05	2.14329	4.07528e-08
AWOD_II_0964	N-succinylarginine dihydrolase	1.12307	0.622913	-1.08385	0.61481
AWOD_II_1001	putative lipoprotein	2.13954	0.00084615	1.84984	0.00432278
AWOD_II_1005	putative uncharacterized protein	-1.38913	0.0282216	1.06863	0.719087
AWOD_II_1031	putative uncharacterized protein	-2.90371	2.20686e-07	1.4585	0.000462176
AWOD_II_1032	type VI secretion system secreted protein Hcp	-1.68667	0.00209821	1.15685	0.172914
AWOD_II_1038	putative exported protein	-2.09202	9.73257e-06	-2.08695	1.03916e-09
AWOD_II_1045	putative uncharacterized protein	1.07056	0.907787	1.517	0.482161
AWOD_II_1158	putative exported hemolysin	-1.73923	7.65485e-07	1.9483	2.94271e-07
AWOD_II_1182	putative lipoprotein	1.15812	0.617497	2.4478	5.44222e-06
AWOD_II_1206	putative lipoprotein	-2.88893	3.34875e-12	-5.08207	5.00099e-48
AWOD_II_1212	putative uncharacterized phospholipase	1.06032	0.848319	1.51649	0.0667726
AWOD_II_1235	choline dehydrogenase	-31.6886	1.95247e-68	-1.65759	0.130257
AWOD_p920_0063	putative bacteriocin	-1.07635	0.848206	3.91138	9.17825e-17
AWOD_p920_0078	phospholipase A1 precursor	1.3371	0.120055	-1.83913	5.1224e-05

## Sheet: Mutants vs wildtype  
Supplementary Table S7. Type VI secretion system effectors predicted by Bastion 6 and their fold change values in litR and ainS mutants compared to wild type
		Fold change values of T6S effectors in ∆litR/WT									Fold change values of T6S effectors in ∆ainS/WT
T6SE predicted by Bastion 6		HCD_6°C		HCD_12°C		LCD_6°C		LCD_12°C			HCD_6°C		HCD_12°C		LCD_6°C		LCD_12°C
locus tag	Gene product	FC	padj	FC	padj	FC	padj	FC	padj		FC	padj	FC	padj	FC	padj	FC	padj
AWOD_I_0029	6-phospho-beta-glucosidase	10.662	2.12265e-112	7.06912	2.45635e-27	4.00241	5.27876e-10	8.32551	1.44072e-108		2.1059	1.93472e-10	2.42526	5.42596e-09	1.50521	0.687909	2.69154	1.5732e-15
AWOD_I_0055	TatD related DNase	1.05523	0.792857	-1.07308	0.917851	1.29234	0.152983	1.09422	0.700892		1.03089	0.99894	1.0305	0.929612	1.21613	0.976683	1.00366	0.992497
AWOD_I_0090	putative lipoprotein	1.09449	0.658649	-1.04124	0.978242	-1.09927	0.669078	-1.00512	0.979161		-1.1096	0.99894	1.11143	0.783331	1.04143	0.999427	-1.00709	0.984837
AWOD_I_0096	membrane protein	1.22521	0.182534	1.06155	0.959348	-2.09341	0.00416354	1.14495	0.484718		1.05364	0.99894	1.07152	0.877726	-1.3487	0.944535	1.15899	0.454004
AWOD_I_0154	putative lipoprotein	-1.28038	NA	-1.26707	0.473866	1.09084	0.595967	-1.33721	0.0153933		1.02091	0.99894	-1.06	0.835672	1.10708	0.999427	-1.0484	0.871357
AWOD_I_0175	putative exported protein	-4.93879	2.15136e-42	-2.95957	1.82961e-06	-6.48556	3.62765e-39	-2.29777	5.21291e-09		1.04395	0.99894	-1.24925	NA	-1.19671	0.979578	-1.16804	0.544229
AWOD_I_0346	outer membrane protein	1.10769	0.621488	-1.19008	0.803059	-1.3557	0.174921	-1.48492	0.0554903		-1.03262	0.99894	-1.36164	0.244921	-1.24197	0.976683	-1.19477	0.486898
AWOD_I_0414	N-acetylmuramoyl-L-alanine amidase	-1.01674	0.948064	1.02602	0.98558	-1.18117	0.402443	-1.05518	0.859011		-1.18505	0.886883	1.00127	0.996436	1.01466	0.999427	1.13023	0.610335
AWOD_I_0448	chitobiose phosphorylase (glycosyl transferase)	1.20579	0.25622	-1.63829	0.012375	-1.04835	0.85278	-2.38227	8.00931e-05		1.07031	0.99894	-1.05244	0.877899	-1.03782	0.999427	-1.36582	0.388946
AWOD_I_0451	putative endochitinase	1.28594	0.184694	-1.0313	0.98558	-1.60539	0.0688347	-2.06542	2.10809e-06		1.0047	0.99894	1.09168	0.86417	1.12197	0.999427	-1.75806	0.00840457
AWOD_I_0522	putative lipoprotein	-1.15755	0.405902	-1.02339	0.983612	-1.59687	0.00496114	1.15711	0.393997		-1.07927	0.99894	-1.09333	0.769377	-1.22945	0.976683	1.14215	0.553595
AWOD_I_0717	rare lipoprotein A	1.2208	0.367643	1.26451	0.399332	1.30945	0.175166	-1.24945	0.277204		1.21658	0.799331	-1.02164	0.957626	-1.01436	0.999427	-1.19632	0.451236
AWOD_I_0809	putative lipoprotein	-1.08981	0.680016	-1.14137	0.787131	-1.12716	0.595967	-1.68463	0.00195737		-1.10185	0.99894	-1.16953	0.676405	1.0718	0.999427	-1.17538	0.377453
AWOD_I_1000	porin-like protein H	-1.6436	0.00617177	-3.98958	6.26369e-13	-1.94377	0.0029721	-1.46459	0.0286203		-1.04979	0.99894	-2.20206	2.98217e-05	-1.20186	0.993259	-1.04217	0.910997
AWOD_I_1095	putative HNH endonuclease	1.09931	0.655296	-1.10176	0.897025	1.32456	0.086714	1.06581	0.842016		1.18838	0.782253	-1.40715	0.191891	1.08428	0.999427	-1.25508	0.281746
AWOD_I_1120	outer membrane protein	1.09283	0.736148	-2.07126	4.9183e-05	-1.01414	0.948532	-1.05881	0.74547		1.02652	0.99894	-1.4719	0.0705085	1.11813	0.999427	-1.06125	0.803244
AWOD_I_1183	Iron-regulated protein A	-4.59193	2.0026e-40	-1.22066	0.857953	-1.35285	0.0300982	-1.57258	0.00551517		-1.36173	0.213277	1.07953	0.899341	-1.21735	0.979578	-1.36895	0.0676059
AWOD_I_1184	putative exported protein	-3.30263	3.89764e-18	-1.53816	0.363941	-1.22334	0.215537	-1.15532	0.730607		-1.26994	0.713277	-1.15228	0.801859	-1.25056	0.976683	-1.38158	NA
AWOD_I_1186	putative lipoprotein	-2.72113	1.20767e-12	-1.42595	0.32067	-1.03313	0.879881	1.11865	0.726573		-1.16081	0.927028	-1.03273	0.938764	-1.16584	0.999427	1.04317	NA
AWOD_I_1189	putative exported protein	1.20645	0.264108	1.20037	0.741324	2.38262	1.2919e-05	1.02843	0.906208		1.08015	0.99894	-1.00323	0.991325	1.49836	0.679204	-1.0593	0.849208
AWOD_I_1230	lipoprotein NlpC	1.32488	0.0928035	-1.25433	0.53983	-1.27376	0.20252	-1.13658	0.488393		1.10298	0.99894	-1.39893	0.140257	1.09338	0.999427	-1.16528	0.449229
AWOD_I_1294	putative nuclease	1.13712	0.635141	-1.09294	0.922492	-1.60277	0.0402549	1.01788	0.954163		-1.00322	0.99894	1.0191	0.968794	-1.43682	0.628188	-1.03826	0.942444
AWOD_I_1338	putative polysaccharide deacetylase	-2.09653	2.8784e-07	-1.55422	0.152677	-2.05209	0.00858126	-1.05942	0.847952		-1.50148	0.0160584	-1.16916	0.723622	-1.05592	0.999427	1.04766	0.889779
AWOD_I_1428	succinylglutamate desuccinylase	-1.07761	0.776605	-1.5823	NA	-2.1003	0.00649329	-1.08442	0.673511		1.10891	0.99894	-1.16483	0.703171	-1.08435	0.999427	1.08776	0.755998
AWOD_I_1438	membrane protein	-1.26317	0.197051	-1.52372	0.311567	-1.8658	0.0207887	-1.06424	0.891775		-1.1847	0.943711	-1.12645	0.821413	-1.16954	0.999427	-1.2204	NA
AWOD_I_1509	putative histidine decarboxylase	-1.13501	0.533113	-1.68102	0.0332299	-1.68789	0.00719387	-1.78133	0.00691193		-1.52308	0.0118858	-2.44356	6.61968e-07	-1.23528	0.993259	-2.33989	2.99956e-06
AWOD_I_1519	putative lipoprotein	1.17708	0.440594	1.00981	0.992563	1.1718	0.487015	1.01107	0.968314		1.01003	0.99894	1.23778	0.629072	1.02728	0.999427	1.06876	0.848045
AWOD_I_1529	putative uncharacterized protein	1.54366	NA	-2.741	0.000137603	-2.42924	0.00539786	-1.45216	0.278239		-1.11007	NA	-1.97081	NA	-1.05643	NA	-1.42929	NA
AWOD_I_1536	putative lipoprotein	-1.85423	2.38863e-05	-1.18247	0.766107	-1.24961	0.299881	1.201	0.290988		-1.07023	0.99894	1.21334	0.625343	-1.09943	0.999427	1.18592	0.495831
AWOD_I_1540	putative lipoprotein	-1.25876	0.440668	1.14879	0.907584	-1.26854	0.479647	1.02914	0.949818		-1.07633	NA	1.30076	NA	1.08584	NA	-1.03115	NA
AWOD_I_1567	membrane protein	-2.53444	3.18526e-12	-2.2865	6.62621e-05	-1.22915	0.384641	-2.0636	1.69198e-08		-1.959	2.1368e-08	-1.72247	0.0364639	-1.17661	0.999427	-1.43227	0.0690125
AWOD_I_1613	putative lipoprotein	1.00725	0.974082	-1.6702	0.0394119	-1.5599	0.00567239	-1.39077	0.00209378		-1.08359	0.99894	-1.7962	0.000235239	-1.25855	0.976683	-1.22319	0.249732
AWOD_I_1647	phospholipase A1 precursor	-1.36049	0.135139	-1.69121	0.0595078	1.17379	0.511891	1.29184	0.26573		1.00538	0.99894	-1.18097	0.719929	1.2332	0.97671	1.5221	0.0152446
AWOD_I_1762	putative uncharacterized protein	-1.13711	0.552464	-1.25977	0.657971	-2.07469	NA	-1.02147	0.93192		-1.0383	0.99894	-1.1693	0.717857	-1.42623	0.833616	1.10058	0.729466
AWOD_I_2007	putative porin	1.48608	0.0581524	-1.41685	0.0472685	-2.31601	9.75844e-06	-1.00435	0.980594		1.34923	0.523868	-1.0522	0.917453	-1.4898	0.65767	-1.05014	0.914015
AWOD_I_2009	putative exported protein	1.05544	0.831689	-2.14156	0.00337145	-2.85167	1.05395e-07	-1.96668	4.9664e-11		-1.11518	0.99894	-1.68378	0.00279398	-1.55521	0.496063	-1.30188	0.0974065
AWOD_I_2022	periplasmic nitrate reductase NapB	-3.20059	6.34874e-25	-1.08473	0.917851	1.35321	NA	-1.1396	0.510288		-1.07165	0.99894	-1.21432	0.533764	1.0093	0.999427	-1.09442	0.789112
AWOD_I_2023	periplasmic nitrate reductase precursor NapA	-3.73244	1.06972e-39	-1.36461	0.288788	1.43139	0.0721279	-1.26933	0.152462		-1.0738	0.99894	-1.46801	0.0119414	1.15107	0.999427	-1.21814	0.477772
AWOD_I_2030	putative uncharacterized protein, PAAR motif	1.30861	0.277551	-1.11102	0.927529	-1.23581	0.637617	1.32884	0.532355		-1.01141	NA	1.11587	NA	1.14183	NA	1.08519	NA
AWOD_I_2061	putative hydrolase	1.77613	9.4956e-07	1.64479	0.00603812	1.11899	0.644606	2.04647	1.03903e-07		1.27111	0.327598	1.18648	0.568043	1.13787	0.999427	1.50239	0.030721
AWOD_I_2148	lipoprotein, LysM domain	-1.60918	0.0118239	-1.95271	0.00118243	-2.92039	2.54172e-12	-1.67065	3.97124e-08		-1.05942	0.99894	-1.4027	0.320454	-1.20689	NA	-1.18659	0.352869
AWOD_I_2248	endonuclease I precursor	3.70527	6.67076e-17	2.79407	6.62621e-05	6.85034	3.31875e-16	3.17219	4.91136e-10		1.36519	NA	1.61794	NA	2.16496	NA	1.46784	NA
AWOD_I_2370	sulfite reductase [NADPH] flavoprotein alpha-component	-1.80926	6.9367e-07	-1.94034	0.0178222	2.28545	1.18486e-07	1.82512	2.41321e-05		-1.25127	0.769554	-1.01842	0.975477	1.00393	0.999427	-1.03648	0.942444
AWOD_I_2451	putative lipoprotein	-1.11383	0.541958	-1.2044	0.626947	-1.18213	0.340384	1.1266	0.512721		-1.04695	0.99894	-1.10966	0.753556	1.05475	0.999427	1.09984	0.687442
AWOD_I_2491	putative lipoprotein	1.02693	0.906707	1.38419	0.445738	1.18999	0.401497	1.12052	0.616731		1.11218	0.964789	1.42042	0.32918	1.0415	0.999427	1.06395	0.841821
AWOD_II_0128	type VI secretion-related protein	-1.71219	0.00309263	-1.48382	0.420045	-2.61734	0.00010586	1.07318	0.878257		-1.13659	0.99894	1.08141	0.889328	-1.47472	0.581527	1.15731	NA
AWOD_II_0133	RHS protein	-1.28199	0.0457653	-1.09255	0.857953	-1.67577	0.00244265	1.1845	0.243228		-1.185	0.747963	1.06567	0.835672	-1.05546	0.999427	1.10914	0.566243
AWOD_II_0252	secreted endonuclease	1.18102	0.364332	-1.31472	0.754401	1.05683	NA	-1.5027	0.111786		-1.07738	0.99894	-1.2605	0.606303	1.1591	0.999427	-2.30869	3.73803e-06
AWOD_II_0254	secreted endonuclease I	-1.24295	0.306174	-1.08972	0.965293	1.98508	1.46122e-06	-1.07206	0.906326		-1.62793	0.0109739	-1.21416	0.724363	1.1304	0.999427	-1.37957	0.35502
AWOD_II_0263	putative lipoprotein	3.72699	1.12649e-24	1.60301	0.350203	2.34215	1.67595e-07	2.84565	3.41449e-14		2.02291	4.09792e-08	1.08384	0.894236	1.7849	0.163925	1.31691	0.121043
AWOD_II_0339	putative lipoprotein	-1.00604	0.9817	-1.00303	0.997496	-1.18329	0.571885	1.04696	0.917997		-1.01849	0.99894	1.15402	NA	1.31407	0.944535	1.21335	NA
AWOD_II_0346	putative lipoprotein	2.56353	1.18595e-13	1.98558	0.00116569	1.31263	0.324765	3.4765	1.44854e-22		2.02915	7.75084e-07	1.81338	0.000459333	1.50711	0.716033	1.70573	0.00508249
AWOD_II_0356	aldose 1-epimerase	-1.22536	0.10344	-1.41542	0.124539	-2.42652	1.92889e-07	-1.30951	0.140698		-1.12792	0.868539	-1.20006	0.676087	-1.15933	NA	-1.10573	0.709338
AWOD_II_0366	putative beta-lactamase	1.02059	0.930183	-2.36043	1.36686e-05	-3.1504	1.71203e-05	-1.60595	0.00040437		1.0417	0.99894	-1.8394	0.00117357	-1.36532	0.944535	1.04432	0.883658
AWOD_II_0424	putative DNA-binding protein	1.08722	0.686172	-1.03717	0.984265	-2.47589	0.000241651	-1.36917	0.00528931		1.21175	0.79798	-1.29928	0.558251	1.02664	0.999427	-1.49149	0.00433128
AWOD_II_0440	putative lipoprotein	-3.59369	9.61716e-29	-2.44117	1.11185e-08	-2.67078	2.82835e-11	-3.07464	1.71702e-22		-1.50269	0.0136059	-1.53493	0.0555528	-1.28781	0.944535	-1.50351	0.00480327
AWOD_II_0501	putative exported protein	-1.87727	0.00554578	-1.29607	0.689294	-2.21569	8.13395e-05	-1.66783	0.0362495		-1.28192	NA	-1.17569	NA	-1.18256	0.991885	1.15943	NA
AWOD_II_0639	putative uncharacterized protein	-1.51943	0.00266486	-1.79057	0.000300054	-1.60987	0.00136178	-3.26216	1.23583e-22		-1.13011	0.942724	-1.53463	0.0380308	-1.20969	0.976683	-2.02833	9.26196e-09
AWOD_II_0656	putative exported protein	-2.24928	5.11508e-08	-2.05263	0.000459009	-2.64475	1.66016e-06	-3.26347	2.54991e-14		-1.21488	0.836521	-1.49938	0.0489089	-1.6074	0.184398	-1.59395	0.0021196
AWOD_II_0676	putative chloramphenicol acetyltransferase	-1.48256	0.0416828	-1.62174	0.0966605	-2.66812	4.41355e-06	-1.68669	0.00194581		-1.15185	0.990037	-1.21663	0.635872	-1.6046	0.314091	-1.13099	0.691283
AWOD_II_0680	putative chloramphenicol acetyltransferase	-1.59081	0.0104127	-1.59503	0.123736	-2.60896	3.06842e-06	-1.71127	0.00040599		-1.16678	0.943711	-1.23479	0.59746	-1.63307	0.256865	-1.18073	0.533419
AWOD_II_0686	putative uncharacterized protein	-2.44515	8.1234e-17	-2.23999	1.1108e-06	-2.52221	5.99502e-08	-3.7357	1.38522e-27		-1.09234	0.99894	-1.25761	0.549375	-1.37527	0.772966	-1.90235	6.49402e-05
AWOD_II_0804	putative lipoprotein	1.03193	0.919421	-1.2229	0.631723	-2.15326	0.00728283	-1.28662	0.371798		-1.0844	0.99894	-1.13518	0.732676	-1.34151	0.941628	-1.28908	NA
AWOD_II_0806	putative lipoprotein	1.51142	0.116561	-1.14963	0.894539	-1.00314	0.995346	1.07942	0.880945		1.08799	NA	1.20869	NA	1.05389	NA	-1.07776	NA
AWOD_II_0830	putative lipoprotein	-1.11753	0.652884	-1.90071	0.0652262	-1.0154	0.935727	-1.44689	0.0105078		1.02145	0.99894	-1.51867	0.0474505	-1.08172	0.999427	1.06148	0.868258
AWOD_II_0852	amine oxidase	-1.08486	0.765639	-2.21513	0.000248706	-1.46324	0.072789	-2.22503	4.49583e-08		1.05537	0.99894	-1.64314	0.0736988	-1.18313	0.99289	-1.41632	0.0330665
AWOD_II_0964	N-succinylarginine dihydrolase	-1.08432	0.737772	-1.49326	0.0285122	-2.17909	0.000732279	-1.08677	0.713722		1.017	0.99894	-1.10125	0.836223	-1.18012	0.999427	1.03638	0.912704
AWOD_II_1001	putative lipoprotein	1.09868	NA	-1.08632	0.926418	-1.48477	0.255841	-1.57857	0.064414		-1.01991	NA	-1.0542	NA	-1.14114	NA	-1.23875	NA
AWOD_II_1005	putative uncharacterized protein	1.32123	0.0140639	1.12093	0.817918	-2.47075	NA	-1.55453	0.0155856		1.22122	0.290324	-1.20296	0.498719	-1.1485	0.999427	-1.50831	0.0419099
AWOD_II_1031	putative uncharacterized protein	1.90512	1.44469e-06	5.79195	1.2498e-18	2.84783	5.81349e-18	1.6534	2.49319e-09		1.72619	0.000455959	2.96775	1.07576e-06	1.60683	0.223341	1.26186	0.315241
AWOD_II_1032	type VI secretion system secreted protein Hcp	1.74832	4.58395e-05	3.15485	8.79396e-08	2.46949	5.19945e-13	2.04971	1.06223e-07		1.77204	3.90724e-08	2.316	0.000119647	1.49379	0.361303	1.41589	NA
AWOD_II_1038	putative exported protein	-1.14789	0.434107	1.17468	NA	-1.02445	0.917204	-1.27629	0.150256		-1.04812	0.99894	-1.15195	0.722543	-1.02053	0.999427	-1.00288	0.994884
AWOD_II_1045	putative uncharacterized protein	1.13557	NA	-1.09837	0.960279	-1.07659	NA	1.07315	NA		-1.0114	NA	1.0355	NA	1.04072	NA	-1.20205	NA
AWOD_II_1158	putative exported hemolysin	-3.71584	7.18741e-41	-3.35896	2.72392e-15	-2.60424	1.67088e-08	-2.64339	1.07368e-13		-1.22427	0.347374	-1.39464	0.140388	-1.18267	0.999427	-1.76755	0.00062323
AWOD_II_1182	putative lipoprotein	1.18391	0.592097	1.1288	0.874009	-1.73003	0.10236	-1.05519	0.878589		-1.04322	NA	1.1733	NA	1.02293	NA	1.00784	NA
AWOD_II_1206	putative lipoprotein	-2.81494	2.4662e-13	-1.68036	0.015029	-1.01216	0.9555	-1.67474	1.58247e-05		-1.1894	0.928713	1.09299	0.840509	1.03353	0.999427	-1.00664	0.98604
AWOD_II_1212	putative uncharacterized phospholipase	1.31206	0.124788	1.07162	0.960279	1.26967	0.409155	1.36238	0.297032		1.07314	0.99894	1.27427	0.558297	1.03241	NA	-1.01572	NA
AWOD_II_1235	choline dehydrogenase	-2.033	3.99065e-06	-1.19292	0.801092	1.68731	0.110697	1.65776	NA		-1.13859	0.99894	1.1577	0.764797	1.53168	NA	1.01386	NA
AWOD_p920_0063	putative bacteriocin	-1.18055	0.718894	-1.14668	0.894539	-2.11669	0.000440673	1.05667	0.924861		-1.16295	0.996294	-1.17445	0.743822	-1.96278	0.080017	-1.22736	0.610335
AWOD_p920_0078	phospholipase A1 precursor	-1.15513	0.502937	-1.2483	0.542109	1.10234	0.660302	1.83244	NA		1.17189	0.8937	1.02297	0.954457	1.17514	0.991885	2.03521	4.90844e-06
