# Supplementary material for: Quorum Sensing Controls the CRISPR and Type VI Secretion Systems in Aliivibrio wodanis 06/09/139
Source: Front Vet Sci. 2022 Feb 8;9:799414. doi: 10.3389/fvets.2022.799414 (PMC8861277; doi:10.3389/fvets.2022.799414)
Supplement: Supplementary file 8 [file Table_8.xlsx]

## Sheet: chr 1
Supplementary Table S8. Prophages identified by PHASTER
#	CDS Position	BLAST Hit	E-Value	Sequence	BlastP hit	AA % identity	Query cover %
1	1655630..1655651	attL	0	Showinfo_outline
2	complement (1660097..1661338)	PHAGE_Vibrio_X29_NC_024369: integrase; PP_01493; phage(gi658311188)	1.52e-81	Showinfo_outline
3	complement(1661339..1662313)	PHAGE_Halomo_phiHAP_1_NC_010342: tail protein; PP_01494; phage(gi167832370)	8.59e-67	Showinfo_outline
4	complement(1662313..1662516)	PHAGE_Vibrio_VP882_NC_009016: phage tail X; PP_01495; phage(gi126010875)	9.99e-06	Showinfo_outline
5	complement(1662500..1662880)	PHAGE_Halomo_phiHAP_1_NC_010342: putative tail protein; PP_01496; phage(gi167832369)	9.5e-09	Showinfo_outline
6	complement(1662891..1665734)	PHAGE_Halomo_phiHAP_1_NC_010342: putative tail tape measure; PP_01497; phage(gi167832368)	1.31e-56	Showinfo_outline
7	AWOD_I_1463 complement(1665888..1666559)	hypothetical; PP_01498	0	Showinfo_outline	hypothetical protein [Vibrio coralliilyticus]	69.19	77
8	complement(1666615..1667103)	PHAGE_Halomo_phiHAP_1_NC_010342: putative tail tube protein; PP_01499; phage(gi167832366)	1.55e-07	Showinfo_outline
9	complement(1667093..1668277)	PHAGE_Halomo_phiHAP_1_NC_010342: major tail sheath protein; PP_01500; phage(gi167832365)	3.58e-88	Showinfo_outline
10	complement(1668590..1669132)	PHAGE_Shewan_1/40_NC_025470: hypothetical protein; PP_01501; phage(gi722121121)	4.43e-36	Showinfo_outline
11	AWOD_I_1468 complement(1669129..1670196)	hypothetical; PP_01502	0	Showinfo_outline	hypothetical protein [Vibrio rotiferianus]	32.28	99
12	AWOD_I_1469 complement(1670193..1671083)	hypothetical; PP_01503	0	Showinfo_outline	phage tail protein [Vibrio sp. 10N.261.55.A7]	59.12	69
13	complement(1671083..1671787)	PHAGE_Halomo_phiHAP_1_NC_010342: putative tail protein; PP_01504; phage(gi167832357)	3.94e-11	Showinfo_outline
14	complement(1671771..1672751)	PHAGE_Halomo_phiHAP_1_NC_010342: baseplate assembly protein; PP_01505; phage(gi167832356)	2.04e-41	Showinfo_outline
15	complement(1672748..1673080)	PHAGE_Halomo_phiHAP_1_NC_010342: putative baseplate assembly protein; PP_01506; phage(gi167832355)	3.51e-10	Showinfo_outline
16	complement(1673077..1673367)	hypothetical; PP_01507	0	Showinfo_outline	phage baseplate assembly protein V [Vibrio sp. 03-59-1]	76.6	97
17	complement(1673762..1674268)	hypothetical; PP_01508	0	Showinfo_outline	hypothetical protein [Vibrio sp. 03-59-1]	85.63	99
18	complement(1674234..1674761)	PHAGE_Halomo_phiHAP_1_NC_010342: hypothetical protein; PP_01509; phage(gi167832352)	8.08e-33	Showinfo_outline
19	complement(1674739..1675071)	hypothetical; PP_01510	0	Showinfo_outline	hypothetical protein [Vibrio sp. 03-59-1]	84.55	100
20	complement(1675073..1675405)	PHAGE_Pseudo_MD8_NC_031091: hypothetical protein; PP_01511; phage(gi100006)	4.81e-05	Showinfo_outline
21	complement(1675469..1677631)	PHAGE_Entero_c_1_NC_019706: head maturation protease; PP_01512; phage(gi428781740)	4.17e-61	Showinfo_outline
22	complement(1677624..1679030)	PHAGE_Phage_Gifsy_2_NC_010393: bacteriophage portal protein; PP_01513; phage(gi169257301)	2.05e-96	Showinfo_outline
23	complement(1679104..1679307)	hypothetical; PP_01514	0	Showinfo_outline	hypothetical protein [Vibrio sp. 03-59-1]	80.6	100
24	complement(1679307..1681397)	PHAGE_Salmon_Fels_1_NC_010391: bacteriophage terminase, large subunit; PP_01515; phage(gi169257185)	9.34e-137	Showinfo_outline
25	complement(1681378..1681848)	PHAGE_Entero_mEp460_NC_019716: terminase small subunit; PP_01516; phage(gi428782317)	8.4e-06	Showinfo_outline
26	complement(1682065..1682274)	hypothetical; PP_01517	0	Showinfo_outline	hypothetical protein [Aliivibrio logei]	98.39	89
27	complement(1682264..1682632)	hypothetical; PP_01518	0	Showinfo_outline	hypothetical protein [Aliivibrio fischeri]	96.72	100
28	complement(1682634..1683161)	PHAGE_Sodali_phiSG1_NC_007902: hypothetical protein; PP_01519; phage(gi89885987)	7.71e-35	Showinfo_outline
29	complement(1683142..1683363)	PHAGE_Bacter_APSE_2_NC_011551: phage 21-like group II holin; PP_01520; phage(gi212499716)	1.19e-06	Showinfo_outline
30	complement(1683379..1684902)	PROPHAGE_Pseudo_KT2440: ISPpu13, transposase Orf2; PP_01521; phage(gi26989833)	7.39e-115	Showinfo_outline
31	complement(1684988..1685332)	PROPHAGE_Pseudo_KT2440: ISPpu15, transposase Orf1; PP_01522; phage(gi26990788)	4.53e-20	Showinfo_outline
32	1698945..1698966	attR	0	Showinfo_outline
Region 2, total 13 CDS
#	CDS Position	BLAST Hit	E-Value	Sequence
1	2401466..2401479	attL	0	Showinfo_outline
2	complement(2415338..2415922)	PHAGE_Escher_500465_1_NC_049342: tail assembly protein; PP_02168; phage(gi100053)	2.24e-25	Showinfo_outline
3	2416097..2416981	PHAGE_Escher_500465_1_NC_049342: hypothetical protein; PP_02169; phage(gi100051)	7.23e-111	Showinfo_outline
4	2417108..2418775	PHAGE_Escher_500465_1_NC_049342: putative single-stranded DNA binding protein; PP_02170; phage(gi100050)	0	Showinfo_outline
5	2418989..2419345	PHAGE_Escher_500465_1_NC_049342: recombination protein; PP_02171; phage(gi100049)	1.88e-22	Showinfo_outline
6	complement(2419412..2419729)	PHAGE_Escher_500465_1_NC_049342: exonuclease; PP_02172; phage(gi100048)	5.18e-27	Showinfo_outline
7	complement(2419716..2420153)	PHAGE_Escher_500465_1_NC_049342: primase; PP_02173; phage(gi100047)	1.95e-68	Showinfo_outline
8	2420255..2420740	PHAGE_Escher_500465_1_NC_049342: HNH endonuclease; PP_02174; phage(gi100046)	1.74e-74	Showinfo_outline
9	2420812..2421178	tRNA	0	Showinfo_outline
10	2421431..2422600	PROPHAGE_Escher_MG1655: CP4-57 prophage; integrase; PP_02175; phage(gi16130540)	1.92e-147	Showinfo_outline
11	complement(2422656..2425508)	PHAGE_Bordet_vB_BbrM_PHB04_NC_047861: hypothetical protein; PP_02176; phage(gi100102)	8.76e-31	Showinfo_outline
12	complement(2425529..2425921)	PHAGE_Arthro_Mufasa8_NC_049478: hypothetical protein; PP_02177; phage(gi100003)	3.23e-05	Showinfo_outline
13	2435755..2435768	attR	0	Showinfo_outline

## Sheet: chr 2
Supplementary Table S8. Prophages identified by PHASTER
Region 1, total 7 CDS
#	CDS Position	BLAST Hit	E-Value	Sequence	BlastP hit	AA % identity	Query cover %
1	complement(500799..502031)	PHAGE_Bacill_SP_15_NC_031245: prohead protease; PP_00421; phage(gi100150)	6.91e-15	Showinfo_outline
2	502180..502494	hypothetical; PP_00422	0	Showinfo_outline	late competence development ComFB family protein [Aliivibrio finisterrensis]	91.03	75
3	complement(502652..504712)	PHAGE_Lactoc_Q54_NC_008364: putative ribonuclease; PP_00423; phage(gi115304286)	2.26e-30	Showinfo_outline
4	505018..506970	PHAGE_Acinet_vB_AbaM_ME3_NC_041884: deoxynucleoside kinase; PP_00424; phage(gi100082)	2.33e-13	Showinfo_outline
5	507244..507765	PHAGE_Bacill_SPbeta_NC_001884: hypothetical protein; PP_00425; phage(gi9630137)	2.48e-09	Showinfo_outline
6	508000..508956	PROPHAGE_Neisse_MC58: IS30 family transposase; PP_00426; phage(gi15677611)	1.59e-59	Showinfo_outline
7	complement(508946..510430)	PHAGE_Klebsi_ST16_OXA48phi5.4_NC_049450: methyltransferase type 11; PP_00427; phage(gi100001)	5.65e-13	Showinfo_outline
Region 2, total 23 CDS
#	CDS Position	BLAST Hit	E-Value	Sequence
1	576185..577306	PHAGE_Strept_phiARI0460_1_NC_031913: putative single-stranded DNA binding protein; PP_00483; phage(gi100050)	7.29e-06	Showinfo_outline
2	577349..577993	hypothetical; PP_00484	0	Showinfo_outline	hypothetical protein [Vibrio vulnificus]	49.3	98
3	complement(578127..579314)	hypothetical; PP_00485	0	Showinfo_outline	hypothetical protein [Vibrio parahaemolyticus]	51.06	82
4	complement(579333..579521)	PHAGE_Pseudo_PS_1_NC_029066: hypothetical protein; PP_00486; phage(gi985757670)	3.58e-18	Showinfo_outline
5	complement(579564..580076)	PHAGE_Endosy_APSE_1_NC_000935: hypothetical protein; PP_00487; phage(gi9633594)	5.55e-09	Showinfo_outline
6	complement(580076..580372)	hypothetical; PP_00488	0	Showinfo_outline	hypothetical protein [Vibrio tasmaniensis]	45.92	100
7	complement(580372..580977)	PHAGE_Vibrio_Valm_yong1_NC_049477: hypothetical protein; PP_00489; phage(gi100005)	4.29e-54	Showinfo_outline
8	581060..581281	PHAGE_Vibrio_8_NC_022747: Cox; PP_00490; phage(gi557307479)	8.12e-10	Showinfo_outline
9	581403..581924	PHAGE_Vibrio_8_NC_022747: CII protein; PP_00491; phage(gi557307480)	4.44e-41	Showinfo_outline
10	581935..582255	PHAGE_Vibrio_8_NC_022747: hypothetical protein; PP_00492; phage(gi557307481)	4.41e-24	Showinfo_outline
11	582337..582804	PHAGE_Vibrio_Valm_yong1_NC_049477: hypothetical protein; PP_00493; phage(gi100011)	6.93e-05	Showinfo_outline
12	582801..582929	hypothetical; PP_00494	0	Showinfo_outline	hypothetical protein [Aliivibrio fischeri]	90.48	100
13	582932..583162	PHAGE_Vibrio_8_NC_022747: hypothetical protein; PP_00495; phage(gi557307485)	1.37e-13	Showinfo_outline
14	583159..583434	hypothetical; PP_00496	0	Showinfo_outline	MULTISPECIES: hypothetical protein [unclassified Aliivibrio]	97.8	100
15	583677..586175	PHAGE_Vibrio_8_NC_022747: putative replication protein; PP_00497; phage(gi557307488)	0	Showinfo_outline
16	586185..586385	hypothetical; PP_00498	0	Showinfo_outline	hypothetical protein [Aliivibrio fischeri]	100	100
17	586470..586685	PHAGE_Vibrio_8_NC_022747: hypothetical protein; PP_00499; phage(gi557307491)	2.48e-06	Showinfo_outline
18	complement(586705..586956)	PHAGE_Vibrio_8_NC_022747: zinc-finger protein; PP_00500; phage(gi557307492)	5.89e-38	Showinfo_outline
19	587376..587594	hypothetical; PP_00501	0	Showinfo_outline	hypothetical protein [Vibrio splendidus]	44.44	87
20	587603..587977	hypothetical; PP_00502	0	Showinfo_outline	hypothetical protein [Vibrio splendidus]	58.82	97
21	588023..588247	hypothetical; PP_00503	0	Showinfo_outline	hypothetical protein [Vibrio sp. V12_P9A6T4]	68.92	100
22	588679..589014	hypothetical; PP_00504	0	Showinfo_outline	helix-turn-helix domain-containing protein [Aliivibrio finisterrensis]	95.96	89
23	589011..589355	PROPHAGE_Pseudo_KT2440: ISPpu15, transposase Orf1; PP_00505; phage(gi26990788)	4.53e-20	Showinfo_outline
Region 3, total 8 CDS
#	CDS Position	BLAST Hit	E-Value	Sequence
1	832764..833720	PROPHAGE_Neisse_MC58: IS30 family transposase; PP_00770; phage(gi15677611)	1.59e-59	Showinfo_outline
2	complement(833986..834279)	PHAGE_Aeromo_Aes012_NC_020879: putative XRE family plasmid maintenance system antidote protein; PP_00771; phage(gi472438177)	3.41e-24	Showinfo_outline
3	complement(834279..834557)	PHAGE_Mannhe_vB_MhS_535AP2_NC_028853: plasmid maintenance system killer HigB; PP_00772; phage(gi971749637)	5.09e-35	Showinfo_outline
4	834930..835886	PHAGE_Escher_500465_2_NC_049343: putative transcriptional regulator; PP_00773; phage(gi100045)	2.21e-29	Showinfo_outline
5	complement(835909..836385)	PHAGE_Serrat_Moabite_NC_048792: hypothetical protein; PP_00774; phage(gi100166)	5.2e-07	Showinfo_outline
6	complement(836457..837473)	PHAGE_Stx2_c_Stx2a_F451_NC_049924: tail assembly protein; PP_00775; phage(gi100053)	4.69e-58	Showinfo_outline
7	complement(837470..837979)	hypothetical; PP_00776	0	Showinfo_outline	IS66 family transposase [Aliivibrio finisterrensis]	100	query cover 52%
8	complement(838065..838409)	PHAGE_Stx2_c_Stx2a_F451_NC_049924: tail tip protein; PP_00777; phage(gi100054)	6.34e-15	Showinfo_outline

## Sheet: plasmid AWOD150
Supplementary Table S8. Prophages identified by PHASTER
Region 1, total 19 CDS
#	CDS Position	BLAST Hit	E-Value	Sequence	BlastP hit	AA % identity	Query cover %
1	2172..2184	attL	0	Showinfo_outline
2	2809..4662	PHAGE_Entero_Tyrion_NC_031077: hypothetical protein; PP_00004; phage(gi100023)	7.1e-106	Showinfo_outline
3	4970..6010	PHAGE_Entero_Tyrion_NC_031077: hypothetical protein; PP_00005; phage(gi100023)	4.7e-94	Showinfo_outline
4	6004..6837	PHAGE_Salmon_BTP1_NC_042346: hypothetical protein; PP_00006; phage(gi100015)	6.59e-10	Showinfo_outline
5	7293..7565	hypothetical; PP_00007	0	Showinfo_outline	transglutaminase family protein [Methylobacterium mesophilicum]	45.45	36
6	7623..8279	PHAGE_Sodali_phiSG1_NC_007902: ParA-like protein; PP_00008; phage(gi89886027)	1.21e-91	Showinfo_outline
7	8283..8579	PHAGE_Sodali_phiSG1_NC_007902: hypothetical protein; PP_00009; phage(gi89886028)	9.34e-20	Showinfo_outline
8	8967..9725	PHAGE_Bacill_phiCM3_NC_023599: integrase; PP_00010; phage(gi589892763)	1.18e-05	Showinfo_outline
9	9829..9972	hypothetical; PP_00011	0	Showinfo_outline	hypothetical protein [Vibrio parahaemolyticus]	57.89	80
10	9969..10256	hypothetical; PP_00012	0	Showinfo_outline	hypothetical protein [Vibrio parahaemolyticus]	70.97	97
11	10597..10962	PHAGE_Burkho_Bcep176_NC_007497: gp18; PP_00013; phage(gi77864643)	1e-10	Showinfo_outline
12	11068..11625	hypothetical; PP_00014	0	Showinfo_outline	hypothetical protein [Vibrio alginolyticus]	67.04	96
13	11841..12161	PHAGE_Escher_520873_NC_049344: hypothetical protein; PP_00015; phage(gi100017)	5.01e-11	Showinfo_outline
14	12177..12383	hypothetical; PP_00016	0	Showinfo_outline	hypothetical protein AYY26_06110 [Photobacterium phosphoreum]	61.76	100
15	12367..12379	attR	0	Showinfo_outline
16	complement(12445..12591)	hypothetical; PP_00017	0	Showinfo_outline	replication initiation protein [Aliivibrio finisterrensis]	85.11	97
17	12740..12997	hypothetical; PP_00018	0	Showinfo_outline	hypothetical protein [Shewanella sp. KX20019]	35.82	76
18	13063..13653	hypothetical; PP_00019	0	Showinfo_outline	hypothetical protein A6E13_15755 [Aliivibrio fischeri]	64.29	100
19	complement(13706..14266)	PHAGE_Bacill_phi4B1_NC_028886: GNAT family acetyltransferase; PP_00020; phage(gi971821284)	9.65e-06	Showinfo_outline

## Sheet: plasmid AWOD920
Supplementary Table S8. Prophages identified by PHASTER
Region 1, total 27 CDS
#	CDS Position	BLAST Hit	E-Value	Sequence	BlastP hit	AA % identity	query cover %
1	34773..34784	attL	0	Showinfo_outline
2	complement(42809..44332)	PHAGE_Strept_T12_NC_028700: site-specific recombinase; PP_00051; phage(gi966201482)	7.69e-12	Showinfo_outline
3	complement(44338..45453)	PHAGE_Pseudo_D3_NC_002484: integrase; PP_00052; phage(gi9635596)	1.32e-14	Showinfo_outline
4	45472..45483	attL	0	Showinfo_outline
5	complement(45926..46225)	hypothetical; PP_00053	0	Showinfo_outline	type I restriction endonuclease subunit M [Aliivibrio fischeri]	92.93	100
6	complement(46301..46537)	hypothetical; PP_00054	0	Showinfo_outline	hypothetical protein [Aliivibrio fischeri]	87.18	100
7	complement(46564..46950)	PHAGE_Vibrio_SHOU24_NC_023569: hypothetical protein; PP_00055; phage(gi589890636)	7.68e-17	Showinfo_outline
8	complement(46971..47246)	hypothetical; PP_00056	0	Showinfo_outline	hypothetical protein [Aliivibrio fischeri]	93.41	100
9	complement(47846..49126)	PHAGE_Caulob_karma_NC_019410: putative ArdC-like antirestriction protein; PP_00057; phage(gi414089431)	1.43e-69	Showinfo_outline
10	complement(50232..50486)	hypothetical; PP_00058	0	Showinfo_outline	hypothetical protein [Aliivibrio salmonicida]	100	100
11	50623..51306	hypothetical; PP_00059	0	Showinfo_outline	hypothetical protein [Aliivibrio fischeri]	97.36	100
12	51477..51605	hypothetical; PP_00060	0	Showinfo_outline	4-hydroxy-3-methylbut-2-enyl diphosphate reductase [Bacteroidetes bacterium SW_10_40_5]	43.33	71
13	complement(51662..52189)	hypothetical; PP_00061	0	Showinfo_outline	ClbS/DfsB family four-helix bundle protein [Aliivibrio fischeri]	99.42	97
14	complement(52335..52694)	hypothetical; PP_00062	0	Showinfo_outline	MULTISPECIES: hypothetical protein [unclassified Vibrio]	58.93	94
15	complement(52875..53825)	hypothetical; PP_00063	0	Showinfo_outline	DUF559 domain-containing protein [Aliivibrio fischeri]	100	100
16	complement(53983..54447)	PHAGE_Lactoc_bIL311_NC_002670: Orf17; PP_00064; phage(gi13095675)	3.31e-07	Showinfo_outline
17	complement(54613..54915)	PHAGE_Gordon_Blueberry_NC_030943: DNA adenine methyltransferase; PP_00065; phage(gi100041)	1.63e-07	Showinfo_outline
18	complement(54920..55264)	hypothetical; PP_00066	0	Showinfo_outline	MULTISPECIES: type II toxin-antitoxin system RelE/ParE family toxin [Vibrionaceae]	100	100
19	complement(55471..56244)	PHAGE_Salmon_SSU5_NC_018843: hypothetical protein; PP_00067; phage(gi410491447)	2.69e-07	Showinfo_outline
20	complement(56440..56577)	hypothetical; PP_00068	0	Showinfo_outline	hypothetical protein [Aliivibrio fischeri]	47	100
21	56930..57223	PROPHAGE_Escher_MG1655: predicted transposase; PP_00069; phage(gi16131287)	9.65e-26	Showinfo_outline
22	57210..57566	PROPHAGE_Brucel_1330: transposase, putative; PP_00070; phage(gi23502708)	3.67e-30	Showinfo_outline
23	57833..57949	hypothetical; PP_00071	0	Showinfo_outline	IS6-like element ISVsa4 family transposase [Aliivibrio salmonicida]	86.84	100
24	complement(57987..58106)	hypothetical; PP_00072	0	Showinfo_outline	DUF262 domain-containing protein [Psychrosphaera saromensis]	63.64	84
25	complement(58110..60212)	PHAGE_Bacill_SPbeta_NC_001884: ABC transporter; PP_00073; phage(gi9630145)	1.89e-33	Showinfo_outline
26	66843..66854	attR	0	Showinfo_outline
27	70425..70436	attR	0	Showinfo_outline
